# Supplementary material for: YbeY is required for ribosome small subunit assembly and tRNA processing in human mitochondria
Source: Nucleic Acids Res. 2021 May 25;49(10):5798–812. doi: 10.1093/nar/gkab404 (PMC8191802; doi:10.1093/nar/gkab404)
Supplement: gkab404_Supplemental_Files [file gkab404_supplemental_files.zip]

Archive with 6 entries (6 files):
- YbeY R3 Suppl. Dataset 1 - YbeY interactors.xlsx
- YbeY R3 Suppl. Dataset 2 - qDFMS - Shared peptides.xlsx
- YbeY R3 Suppl. Dataset 3 - qDFMS - All peptides.xlsx
- YbeY R3 Suppl. Materials MAM200421.docx
- YbeY R3 Suppl. Table S1 - Oligonucleotides.xlsx
- YbeY R3 Suppl. Table S2 - Antibodies.xlsx
