# Supplementary material for: YbeY is required for ribosome small subunit assembly and tRNA processing in human mitochondria
Source: Nucleic Acids Res. 2021 May 25;49(10):5798–812. doi: 10.1093/nar/gkab404 (PMC8191802; doi:10.1093/nar/gkab404)
Supplement: gkab404_Supplemental_Files [file gkab404_supplemental_files.zip › YbeY R3 Suppl. Dataset 1 - YbeY interactors.xlsx]

## Sheet: Sheet1
Gene names	Ratio H/L expHi	Ratio H/L expHu	Ratio H/L normalized	Ratio H/L normalized		Log2(Light induced/Heavy uninduced)	Log2(Heavy induced/Light uninduced)
PRDX2	-0.908036	0.576755	-0.65624	0.606188		0.65624	-0.606188
ECSIT	-0.735908	0.309288	-0.492606	0.252381		0.492606	-0.252381
SLC25A12	-0.659814	0.110978	-0.434793	0.0582927		0.434793	-0.0582927
CORO1C	-0.629434	0.150961	-0.420105	0.166648		0.420105	-0.166648
HIST1H4A	-0.526099	0.11441	-0.400911	0.0726648		0.400911	-0.0726648
MRPL54	-0.595206	0.14401	-0.365128	0.141287		0.365128	-0.141287
CHCHD2;CHCHD2P9	-0.72485	0.496977	-0.291168	0.474272		0.291168	-0.474272
MRPL22	-0.636145	-0.00676469	-0.212868	0.00313407		0.212868	-0.00313407
POLRMT	-0.313549	0.149537	-0.17612	0.0739247		0.17612	-0.0739247
DCTN2	-0.379151	0.117803	-0.170183	0.093879		0.170183	-0.093879
RMDN3	-0.374655	0.250371	-0.159654	0.184179		0.159654	-0.184179
MRPS10	-0.203635	0.0237829	-0.157512	0.0573617		0.157512	-0.0573617
LONP1	-0.27673	0.0957587	-0.148721	0.0291905		0.148721	-0.0291905
STK38	-0.342086	0.355368	-0.147729	0.274233		0.147729	-0.274233
SARS2	-0.351498	0.132578	-0.144074	0.10507		0.144074	-0.10507
MTDH	-0.387449	0.0617519	-0.143118	0.0355495		0.143118	-0.0355495
TMPO	-0.354391	0.187313	-0.14108	0.0964681		0.14108	-0.0964681
FH	-0.339692	0.161573	-0.135871	0.156531		0.135871	-0.156531
PMPCB	-0.30308	0.0630775	-0.132799	0.0327576		0.132799	-0.0327576
C1QBP	-0.475575	0.140635	-0.13193	0.126014		0.13193	-0.126014
YBX1	-0.345821	0.133432	-0.13076	0.104062		0.13076	-0.104062
ACADVL	-0.381216	0.139379	-0.125762	0.121957		0.125762	-0.121957
KIF11	-0.276503	0.129024	-0.121738	0.0397106		0.121738	-0.0397106
PNKD	-0.452669	0.156129	-0.121581	0.127274		0.121581	-0.127274
PPM1B	-0.348188	0.136125	-0.117803	0.144042		0.117803	-0.144042
FBL	-0.473551	0.246515	-0.116176	0.141001		0.116176	-0.141001
EXD2	-0.347564	0.350927	-0.109343	0.317516		0.109343	-0.317516
FECH	-0.274861	0.0986755	-0.106187	0.080515		0.106187	-0.080515
NSUN4	-0.361398	0.250371	-0.101753	0.167296		0.101753	-0.167296
RCN2	-0.357751	0.0951576	-0.10149	0.0690734		0.10149	-0.0690734
ACADM	-0.328852	0.121016	-0.10019	0.0726648		0.10019	-0.0726648
ACAD9	-0.296669	0.103069	-0.099448	0.0383767		0.099448	-0.0383767
TIMM44	-0.196343	0.116614	-0.0970389	0.0480393		0.0970389	-0.0480393
ALDH5A1	-0.129876	0.136648	-0.0955891	0.105194		0.0955891	-0.105194
NDUFAF7	-0.332953	0.36036	-0.0938175	0.306288		0.0938175	-0.306288
MYL12A;MYL12B	-0.520956	0.0129266	-0.0887609	0.0303393		0.0887609	-0.0303393
OPA1	-0.280913	0.119996	-0.0885308	0.101768		0.0885308	-0.101768
MRPL40	-0.573123	0.212885	-0.0814	0.0262492		0.0814	-0.0262492
CARS2	-0.392989	0.245882	-0.0794933	0.17909		0.0794933	-0.17909
BCKDHA	-0.281001	-0.00317046	-0.0775434	0.00595617		0.0775434	-0.00595617
IGF2BP2	-0.2983	0.20151	-0.0770715	0.152356		0.0770715	-0.152356
TSFM	-0.367843	0.0156075	-0.0765542	0.00398741		0.0765542	-0.00398741
PRMT5	-0.285706	0.231498	-0.0764781	0.217373		0.0764781	-0.217373
RCC2	-0.270173	0.102651	-0.0756416	0.0418032		0.0756416	-0.0418032
OGDH	-0.305985	0.0699365	-0.072058	0.0146452		0.072058	-0.0146452
HIST2H2AC;HIST2H2AA3	-0.412443	0.0231085	-0.0677876	0.0700423		0.0677876	-0.0700423
EIF4B	-0.436451	0.349382	-0.0655816	0.213069		0.0655816	-0.213069
PNPT1	-0.285653	0.0235483	-0.0600362	0.00939366		0.0600362	-0.00939366
DBT	-0.272123	0.0600362	-0.0580523	0.0531644		0.0580523	-0.0531644
RPN2	-0.226274	0.118774	-0.0552015	0.0429769		0.0552015	-0.0429769
PITRM1	-0.20214	0.131724	-0.0531344	0.0864155		0.0531344	-0.0864155
GLRX5	-0.176691	0.151458	-0.0517879	0.0502037		0.0517879	-0.0502037
TUBA1B;TUBA1C;TUBA1A;TUBA3C;TUBA8;TUBA4A;TUBA3E	-0.209078	0.268904	-0.0439582	0.25398		0.0439582	-0.25398
RPUSD3	-0.438679	0.133638	-0.0435864	0.061797		0.0435864	-0.061797
ACTG1;ACTB	-0.23749	0.254909	-0.035594	0.181689		0.035594	-0.181689
AIFM1	-0.247303	0.0431108	-0.0346184	0.0291317		0.0346184	-0.0291317
NFS1	-0.239805	0.090035	-0.0336138	0.0558161		0.0336138	-0.0558161
PCMT1	-0.377838	0.156322	-0.0325067	0.0813389		0.0325067	-0.0813389
DNAJC9	-0.305289	0.116285	-0.0272779	0.0753225		0.0272779	-0.0753225
ATP5B	-0.266594	0.133021	-0.0262491	0.0857569		0.0262491	-0.0857569
CKMT1A	-0.240895	0.0525508	-0.0255441	0.0184396		0.0255441	-0.0184396
HNRNPK	-0.299791	0.0695881	-0.0218044	0.0952193		0.0218044	-0.0952193
LLGL1	-0.209995	0.19765	-0.0202673	0.0357714		0.0202673	-0.0357714
FAU	-0.186574	0.0224051	-0.0191996	0.000158731		0.0191996	-0.000158731
HADHB	-0.210045	0.0300889	-0.0177968	0.000274114		0.0177968	-0.000274114
PDHA1	-0.224587	0.139665	-0.0154909	0.0447466		0.0154909	-0.0447466
PDIA4	-0.26767	0.152003	-0.0154763	0.0934634		0.0154763	-0.0934634
DLAT	-0.204582	0.0877487	-0.0139896	0.033481		0.0139896	-0.033481
HNRNPL	-0.303721	0.0482332	-0.0136255	0.0156075		0.0136255	-0.0156075
SND1	-0.139887	0.115785	-0.0133197	0.0407344		0.0133197	-0.0407344
ACOT9	-0.199272	0.0506219	-0.0128829	0.00831936		0.0128829	-0.00831936
IDH3A	-0.275821	0.105691	-0.012359	0.0500841		0.012359	-0.0500841
ACO2	-0.231972	0.115004	-0.0110936	0.0576319		0.0110936	-0.0576319
ATP5D	-0.32733	0.100824	-0.0107156	0.12863		0.0107156	-0.12863
NDUFV1	-0.190141	0.239328	-0.0097131	0.140937		0.0097131	-0.140937
GRPEL1	-0.300129	0.130208	-0.00607205	0.0847927		0.00607205	-0.0847927
ACAA2	-0.26214	0.112132	-0.00462402	0.0586532		0.00462402	-0.0586532
DLST	-0.216317	0.0585781	-0.00460953	0.00164562		0.00460953	-0.00164562
PYCR2	-0.232057	0.0821482	-0.00432013	0.101846		0.00432013	-0.101846
TIMM50	-0.376358	0.0902653	-0.000808115	0.0614658		0.000808115	-0.0614658
NADK2	-0.232532	0.117819	-0.000375143	0.0783504		0.000375143	-0.0783504
STOML2	-0.22489	0.0734084	0	0.0192582		0	-0.0192582
HIST1H2BL;HIST1H2BM;HIST1H2BN;HIST1H2BH;HIST2H2BF;HIST1H2BC;HIST1H2BD;H2BFS;HIST1H2BK;HIST3H2BB;HIST2H2BE;HIST1H2BB;HIST1H2BO;HIST1H2BJ	-0.346188	0.130665	0.00115371	0.175664		-0.00115371	-0.175664
ATP5H	-0.265431	0.177066	0.00230651	0.107726		-0.00230651	-0.107726
TUBB;TUBB2B;TUBB2A	-0.270765	0.0639822	0.00245056	0.0124754		-0.00245056	-0.0124754
ERLIN1	-0.199173	0.274355	0.0050406	0.224907		-0.0050406	-0.224907
PTBP1	-0.177425	0.0474278	0.0050406	0.0279691		-0.0050406	-0.0279691
CS	-0.209979	0.0319019	0.00776951	0.015943		-0.00776951	-0.015943
ATP5A1	-0.246755	0.0657024	0.00848693	0.0639067		-0.00848693	-0.0639067
WDR77	-0.244395	0.349235	0.0124972	0.290639		-0.0124972	-0.290639
PCCB	-0.155614	0.040215	0.0149266	0.0615561		-0.0149266	-0.0615561
DNAJB11	-0.178926	0.103038	0.0156403	0.0474128		-0.0156403	-0.0474128
MICU1	-0.147586	0.0743499	0.0170666	0.074517		-0.0170666	-0.074517
ACAT1	-0.168707	0.0855579	0.0200577	0.062746		-0.0200577	-0.062746
CECR5	-0.218498	0.0671829	0.0200577	0.0534787		-0.0200577	-0.0534787
PGAM5	-0.298886	0.0781067	0.0204844	0.0276455		-0.0204844	-0.0276455
LETM1	-0.165273	0.0890678	0.0213375	0.0767062		-0.0213375	-0.0767062
OTUD4	-0.126738	0.176626	0.0221902	0.0928786		-0.0221902	-0.0928786
DNAJA1	-0.15319	0.0786247	0.0226164	0.0455656		-0.0226164	-0.0455656
TOMM22	-0.264304	0.033481	0.0230425	0.0805607		-0.0230425	-0.0805607
PDHB	-0.275489	0.08735	0.0234682	0.0532692		-0.0234682	-0.0532692
SLC25A13	-0.210813	0.109328	0.0238941	0.0606982		-0.0238941	-0.0606982
OAT	-0.18636	0.0626104	0.0247452	0.0051597		-0.0247452	-0.0051597
HIST2H3A;HIST3H3;H3F3A;HIST1H3A;H3F3C	-0.40484	0.119197	0.0254541	0.12042		-0.0254541	-0.12042
TUFM	-0.16364	0.0575119	0.0258793	0.0421299		-0.0258793	-0.0421299
TOMM70A	-0.160121	0.115816	0.0281448	0.0997727		-0.0281448	-0.0997727
LRRC59	-0.206928	0.00692714	0.0289935	0.0249568		-0.0289935	-0.0249568
TTC7A	-0.122476	0.299489	0.0302654	0.264408		-0.0302654	-0.264408
ALDH2	-0.200448	0.0580223	0.0306892	0.0359638		-0.0306892	-0.0359638
RPS20	-0.349088	0.183196	0.0323829	0.173824		-0.0323829	-0.173824
LLGL2	-0.11566	0.104387	0.0326651	0.0321821		-0.0326651	-0.0321821
NNT	-0.109001	0.117678	0.0330882	0.0442408		-0.0330882	-0.0442408
CCT4	-0.180806	-0.00676469	0.0332292	0.00646323		-0.0332292	-0.00646323
KCTD5	-0.325666	0.386902	0.0347792	0.371404		-0.0347792	-0.371404
AFG3L2	-0.261639	0.0471148	0.0357646	0.0152137		-0.0357646	-0.0152137
RPLP0;RPLP0P6	-0.190832	0.0808658	0.0402613	0.0963138		-0.0402613	-0.0963138
CDK1	-0.20317	0.0525357	0.0439044	0.0310171		-0.0439044	-0.0310171
TRAP1	-0.18431	0.0376657	0.0454429	0.0105848		-0.0454429	-0.0105848
UQCRC1	-0.144537	0.0621735	0.0469799	0.012621		-0.0469799	-0.012621
VDAC1	-0.102729	0.0199309	0.0479571	0.000144286		-0.0479571	-0.000144286
DDX6	-0.159267	0.24893	0.0522768	0.188167		-0.0522768	-0.188167
LSM14A	-0.244754	0.356957	0.0538064	0.225919		-0.0538064	-0.225919
SSBP1	-0.246139	0.0457292	0.0551957	0.0666389		-0.0551957	-0.0666389
VCP	-0.0765846	0.343641	0.0564447	0.287219		-0.0564447	-0.287219
ETFB	-0.259495	0.0667747	0.0618453	0.0652345		-0.0618453	-0.0652345
SYNCRIP	-0.107042	0.0722703	0.0646069	0.045759		-0.0646069	-0.045759
RHOT2	-0.125164	0.163139	0.0662615	0.166697		-0.0662615	-0.166697
NIPSNAP1	-0.285776	0.0733022	0.066537	0.0462952		-0.066537	-0.0462952
HLA-A;HLA-B;HLA-C	-0.175648	0.113208	0.0680517	0.026881		-0.0680517	-0.026881
SPTBN1	-0.0205892	0.0636202	0.0710762	0.00542033		-0.0710762	-0.00542033
OXCT1	-0.188841	0.228757	0.0746424	0.147106		-0.0746424	-0.147106
DNAJC10	-0.185901	0.24407	0.0760118	0.188019		-0.0760118	-0.188019
P4HB	-0.0911103	0.0897125	0.0776532	0.0238856		-0.0776532	-0.0238856
PHB2	-0.172457	0.0268663	0.0790197	0.0231085		-0.0790197	-0.0231085
PDK3	-0.159138	0.110651	0.0792927	0.0628515		-0.0792927	-0.0628515
CHCHD3	-0.324943	0.167555	0.0802483	0.0856039		-0.0802483	-0.0856039
DDX3X;DDX3Y	-0.1778	0.100995	0.0813396	0.0604273		-0.0813396	-0.0604273
SPTAN1	-0.0274544	0.0841502	0.0839282	0.000202066		-0.0839282	-0.000202066
MOGS	-0.201543	0.0772085	0.0851526	0.0342047		-0.0851526	-0.0342047
TFAM	-0.270974	0.0537183	0.087327	0.00258465		-0.087327	-0.00258465
COLGALT1	-0.139951	0.28079	0.0880058	0.249874		-0.0880058	-0.249874
HOMER1	-0.037873	0.133258	0.090447	0.0840585		-0.090447	-0.0840585
HSPA5	-0.125054	0.0593897	0.0908535	0.0473385		-0.0908535	-0.0473385
ECH1	-0.205281	0.132609	0.0926134	0.0916175		-0.0926134	-0.0916175
LRPPRC	-0.0501289	0.112319	0.0931545	0.00929199		-0.0931545	-0.00929199
MDH2	-0.156048	0.0363484	0.0936954	0.0490091		-0.0936954	-0.0490091
NDUFS1	-0.150161	0.0865994	0.0961269	0.0314005		-0.0961269	-0.0314005
IGF2BP1	-0.0893287	0.143883	0.0992279	0.106048		-0.0992279	-0.106048
RAB5C;RAB5B	-0.247252	0.0885615	0.0993626	0.122067		-0.0993626	-0.122067
PDIA6	-0.11115	0.0845786	0.100978	0.0130867		-0.100978	-0.0130867
ALDOA	-0.130586	0.204748	0.104337	0.108161		-0.104337	-0.108161
1998-08-31	-0.138775	0.0738943	0.104873	0.0903113		-0.104873	-0.0903113
AK2	-0.136648	0.0825759	0.105946	0.115816		-0.105946	-0.115816
CALU	-0.194526	0.122994	0.10675	0.0628515		-0.10675	-0.0628515
SSR1	-0.126376	0.061797	0.108625	0.0402298		-0.108625	-0.0402298
PRDX1	-0.173319	0.0967457	0.111031	0.124912		-0.111031	-0.124912
GPD2	-0.0725738	0.0731959	0.111031	0.0363779		-0.111031	-0.0363779
VIM	-0.11616	0.298549	0.111432	0.236605		-0.111432	-0.236605
IDH2	-0.125006	0.0710574	0.1125	0.0461463		-0.1125	-0.0461463
ECI1	-0.201593	0.190174	0.114767	0.191228		-0.114767	-0.191228
RPS23	-0.273744	0.0519824	0.116498	0.086967		-0.116498	-0.086967
PHB	-0.202257	0.0277633	0.117296	0.0115735		-0.117296	-0.0115735
GANAB	-0.0433634	0.154923	0.119821	0.0602468		-0.119821	-0.0602468
RHOT1	-0.0806981	0.0602619	0.120617	0.00582583		-0.120617	-0.00582583
RCN1	-0.112709	0.142067	0.123269	0.0888529		-0.123269	-0.0888529
ATP5F1	-0.172652	0.0868751	0.124593	0.118226		-0.124593	-0.118226
ACTR1A	-0.112428	0.06448	0.128161	0.0584428		-0.128161	-0.0584428
ACTN4;ACTN1	0.00129788	0.157785	0.13014	0.0689826		-0.13014	-0.0689826
C19orf52	-0.203053	0.232176	0.136454	0.217742		-0.136454	-0.217742
RPL8	-0.179449	0.0201649	0.139993	0.0183812		-0.139993	-0.0183812
HOMER2	-0.0335253	0.101691	0.14104	0.100159		-0.14104	-0.100159
RPS2	-0.0923094	0.0528799	0.143394	0.0680599		-0.143394	-0.0680599
DDX17	-0.130681	0.554506	0.151469	0.518412		-0.151469	-0.518412
ACTC1;ACTA2;ACTG2;ACTA1	-0.0867831	0.197666	0.152118	0.154169		-0.152118	-0.154169
RPS14	-0.290939	0.179123	0.152248	0.10002		-0.152248	-0.10002
UQCRFS1;UQCRFS1P1	-0.240333	0.20151	0.152378	0.106203		-0.152378	-0.106203
SDHB	-0.190009	0.0739247	0.152768	0.0446574		-0.152768	-0.0446574
PCBP2	-0.225464	0.263941	0.157949	0.241287		-0.157949	-0.241287
ICT1	-0.215329	0.123293	0.161178	0.110651		-0.161178	-0.110651
RPS4X;RPS4Y2;RPS4Y1	-0.153206	0.0225515	0.165301	0.0308256		-0.165301	-0.0308256
RPS26;RPS26P11	-0.158751	0.0767367	0.166458	0.10149		-0.166458	-0.10149
QPCTL	-0.118711	0.119965	0.17031	0.0391028		-0.17031	-0.0391028
EEF1G	-0.0851293	0.0908798	0.173	0.0192434		-0.173	-0.0192434
RPL23	-0.0867678	0.0254561	0.175301	0.0453272		-0.175301	-0.0453272
DDOST	-0.074274	0.0824384	0.18002	0.0325953		-0.18002	-0.0325953
TAB1	-0.00653576	0.074122	0.181929	0.00229569		-0.181929	-0.00229569
IRS4	0.0340749	0.185934	0.182057	0.113301		-0.182057	-0.113301
RPS9	-0.167815	0.0413428	0.182438	0.0224342		-0.182438	-0.0224342
ATP2A2	0.0233263	0.157303	0.186627	0.0827439		-0.186627	-0.0827439
SLC25A10	-0.105908	0.0553965	0.187134	0.0544223		-0.187134	-0.0544223
RPS7	-0.135428	0.023563	0.190804	0.0582025		-0.190804	-0.0582025
PRDX3	-0.127526	0.0581275	0.192699	0.0414765		-0.192699	-0.0414765
RPS16	-0.172181	0.0210282	0.195348	0.0539878		-0.195348	-0.0539878
VDAC3	-0.111602	0.0114861	0.202637	0.0639368		-0.202637	-0.0639368
MT-CO2	-0.227878	0.0798744	0.213254	0.13538		-0.213254	-0.13538
ATP1A1;ATP1A3	0.0203421	0.0631831	0.215741	0.0272778		-0.215741	-0.0272778
RPL10A	-0.0381693	0.0336729	0.222063	0.0397998		-0.222063	-0.0397998
PDIA3	-0.0225662	0.139109	0.224411	0.0642234		-0.224411	-0.0642234
CANX	-0.131456	0.119714	0.224905	0.057752		-0.224905	-0.057752
NACA	-0.000259717	0.111181	0.228726	0.131756		-0.228726	-0.131756
HACD3	-0.0639369	0.0788684	0.228973	0.04792		-0.228973	-0.04792
PRDX4	-0.0336729	0.0101343	0.232047	0.0424716		-0.232047	-0.0424716
YWHAE	-0.00397285	0.124094	0.240253	0.135095		-0.240253	-0.135095
SLIRP	-0.0830801	0.0800117	0.241596	0.0673039		-0.241596	-0.0673039
RPL12	-0.134936	-0.0164963	0.243669	0.0387769		-0.243669	-0.0387769
PCCA	0.00201835	0.258391	0.254594	0.176919		-0.254594	-0.176919
SLC16A1	-0.0139168	0.130587	0.258217	0.0481436		-0.258217	-0.0481436
NME4	-0.0873808	-0.007913	0.267715	0.0410162		-0.267715	-0.0410162
GNAS	0.0727232	0.145557	0.271306	0.0643744		-0.271306	-0.0643744
SLC25A1	-0.117725	0.0366294	0.275007	0.0305307		-0.275007	-0.0305307
PGRMC1	-0.069134	0.0210869	0.28404	0.0308109		-0.28404	-0.0308109
RPS25	-0.0556213	0.00102465	0.300651	0.0488748		-0.300651	-0.0488748
RPS19	0.188401	-0.0282861	0.317651	0.00353884		-0.317651	-0.00353884
NDUFC2	0.0231843	0.101397	0.328951	0.0986909		-0.328951	-0.0986909
CYC1	-0.0250889	0.214475	0.333882	0.137902		-0.333882	-0.137902
PDHX	0.0546401	0.0693762	0.334683	0.0126646		-0.334683	-0.0126646
RAN	0.0939657	0.135	0.336398	0.108907		-0.336398	-0.108907
RPS18	-0.0249862	0.116551	0.455123	0.118179		-0.455123	-0.118179
PKM	0.286053	0.165677	0.478092	0.130697		-0.478092	-0.130697
ENO1	0.367371	0.0358749	0.529471	0.0424122		-0.529471	-0.0424122
BASP1	0.393087	0.291486	0.552574	0.317283		-0.552574	-0.317283
GCDH	0.35095	0.0902653	0.552967	0.0649325		-0.552967	-0.0649325
HSPA1B;HSPA1A	0.279531	0.035668	0.564232	0.0174024		-0.564232	-0.0174024
THRAP3	-0.430042	0.10656	-0.235331	-0.00417774		0.235331	0.00417774
FARS2	-0.262106	0.0332743	-0.0463101	-0.0043216		0.0463101	0.0043216
COX4I1	-0.155052	-0.0330883	0.109026	-0.00460935		-0.109026	0.00460935
RPL31	-0.0162201	-0.0299829	0.051024	-0.00475299		-0.051024	0.00475299
TARS2	-0.310898	0.0148931	-0.0634996	-0.00619028		0.0634996	0.00619028
MRPL14	-0.297236	0.0171688	-0.163914	-0.00719552		0.163914	0.00719552
RPL23A	-0.135332	0.0591642	0.124063	-0.00748264		-0.124063	0.00748264
HADHA	-0.199305	0.0316512	-0.00588373	-0.00762614		0.00588373	0.00762614
DNAJA3	-0.301124	0.00592723	-0.0996645	-0.007913		0.0996645	0.007913
DLD	-0.182917	0.00557949	-0.00874027	-0.00834348		0.00874027	0.00834348
GOT2	-0.16146	0.0321969	0.0124972	-0.0086304		-0.0124972	0.0086304
ME2	-0.25515	0.0518477	-0.039859	-0.0090604		0.039859	0.0090604
GK;GK3P	-0.127526	-0.0294175	0.0418037	-0.00949054		-0.0418037	0.00949054
PDK1	-0.14108	0.0160596	0.0994973	-0.0102069		-0.0994973	0.0102069
ATAD3A	-0.190339	0.0652495	0.0821575	-0.0103502		-0.0821575	0.0103502
RPL26L1;RPL26	-0.194988	0.0130867	0.191184	-0.0109229		-0.191184	0.0109229
HSDL2	-0.113317	0.0451636	0.0604624	-0.0113525		-0.0604624	0.0113525
ALYREF	-0.268799	0.0472937	0.026021	-0.0116388		-0.026021	0.0116388
ALDH1B1	-0.0418774	0.0388805	0.127897	-0.012068		-0.127897	0.012068
MRPS7	-0.336646	0.0199163	0.0297002	-0.0130691		-0.0297002	0.0130691
MCCC2	-0.288329	0.013611	0.0251707	-0.0142124		-0.0251707	0.0142124
RPS3	-0.234109	0.0281604	0.100978	-0.0144982		-0.100978	0.0144982
PABPC1	0.0200577	0.0144995	0.259062	-0.0153549		-0.259062	0.0153549
FXR2	-0.187526	0.0333924	0.0517201	-0.0156403		-0.0517201	0.0156403
SCO2	-0.232464	0.0273514	0.141302	-0.0156403		-0.141302	0.0156403
RPN1	-0.105116	0.00756508	0.141564	-0.0166389		-0.141564	0.0166389
MYL6	-0.0762347	-0.0149266	0.184344	-0.0174944		-0.184344	0.0174944
PABPC4	0.0104934	0.0291463	0.297133	-0.0174944		-0.297133	0.0174944
MRPS15	-0.216501	-0.00532813	0.0837921	-0.017637		-0.0837921	0.017637
NDUFS3	-0.259288	-0.00028853	0.135666	-0.0180643		-0.135666	0.0180643
MYH10	-0.11076	0.0568813	-0.0638464	-0.0199154		0.0638464	0.0199154
DARS2	-0.183441	0.0338649	0.00245056	-0.0203421		-0.00245056	0.0203421
VWA8	0.138814	-0.0114957	0.209516	-0.021764		-0.209516	0.021764
SLC25A5	-0.152548	-0.0100637	0.126973	-0.0231843		-0.126973	0.0231843
FLNA	-0.117224	0.0346035	-0.0221852	-0.0233263		0.0221852	0.0233263
ACADSB	-0.125022	0.028587	0.0827026	-0.0237521		-0.0827026	0.0237521
ERLIN2	0.000432815	0.0630775	0.164014	-0.0243196		-0.164014	0.0243196
METTL17	0.0787465	0.0360228	0.322043	-0.0243196		-0.322043	0.0243196
MRPS35	-0.383887	-0.00288247	-0.194064	-0.0244615		0.194064	0.0244615
RPS11	-0.167296	-0.0361869	0.171463	-0.024887		-0.171463	0.024887
IVD	-0.0922786	0.00283046	0.125783	-0.026021		-0.125783	0.026021
SLC25A3	-0.115848	-0.0394191	0.13606	-0.026021		-0.13606	0.026021
MICU2	-0.321694	0.00782613	-0.0980422	-0.0271541		0.0980422	0.0271541
SCO1	-0.0684229	-0.013355	0.202261	-0.0272955		-0.202261	0.0272955
IMMT	-0.115441	-0.00748264	0.0797024	-0.0281449		-0.0797024	0.0281449
NDUFS2	-0.319046	0.0294702	-0.084961	-0.0285692		0.084961	0.0285692
IGF2BP3	-0.0347218	0.0325215	0.183709	-0.0294175		-0.183709	0.0294175
MTPAP	-0.267635	-0.0556121	-0.101273	-0.0302653		0.101273	0.0302653
RPL27A	-0.126297	-0.0210533	0.236462	-0.0304066		-0.236462	0.0304066
TIMM21	0.170566	-0.0486546	0.606537	-0.0308304		-0.606537	0.0308304
SHMT2	-0.178257	0.0102797	0.0896338	-0.0329472		-0.0896338	0.0329472
EZR	-0.03623	0.0176945	0.199248	-0.0330883		-0.199248	0.0330883
DNAJC11	-0.176185	-0.00144202	0.0576928	-0.0333701		-0.0576928	0.0333701
AARS2	-0.168528	0.0378286	-0.0176507	-0.0344974		0.0176507	0.0344974
HSD17B10	-0.246122	0.00962585	0.117562	-0.0347791		-0.117562	0.0347791
HSP90B1	0.0388575	0.0424865	0.186754	-0.0352017		-0.186754	0.0352017
BCLAF1	-0.45413	0.070406	-0.209445	-0.0356239		0.209445	0.0356239
MRPL46	-0.247902	-0.0043216	0.101381	-0.0359054		-0.101381	0.0359054
ECHS1	-0.374991	0.0227422	-0.0371919	-0.0363276		0.0371919	0.0363276
RPL11	-0.150785	-0.024036	0.198871	-0.0367494		-0.198871	0.0367494
HSPA8	0.173639	-0.0230425	0.45249	-0.0408223		-0.45249	0.0408223
MRPL11	-0.130286	-0.0253123	0.129877	-0.0434844		-0.129877	0.0434844
MRPS30	-0.259029	0.0451784	-0.0611196	-0.0439044		0.0611196	0.0439044
TOMM20	-0.347839	0.00961149	0.0416635	-0.0439044		-0.0416635	0.0439044
IARS2	-0.35334	0.0559812	-0.225565	-0.0446039		0.225565	0.0446039
MRPL41	-0.551564	-0.0736831	-0.291027	-0.0457225		0.291027	0.0457225
RPL10	-0.178682	0.00826139	0.21176	-0.0464211		-0.21176	0.0464211
ABCB10	-0.408168	-0.0676387	-0.198626	-0.0467006		0.198626	0.0467006
SLC25A6	-0.074988	-0.0601858	0.160275	-0.0478175		-0.160275	0.0478175
ATP5C1	-0.216032	-0.0333701	0.0851526	-0.0485152		-0.0851526	0.0485152
CKAP4	-0.0649325	-0.0192036	0.129349	-0.0487942		-0.129349	0.0487942
UQCRC2	-0.17976	0.00291714	0.0549179	-0.0489337		-0.0549179	0.0489337
MRPS28	-0.19375	-0.0794293	0.250113	-0.0492126		-0.250113	0.0492126
WBSCR16	-0.595249	0.0197113	-0.354022	-0.049352		0.354022	0.049352
TIMM8A	-0.31423	-0.0480967	-0.0841502	-0.0507454		0.0841502	0.0507454
SOD2	-0.242601	0.0453719	0.15017	-0.051024		-0.15017	0.051024
ARMCX2	-0.35899	-0.0615688	-0.136743	-0.0524158		0.136743	0.0524158
GRSF1	-0.21342	-0.0340748	-0.0161327	-0.0524158		0.0161327	0.0524158
MYH9	-0.103457	0.017826	-0.0335843	-0.0531114		0.0335843	0.0531114
SUPV3L1	-0.259858	0.000707191	-0.0205307	-0.0533895		0.0205307	0.0533895
CLTC	0.182438	0.0318282	0.290778	-0.0540844		-0.290778	0.0540844
RPL19	-0.247354	0.0201941	0.0992279	-0.0546401		-0.0992279	0.0546401
CNP	-0.0488001	-0.0229005	0.11836	-0.0549179		-0.11836	0.0549179
MTHFD1L	-0.296793	-0.000721132	-0.14709	-0.0551957		0.14709	0.0551957
SFXN1	-0.040393	-0.00216241	0.253142	-0.0576928		-0.253142	0.0576928
VDAC2	-0.15711	-0.0472592	0.063641	-0.0583858		-0.063641	0.0583858
MRPS12	-0.228284	-0.00877375	0.10675	-0.0592169		-0.10675	0.0592169
YME1L1	-0.157206	-0.0399806	0.00388999	-0.0603242		-0.00388999	0.0603242
MRPL37	-0.164981	-0.0139267	0.0643311	-0.0619835		-0.0643311	0.0619835
PFKFB3	-0.342049	-0.0347791	-0.0625803	-0.0630888		0.0625803	0.0630888
GLUD1;GLUD2	-0.154088	-0.0116388	0.0611541	-0.0640551		-0.0611541	0.0640551
EEF1A1P5;EEF1A1;EEF1A2	0.547252	-0.059909	0.709732	-0.0643311		-0.709732	0.0643311
MCAT	-0.0482033	-0.0441843	0.195348	-0.064607		-0.195348	0.064607
SDHA	-0.151218	-0.0116388	0.0938305	-0.0652966		-0.0938305	0.0652966
MRPS24	-0.110386	-0.0812032	0.245982	-0.0657101		-0.245982	0.0657101
PTCD3	-0.259841	-0.0216219	-0.0176507	-0.065848		0.0176507	0.065848
CLPB	-0.341775	-0.00518435	-0.129324	-0.0659859		0.129324	0.0659859
ATP5O	-0.0654911	-0.0275787	0.285461	-0.0659859		-0.285461	0.0659859
MRPL24	-0.427363	-0.0676387	-0.0695427	-0.0661237		0.0695427	0.0661237
MRPS23	-0.174703	-0.0275787	0.178492	-0.0677763		-0.178492	0.0677763
C2orf72	-0.0487255	0.0139459	0.0654344	-0.0680517		-0.0654344	0.0680517
NUDT19	-0.242396	-0.0166389	-0.0330232	-0.0683268		0.0330232	0.0683268
POLDIP2	-0.332862	-0.0451634	-0.0681657	-0.0684644		0.0681657	0.0684644
PMPCA	-0.256735	-0.0506062	-0.0460569	-0.0691522		0.0460569	0.0691522
HSPD1	-0.252312	-0.0557509	-0.00278709	-0.0705267		0.00278709	0.0705267
TRMT10C	-0.279039	-0.0409626	-0.109032	-0.0710762		0.109032	0.0710762
COX5A	-0.180921	-0.0688771	-0.0482332	-0.0716254		0.0482332	0.0716254
ADCK3	-0.586558	0.000447258	-0.376676	-0.0754641		0.376676	0.0754641
ERH	-0.221539	-0.0719	0.038998	-0.0754641		-0.038998	0.0754641
HDLBP	-0.240998	0.00964054	-0.0917558	-0.077243		0.0917558	0.077243
HNRNPAB	-0.0269839	-0.0405417	0.210015	-0.0776532		-0.210015	0.0776532
RPL3	-0.0467571	-0.0359054	-0.000476127	-0.0777899		0.000476127	0.0777899
RPL17	-0.139331	-0.0203421	0.214125	-0.0829751		-0.214125	0.0829751
RNMTL1	-0.27631	-0.0447438	-0.0489643	-0.0832474		0.0489643	0.0832474
SLC25A11	-0.0980731	-0.0734089	0.156914	-0.086512		-0.156914	0.086512
MRPS18B	-0.321153	-0.10608	-0.0280426	-0.088413		0.0280426	0.088413
AGK	-0.155839	-0.0565835	0.0110662	-0.0886844		-0.0110662	0.0886844
HSPE1	-0.0947261	-0.012211	0.147697	-0.091666		-0.147697	0.091666
CCT5	-0.270887	-0.0144982	-0.0554863	-0.0919366		0.0554863	0.0919366
TM9SF3	-0.00429115	-0.0511633	0.202261	-0.0930191		-0.202261	0.0930191
CPOX	-0.437486	-0.0309717	-0.188036	-0.0932898		0.188036	0.0932898
EPB41L3	-0.129197	0.0290139	0.0353423	-0.0953169		-0.0353423	0.0953169
YARS2	-0.263663	-0.0701146	-0.0516682	-0.0954519		0.0516682	0.0954519
PRKCSH	-0.0272191	-0.0601858	0.192699	-0.0958569		-0.192699	0.0958569
CDK5RAP1	-0.474112	-0.00647763	-0.259875	-0.0973412		0.259875	0.0973412
HNRNPU	-0.265241	-0.00963389	-0.0942948	-0.0996318		0.0942948	0.0996318
MRPS9	-0.289298	-0.0472592	-0.0642235	-0.0997664		0.0642235	0.0997664
MRPS31	-0.222549	-0.0875986	-0.028175	-0.10165		0.028175	0.10165
MRPS36	-0.356402	-0.0978804	-0.0725889	-0.102457		0.0725889	0.102457
NDUFA9	0.197236	-0.10044	0.485839	-0.102457		-0.485839	0.102457
ATP5J2	-0.196938	-0.0465609	0.0330882	-0.102725		-0.0330882	0.102725
EEF2	0.365581	0.0570013	0.529771	-0.102994		-0.529771	0.102994
MGAT2	0.0640551	-0.0439044	0.279055	-0.104605		-0.279055	0.104605
ALDH18A1	-0.200415	-0.0829751	0.00518438	-0.106884		-0.00518438	0.106884
OCIAD1	-0.376657	-0.126709	-0.114504	-0.111165		0.114504	0.111165
MRPS14	-0.258684	-0.090447	-0.0286018	-0.112633		0.0286018	0.112633
HNRNPA2B1	0.503451	-0.0583858	0.746571	-0.117296		-0.746571	0.117296
HSP90AB1	0.346418	-0.121148	0.544288	-0.118227		-0.544288	0.118227
HSP90AA1	0.313594	-0.131194	0.512783	-0.122209		-0.512783	0.122209
MRPS6	-0.286463	-0.119954	-0.0525059	-0.122341		0.0525059	0.122341
NOA1	-0.537675	-0.103934	-0.293271	-0.122474		0.293271	0.122474
HARS2	-0.312635	-0.0448837	-0.104992	-0.122739		0.104992	0.122739
ATAD3B	-0.516367	-0.0695647	-0.255822	-0.123931		0.255822	0.123931
MRPL9	-0.420279	-0.125387	-0.0667295	-0.124461		0.0667295	0.124461
EPB41	-0.0670318	-0.0999011	0.103128	-0.128162		-0.103128	0.128162
TIMM13	-0.280615	-0.129613	-0.035313	-0.128293		0.035313	0.128293
MRPL17	-0.316798	-0.163885	0.0243196	-0.13014		-0.0243196	0.13014
HNRNPD;HNRNPDL	0.176067	-0.137241	0.333882	-0.130535		-0.333882	0.130535
LSG1	-0.696728	-0.0698397	-0.479995	-0.133564		0.479995	0.133564
PTCD1	-0.381404	-0.120219	-0.143947	-0.138421		0.143947	0.138421
MRPL48	-0.197848	-0.192952	0.0768327	-0.139731		-0.0768327	0.139731
GLS	-0.238323	-0.0813395	-0.0232258	-0.141825		0.0232258	0.141825
PDF	-0.217289	-0.127105	0.134352	-0.141956		-0.134352	0.141956
SERPINH1	-0.157802	-0.0986889	0.0844725	-0.142479		-0.0844725	0.142479
MRPS5	-0.236113	-0.111298	0.00288247	-0.146786		-0.00288247	0.146786
HIBADH	0.0951818	-0.0886844	0.387473	-0.147828		-0.387473	0.147828
JAK1	-0.0211894	-0.00992037	0.116498	-0.14991		-0.116498	0.14991
DHX30	-0.287519	-0.0669503	-0.13833	-0.151079		0.13833	0.151079
CCT7	-0.0699061	-0.117695	0.140386	-0.152118		-0.140386	0.152118
MRPL38	-0.338725	-0.0905825	-0.120937	-0.154194		0.120937	0.154194
MRPL12	-0.246156	-0.148088	0.00259443	-0.159629		-0.00259443	0.159629
MRPL1	-0.271043	-0.117961	-0.0393845	-0.16221		0.0393845	0.16221
FEM1B	-0.566934	-0.1137	-0.316295	-0.166844		0.316295	0.166844
DAP3	-0.301746	-0.125387	-0.127195	-0.167487		0.127195	0.167487
DDX28	-0.394942	-0.186247	-0.203369	-0.168642		0.203369	0.168642
CCT6A	-0.0547668	-0.0844725	0.115033	-0.170694		-0.115033	0.170694
MRPL23	-0.579771	-0.142217	-0.158252	-0.171463		0.158252	0.171463
MRPL47	-0.414999	-0.134615	-0.10002	-0.176961		0.10002	0.176961
ABCD3	-0.102109	-0.128689	0.103531	-0.177471		-0.103531	0.177471
MRPL49	-0.335736	-0.168129	0.0238941	-0.180403		-0.0238941	0.180403
GNB2	-0.032492	-0.126577	0.202386	-0.185613		-0.202386	0.185613
MRPL45	-0.524666	-0.0927488	-0.0736209	-0.190172		0.0736209	0.190172
GTPBP10	-0.106374	-0.183074	0.063641	-0.190804		-0.063641	0.190804
RBMX;RBMXL1;RBMXL2	-0.146978	-0.0768328	0.0169242	-0.196859		-0.0169242	0.196859
MRPS16	-0.548122	-0.223423	-0.292705	-0.1995		0.292705	0.1995
MRPL39	-0.377913	-0.156785	-0.0310614	-0.200881		0.0310614	0.200881
MRPS27	-0.293942	-0.175684	-0.118163	-0.209017		0.118163	0.209017
MRPL42	-0.920025	-0.13947	-0.623243	-0.20989		0.623243	0.20989
MRPL52	-0.485802	-0.207268	-0.158091	-0.214249		0.158091	0.214249
ERAL1	-0.553956	-0.166844	-0.386563	-0.219091		0.386563	0.219091
TCP1	-0.123025	-0.247563	0.0751904	-0.221939		-0.0751904	0.221939
MRPL3	-0.469749	-0.162468	-0.138823	-0.223917		0.138823	0.223917
MRPL13	-0.143325	-0.200755	0.1333	-0.223917		-0.1333	0.223917
MRPS2	-0.258563	-0.187768	0.0861043	-0.224411		-0.0861043	0.224411
HNRNPA1	-0.217306	-0.169155	0.128294	-0.225645		-0.128294	0.225645
CCT8	-0.0688162	-0.204642	0.100305	-0.226139		-0.100305	0.226139
MRPL19	-0.453636	-0.171463	-0.103875	-0.23217		0.103875	0.23217
MRPL28	-0.537173	-0.265437	-0.337157	-0.242816		0.337157	0.242816
MRPS34	-0.35369	-0.204391	0.00388999	-0.252779		-0.00388999	0.252779
NT5DC2	-0.458842	-0.192321	-0.250955	-0.2529		0.250955	0.2529
HSPA9	-0.541387	-0.237564	-0.31242	-0.255682		0.31242	0.255682
MRPL53	-0.395549	-0.215492	-0.0745474	-0.257252		0.0745474	0.257252
MRPL50	-0.731135	-0.222928	-0.436607	-0.259303		0.436607	0.259303
MRPL15	-0.492099	-0.201258	-0.234296	-0.259905		0.234296	0.259905
NCL	0.314406	-0.222186	0.453439	-0.285816		-0.453439	0.285816
IBA57	-0.422694	-0.229711	-0.130934	-0.288063		0.130934	0.288063
MRPL4	-0.66534	-0.270828	-0.356458	-0.29066		0.356458	0.29066
CUL2	-0.23055	-0.27023	-0.113489	-0.296428		0.113489	0.296428
CCT2	-0.0565962	-0.323082	0.112366	-0.297368		-0.112366	0.297368
MRPS22	-0.485297	-0.233643	-0.177327	-0.298658		0.177327	0.298658
MRPS21	-0.374786	-0.331017	0.00662125	-0.328262		-0.00662125	0.328262
MRPS26	-0.59144	-0.205017	-0.234771	-0.328377		0.234771	0.328377
MRPL57	-0.403427	-0.360196	-0.142879	-0.358959		0.142879	0.358959
MRPL20	-0.719305	-0.434988	-0.303383	-0.382391		0.303383	0.382391
GFM1	-0.340569	-0.324811	-0.0953887	-0.382391		0.0953887	0.382391
AASS	-0.695746	-0.340733	-0.497099	-0.394734		0.497099	0.394734
MRPL2	-0.7434	-0.329755	-0.350651	-0.408603		0.350651	0.408603
MRPL21	-0.660406	-0.456175	-0.308001	-0.435202		0.308001	0.435202
MRPS25	-0.360805	-0.396707	0.0173518	-0.440846		-0.0173518	0.440846
MRPL44	-0.639579	-0.419755	-0.393103	-0.440952		0.393103	0.440952
MRPL43	-0.693388	-0.483983	-0.271113	-0.504265		0.271113	0.504265
GADD45GIP1	-0.506968	-0.55159	-0.184228	-0.564622		0.184228	0.564622
MRPS11	-0.83087	-0.68446	-0.483198	-0.684011		0.483198	0.684011
YBEY	-2.48116	-2.3809	-2.13873	-2.4153		2.13873	2.4153
