# Supplementary material for: YbeY is required for ribosome small subunit assembly and tRNA processing in human mitochondria
Source: Nucleic Acids Res. 2021 May 25;49(10):5798–812. doi: 10.1093/nar/gkab404 (PMC8191802; doi:10.1093/nar/gkab404)
Supplement: gkab404_Supplemental_Files [file gkab404_supplemental_files.zip › YbeY R3 Suppl. Dataset 2 - qDFMS - Shared peptides.xlsx]

## Sheet: Description
Description
Quantitative profiles of protein migration through density sucrose gradient. Profiles were generated from peptide data using ComPrAn R package. Each protein is quantified based on single peptide shared between control Hap1 and YbeY-KO cell lines. For each protein, profiles were normalized to the maximum value across both cell lines.
List of tabs
Exp1,proteome,shared pep,Hap1			Quantitative profiles of all proteins with shared peptide between Hap1 and YbeY-KO cell lines, experiment 1, values for Hap1 cell line
Exp1,proteome,shared pep,YbeYKO			Quantitative profiles of all proteins with shared peptide between Hap1 and YbeY-KO cell lines, experiment 1, values for YbeY-KO cell line
Exp1, mtSSU, shared pep			Quantitative profiles of mtSSU proteins with shared peptide between Hap1 and YbeY-KO cell lines, experiment 1
Exp1, mtLSU, shared pep			Quantitative profiles of mtLSU proteins with shared peptide between Hap1 and YbeY-KO cell lines, experiment 1
Exp2,proteome,shared pep,Hap1			Quantitative profiles of all proteins with shared peptide between Hap1 and YbeY-KO cell lines, experiment 2, values for Hap1 cell line
Exp2,proteome,shared pep,YbeYKO			Quantitative profiles of all proteins with shared peptide between Hap1 and YbeY-KO cell lines, experiment 2, values for YbeY-KO cell line
Exp2, mtSSU, shared pep			Quantitative profiles of mtSSU proteins with shared peptide between Hap1 and YbeY-KO cell lines, experiment 2
Exp2, mtLSU, shared pep			Quantitative profiles of mtLSU proteins with shared peptide between Hap1 and YbeY-KO cell lines, experiment 2
Column description
Protein Group Accessions			UniProt ID
Protein Descriptions			Short description of protein
scenario			ComPrAn parameter used for production of normalized profiles
label			Cell line designation
columns 1 to 22			Normalized protein amounts across fractions, fraction 1 corresponds to the top of the gradient

## Sheet: Exp1,proteome,shared pep,Hap1
Protein Group Accessions	Protein Descriptions	scenario	label	1	2	3	4	5	6	7	8	9	10	11	12	13	14	15	16	17	18	19	20	21	22
O00116	Alkyldihydroxyacetonephosphate synthase, peroxisomal OS=Homo sapiens GN=AGPS PE=1 SV=1 - [ADAS_HUMAN]	B	Hap1	0	0.369336	0.136934	0	0	0	0	0	0	0	0	0	0	0	0	0	0	0	0	0	0	0
O00165	HCLS1-associated protein X-1 OS=Homo sapiens GN=HAX1 PE=1 SV=2 - [HAX1_HUMAN]	B	Hap1	0	0	0	0	1	0	0	0	0.48982	0.251184	0	0	0	0	0	0	0	0	0	0	0	0
O00330	Pyruvate dehydrogenase protein X component, mitochondrial OS=Homo sapiens GN=PDHX PE=1 SV=3 - [ODPX_HUMAN]	B	Hap1	0.338785	1	0	0.303071	0.127303	0	0	0	0	0	0	0	0	0	0	0	0	0	0	0	0	0
O00410	Importin-5 OS=Homo sapiens GN=IPO5 PE=1 SV=4 - [IPO5_HUMAN]	B	Hap1	0.461822	0.453338	1	0.348986	0	0.473626	0	0	0	0	0	0	0	0	0	0	0	0	0	0	0	0
O00461	Golgi integral membrane protein 4 OS=Homo sapiens GN=GOLIM4 PE=1 SV=1 - [GOLI4_HUMAN]	B	Hap1	0.651604	0	0	0	0.108396	0	0.0582427	0	0	0	0	0	0	0	0	0	0	0	0	0	0	0
O15173	Membrane-associated progesterone receptor component 2 OS=Homo sapiens GN=PGRMC2 PE=1 SV=1 - [PGRC2_HUMAN]	B	Hap1	0	0.460907	0	0	0	0	0	0	0	0	0	0	0	0	0	0	0	0	0	0	0	0
O43264	Centromere/kinetochore protein zw10 homolog OS=Homo sapiens GN=ZW10 PE=1 SV=3 - [ZW10_HUMAN]	B	Hap1	0	0	0	0	0	0	0	0	0.186144	0	0	0	0	0	0	0	0	0	0	0	0	0
O43491	Band 4.1-like protein 2 OS=Homo sapiens GN=EPB41L2 PE=1 SV=1 - [E41L2_HUMAN]	B	Hap1	1	0	0	0	0.172943	0	0	0	0	0	0	0	0	0	0	0	0	0	0	0	0	0
O43493	Trans-Golgi network integral membrane protein 2 OS=Homo sapiens GN=TGOLN2 PE=1 SV=2 - [TGON2_HUMAN]	B	Hap1	0.129284	0	0	0	0	0	0	0	0	0	0	0	0	0	0	0	0	0	0	0	0	0
O43615	Mitochondrial import inner membrane translocase subunit TIM44 OS=Homo sapiens GN=TIMM44 PE=1 SV=2 - [TIM44_HUMAN]	B	Hap1	0	0.913504	0.572545	0	0.129353	0	0	0.0506808	0	0	0	0	0	0	0	0	0	0	0	0	0	0
O43837	Isocitrate dehydrogenase [NAD] subunit beta, mitochondrial OS=Homo sapiens GN=IDH3B PE=1 SV=2 - [IDH3B_HUMAN]	B	Hap1	0	0	0	0	0.0625219	0	0.0591759	0	0	0	0	0	0	0	0	0	0	0	0	0	0	0
O43852	Calumenin OS=Homo sapiens GN=CALU PE=1 SV=2 - [CALU_HUMAN]	B	Hap1	0.136373	0.5096	0.24864	0.2424	0.108907	0	0	0	0	0	0	0	0	0	0	0	0	0	0	0	0	0
O60313	Dynamin-like 120 kDa protein, mitochondrial OS=Homo sapiens GN=OPA1 PE=1 SV=3 - [OPA1_HUMAN]	B	Hap1	0.104541	1	0.899793	0.536232	0.100179	0	0	0.0786611	0	0	0	0	0	0	0	0	0	0	0	0	0	0
O60488	Long-chain-fatty-acid--CoA ligase 4 OS=Homo sapiens GN=ACSL4 PE=1 SV=2 - [ACSL4_HUMAN]	B	Hap1	0	0	0	0.994276	0	0	0	0	0	0	0	0	0	0	0	0	0	0	0	0	0	0
O60783	28S ribosomal protein S14, mitochondrial OS=Homo sapiens GN=MRPS14 PE=1 SV=1 - [RT14_HUMAN]	B	Hap1	0	0	0	0	0	0	0	1	0.504607	0.124663	0.0863442	0.612537	0.276078	0.00708292	0	0.0519579	0	0	0	0	0	0
O60814	Histone H2B type 1-K OS=Homo sapiens GN=HIST1H2BK PE=1 SV=3 - [H2B1K_HUMAN]	B	Hap1	0	0	0	0	0	0	0.841248	0	0.33763	0	0	0	0.191972	0	0.0518091	0	0	0	0	0	0	0
O75208	Ubiquinone biosynthesis protein COQ9, mitochondrial OS=Homo sapiens GN=COQ9 PE=1 SV=1 - [COQ9_HUMAN]	B	Hap1	0	1	0	0	0.0879643	0	0.0647861	0	0	0	0	0	0	0	0	0	0	0	0	0	0	0
O75323	Protein NipSnap homolog 2 OS=Homo sapiens GN=GBAS PE=1 SV=1 - [NIPS2_HUMAN]	B	Hap1	0	0	1	0	0.335462	0	0	0	0	0	0	0	0	0	0	0	0	0	0	0	0	0
O75381	Peroxisomal membrane protein PEX14 OS=Homo sapiens GN=PEX14 PE=1 SV=1 - [PEX14_HUMAN]	B	Hap1	0	0	0	0	0.765861	1	0	0	0	0	0	0	0	0	0	0	0	0	0	0	0	0
O75390	Citrate synthase, mitochondrial OS=Homo sapiens GN=CS PE=1 SV=2 - [CISY_HUMAN]	B	Hap1	0	0.668994	0.181076	1	0.195038	0.213726	0.123725	0.100473	0.00537214	0	0	0	0	0	0	0	0	0	0	0	0	0
O75439	Mitochondrial-processing peptidase subunit beta OS=Homo sapiens GN=PMPCB PE=1 SV=2 - [MPPB_HUMAN]	B	Hap1	0	0	0.545021	0	0	0	0	0	0	0	0	0	0	0	0	0	0	0	0	0	0	0
O75487	Glypican-4 OS=Homo sapiens GN=GPC4 PE=1 SV=4 - [GPC4_HUMAN]	B	Hap1	0	0	0	1	0.786612	0	0	0	0	0	0	0	0	0	0	0	0	0	0	0	0	0
O75616	GTPase Era, mitochondrial OS=Homo sapiens GN=ERAL1 PE=1 SV=2 - [ERAL1_HUMAN]	B	Hap1	0	0	0	0	0	0.704916	0	0	0	0	0	0	0	0	0	0	0	0	0	0	0	0
O75844	CAAX prenyl protease 1 homolog OS=Homo sapiens GN=ZMPSTE24 PE=1 SV=2 - [FACE1_HUMAN]	B	Hap1	0.259522	0	0	0.374253	0.131685	0.0935634	0	0	0	0	0	0	0	0	0	0	0	0	0	0	0	0
O75879	Glutamyl-tRNA(Gln) amidotransferase subunit B, mitochondrial OS=Homo sapiens GN=PET112 PE=1 SV=1 - [GATB_HUMAN]	B	Hap1	0	0	1	0.482084	0	0	0	0	0	0	0	0	0	0	0	0	0	0	0	0	0	0
O75947	ATP synthase subunit d, mitochondrial OS=Homo sapiens GN=ATP5H PE=1 SV=3 - [ATP5H_HUMAN]	B	Hap1	0	0	0	0	0	0	0	0	0	0	0	0.843336	0.332304	0.345102	0.25331	0	0	0	0	0.151434	0	0
O75964	ATP synthase subunit g, mitochondrial OS=Homo sapiens GN=ATP5L PE=1 SV=3 - [ATP5L_HUMAN]	B	Hap1	0	0	0	0.197671	0	0.468398	0.184877	0	0.145855	0	0	0.0228122	0	0	0	0	0	0	0	0	0	0
O76031	ATP-dependent Clp protease ATP-binding subunit clpX-like, mitochondrial OS=Homo sapiens GN=CLPX PE=1 SV=2 - [CLPX_HUMAN]	B	Hap1	0.137593	1	0	0.662121	0.181346	0	0	0.0937747	0	0	0	0	0	0	0	0	0	0	0	0	0	0
O94826	Mitochondrial import receptor subunit TOM70 OS=Homo sapiens GN=TOMM70A PE=1 SV=1 - [TOM70_HUMAN]	B	Hap1	0.214357	1	0.767143	0.589	0.208214	0.340286	0.115286	0	0	0	0	0	0	0	0	0	0	0	0	0	0	0
O94925	Glutaminase kidney isoform, mitochondrial OS=Homo sapiens GN=GLS PE=1 SV=1 - [GLSK_HUMAN]	B	Hap1	0.368593	1	0.720207	0.642886	0.220526	0.108171	0.0901554	0.0374093	0	0.0204225	0	0	0	0	0	0	0	0	0	0	0	0
O95202	LETM1 and EF-hand domain-containing protein 1, mitochondrial OS=Homo sapiens GN=LETM1 PE=1 SV=1 - [LETM1_HUMAN]	B	Hap1	0.249547	0.924321	0.62956	0.874515	0.219793	0.152587	0.114618	0.0968952	0	0.00778137	0	0	0	0	0	0	0	0	0	0	0	0
O95831	Apoptosis-inducing factor 1, mitochondrial OS=Homo sapiens GN=AIFM1 PE=1 SV=1 - [AIFM1_HUMAN]	B	Hap1	0	1	0.508297	0.740012	0	0.236386	0	0	0	0	0.00416718	0	0.012354	0.00448064	0	0.00272465	0	0	0	0.00219146	0	0
O96005	Cleft lip and palate transmembrane protein 1 OS=Homo sapiens GN=CLPTM1 PE=1 SV=1 - [CLPT1_HUMAN]	B	Hap1	0.364925	0	0	0	0	0	0	0	0	0	0	0	0.00755698	0	0	0	0	0	0	0	0	0
P00367	Glutamate dehydrogenase 1, mitochondrial OS=Homo sapiens GN=GLUD1 PE=1 SV=2 - [DHE3_HUMAN]	B	Hap1	0	0.113912	0.63762	0	0.134044	1	0.0909255	0.131971	0	0	0	0	0	0	0	0	0	0	0	0	0	0
P00505	Aspartate aminotransferase, mitochondrial OS=Homo sapiens GN=GOT2 PE=1 SV=3 - [AATM_HUMAN]	B	Hap1	0	0.58712	0.657697	0	0.122188	0.661226	0.123026	0.256639	0	0	0	0	0	0	0	0	0	0	0	0	0	0
P02786	Transferrin receptor protein 1 OS=Homo sapiens GN=TFRC PE=1 SV=2 - [TFR1_HUMAN]	B	Hap1	0	0.53769	0.223877	0	0.0790197	0	0	0	0	0	0	0	0	0	0	0	0	0	0	0	0	0
P04075	Fructose-bisphosphate aldolase A OS=Homo sapiens GN=ALDOA PE=1 SV=2 - [ALDOA_HUMAN]	B	Hap1	0.390344	1	0.557524	0.376733	0.191448	0	0	0	0	0	0	0	0	0	0	0	0	0	0	0	0	0
P04181	Ornithine aminotransferase, mitochondrial OS=Homo sapiens GN=OAT PE=1 SV=1 - [OAT_HUMAN]	B	Hap1	0.348832	0.819898	0.39797	0.345787	0.14203	0	0.0514315	0	0	0	0	0	0	0	0	0	0	0	0	0	0	0
P04406	Glyceraldehyde-3-phosphate dehydrogenase OS=Homo sapiens GN=GAPDH PE=1 SV=3 - [G3P_HUMAN]	B	Hap1	0.0943258	1	0.755939	0.541788	0.188002	0.0929756	0.0703128	0.0513246	0.0452572	0	0	0	0	0	0	0	0	0	0	0	0	0
P04843	Dolichyl-diphosphooligosaccharide--protein glycosyltransferase subunit 1 OS=Homo sapiens GN=RPN1 PE=1 SV=1 - [RPN1_HUMAN]	B	Hap1	0	0	0	0.220913	0.0464193	0.63259	0.102491	0.179398	0.0347431	0	0	0.0239751	0	0	0	0	0	0	0	0	0	0
P04844	Dolichyl-diphosphooligosaccharide--protein glycosyltransferase subunit 2 OS=Homo sapiens GN=RPN2 PE=1 SV=3 - [RPN2_HUMAN]	B	Hap1	0	0	0	0	0	0.701861	0	0	0	0	0	0	0	0	0	0	0	0	0	0	0	0
P05023	Sodium/potassium-transporting ATPase subunit alpha-1 OS=Homo sapiens GN=ATP1A1 PE=1 SV=1 - [AT1A1_HUMAN]	B	Hap1	0.469066	0.525932	0.98456	0.718821	0.277482	0.556703	0.187779	0.129064	0	0	0	0	0	0	0	0	0	0	0	0	0	0
P05141	ADP/ATP translocase 2 OS=Homo sapiens GN=SLC25A5 PE=1 SV=7 - [ADT2_HUMAN]	B	Hap1	0.364579	0	1	0.876674	0.252052	0	0.18041	0.24622	0	0	0	0.0105896	0.0035162	0	0	0	0	0	0	0	0	0
P05141;P12236	ADP/ATP translocase 3 OS=Homo sapiens GN=SLC25A6 PE=1 SV=4 - [ADT3_HUMAN]|ADP/ATP translocase 2 OS=Homo sapiens GN=SLC25A5 PE=1 SV=7 - [ADT2_HUMAN]	B	Hap1	0	0.912651	0.954066	1	0.212123	0.396762	0.149699	0	0.0204819	0.0104518	0	0	0	0	0	0	0	0	0	0	0	0
P05386	60S acidic ribosomal protein P1 OS=Homo sapiens GN=RPLP1 PE=1 SV=1 - [RLA1_HUMAN]	B	Hap1	0	0	0	0	0	0	0	0	0	0	0	0	0	0	0	0	0	0	0	0.0613386	0	0
P05556	Integrin beta-1 OS=Homo sapiens GN=ITGB1 PE=1 SV=2 - [ITB1_HUMAN]	B	Hap1	0	0	0	0.43271	0.186137	0	0.188681	0	0	0	0	0	0	0	0	0	0	0	0	0	0	0
P06454	Prothymosin alpha OS=Homo sapiens GN=PTMA PE=1 SV=2 - [PTMA_HUMAN]	B	Hap1	0	0	0.591608	0	0	0	0	0	0	0	0	0	0	0	0	0	0	0	0	0	0	0
P06576	ATP synthase subunit beta, mitochondrial OS=Homo sapiens GN=ATP5B PE=1 SV=3 - [ATPB_HUMAN]	B	Hap1	0	0.0527011	0.110604	0.162265	0.0456983	0.519408	0.143297	0.436174	0.113966	0.108764	0.0138936	0.181473	0.0434974	0.014906	0.0365546	0.0582233	0.000440576	0	0	0.0306683	0.00436975	0
P07237	Protein disulfide-isomerase OS=Homo sapiens GN=P4HB PE=1 SV=3 - [PDIA1_HUMAN]	B	Hap1	0	0	0.701557	0.6022	0.168685	0.414113	0	0	0	0	0	0	0	0	0	0	0	0	0	0	0	0
P07355	Annexin A2 OS=Homo sapiens GN=ANXA2 PE=1 SV=2 - [ANXA2_HUMAN]	B	Hap1	0	0.653596	0	0	0	0	0	0	0	0	0	0	0	0	0	0	0	0	0	0	0	0
P07919	Cytochrome b-c1 complex subunit 6, mitochondrial OS=Homo sapiens GN=UQCRH PE=1 SV=2 - [QCR6_HUMAN]	B	Hap1	0.362521	0	0	0	0	0	0	0	0	0	0	0	0	0	0	0	0	0	0	0	0	0
P07954	Fumarate hydratase, mitochondrial OS=Homo sapiens GN=FH PE=1 SV=3 - [FUMH_HUMAN]	B	Hap1	0	0.613183	1	0.916739	0.116132	0.748482	0.111882	0.19033	0	0	0	0	0	0	0	0	0	0	0	0	0	0
P08107;P11142	Heat shock cognate 71 kDa protein OS=Homo sapiens GN=HSPA8 PE=1 SV=1 - [HSP7C_HUMAN]|Heat shock 70 kDa protein 1A/1B OS=Homo sapiens GN=HSPA1A PE=1 SV=5 - [HSP71_HUMAN]	B	Hap1	0	0.741001	0.544175	0.823462	0.238384	0.793194	0	0	0	0	0	0	0	0	0	0	0	0	0	0	0	0
P08195	4F2 cell-surface antigen heavy chain OS=Homo sapiens GN=SLC3A2 PE=1 SV=3 - [4F2_HUMAN]	B	Hap1	0.5515	0	0	0	0.297582	0	0	0	0	0.047425	0	0	0	0	0	0	0	0	0	0	0	0
P08240	Signal recognition particle receptor subunit alpha OS=Homo sapiens GN=SRPR PE=1 SV=2 - [SRPR_HUMAN]	B	Hap1	0	0.674621	0	0	0	0	0	0	0	0	0	0	0	0	0	0	0	0	0	0	0	0
P08559	Pyruvate dehydrogenase E1 component subunit alpha, somatic form, mitochondrial OS=Homo sapiens GN=PDHA1 PE=1 SV=3 - [ODPA_HUMAN]	B	Hap1	0.0434796	0	0	0	0	0	0	0	0	0.307796	0.0938255	1	0.499226	0.580485	0.251833	0.173671	0	0	0	0.0134848	0	0
P09001	39S ribosomal protein L3, mitochondrial OS=Homo sapiens GN=MRPL3 PE=1 SV=1 - [RM03_HUMAN]	B	Hap1	0	0	0	0	0	0	0	0.481039	0.326021	0	0	0	0	0	0	0	0	0	0	0	0	0
P09622	Dihydrolipoyl dehydrogenase, mitochondrial OS=Homo sapiens GN=DLD PE=1 SV=2 - [DLDH_HUMAN]	B	Hap1	0.239419	1	0.844102	0.846473	0.288382	0.856254	0.526082	0.751037	0	0	0	0	0	0	0	0	0	0	0	0	0	0
P09651	Heterogeneous nuclear ribonucleoprotein A1 OS=Homo sapiens GN=HNRNPA1 PE=1 SV=5 - [ROA1_HUMAN]	B	Hap1	0.254772	0.449104	0.241903	0.202285	0	0	0	0	0	0	0	0	0	0	0	0	0	0	0	0	0	0
P09669	Cytochrome c oxidase subunit 6C OS=Homo sapiens GN=COX6C PE=1 SV=2 - [COX6C_HUMAN]	B	Hap1	0.289172	0.660722	0	0	0	0	0	0	0	0	0	0	0	0	0	0	0	0	0	0	0	0
P0CG48	Polyubiquitin-C OS=Homo sapiens GN=UBC PE=1 SV=3 - [UBC_HUMAN]	B	Hap1	0	1	0.846077	0	0.331678	0.806728	0.303625	0	0	0	0	0	0	0	0	0	0	0	0	0	0	0
P10515	Dihydrolipoyllysine-residue acetyltransferase component of pyruvate dehydrogenase complex, mitochondrial OS=Homo sapiens GN=DLAT PE=1 SV=3 - [ODP2_HUMAN]	B	Hap1	0	0	0	0	0.0238888	0	0	0	0.121888	0.0939962	0.0319992	0.675163	1	0.211291	0.331999	0.202275	0	0	0	0	0	0
P10809	60 kDa heat shock protein, mitochondrial OS=Homo sapiens GN=HSPD1 PE=1 SV=2 - [CH60_HUMAN]	B	Hap1	0.0356755	0.0214153	0.221372	0.404146	0.127734	1	0.206934	0.104932	0.0756254	0.0407434	0.0331665	0.0168335	0.0128234	0.0143817	0.00820586	0.00604003	0.0138956	0.0151251	0.0109292	0.00349607	0.00251465	0.00556755
P11021	78 kDa glucose-regulated protein OS=Homo sapiens GN=HSPA5 PE=1 SV=2 - [GRP78_HUMAN]	B	Hap1	0	0.632339	0.613992	0.54342	0.157534	0.342343	0.0936766	0.0916707	0.0162671	0.0066206	0	0	0	0	0	0	0	0	0	0	0	0
P11047	Laminin subunit gamma-1 OS=Homo sapiens GN=LAMC1 PE=1 SV=3 - [LAMC1_HUMAN]	B	Hap1	0	0.198239	0	0	0	0	0	0	0	0	0	0	0	0	0	0	0	0	0	0	0	0
P11142	Heat shock cognate 71 kDa protein OS=Homo sapiens GN=HSPA8 PE=1 SV=1 - [HSP7C_HUMAN]	B	Hap1	0	0.6755	0.8435	0.9635	0	0	0	0	0	0	0	0	0	0	0	0	0	0	0	0	0	0
P11177	Pyruvate dehydrogenase E1 component subunit beta, mitochondrial OS=Homo sapiens GN=PDHB PE=1 SV=3 - [ODPB_HUMAN]	B	Hap1	0	0	0.507438	0.752116	0.327135	0.929213	0.652603	1	0.440498	0.0386509	0	0.921134	0	0.0930495	0.187099	0	0	0	0	0	0	0
P11182	Lipoamide acyltransferase component of branched-chain alpha-keto acid dehydrogenase complex, mitochondrial OS=Homo sapiens GN=DBT PE=1 SV=3 - [ODB2_HUMAN]	B	Hap1	0	0	0	0	0	1	0.274005	0.222437	0	0	0	0	0	0	0	0	0	0	0	0	0	0
P12236	ADP/ATP translocase 3 OS=Homo sapiens GN=SLC25A6 PE=1 SV=4 - [ADT3_HUMAN]	B	Hap1	0.245999	0.49779	0	1	0	0.478128	0.139796	0.24859	0.0245694	0.0101052	0	0	0	0	0	0	0	0	0	0	0	0
P12532	Creatine kinase U-type, mitochondrial OS=Homo sapiens GN=CKMT1A PE=1 SV=1 - [KCRU_HUMAN]	B	Hap1	0	0	0.15382	0.64696	0	0	0	0	0	0	0	0	0	0	0	0	0	0	0	0	0	0
P12694	2-oxoisovalerate dehydrogenase subunit alpha, mitochondrial OS=Homo sapiens GN=BCKDHA PE=1 SV=2 - [ODBA_HUMAN]	B	Hap1	0	0	0.429675	0.494281	0.218856	1	0.120453	0.144307	0	0	0	0	0	0	0	0	0	0	0	0	0	0
P13073	Cytochrome c oxidase subunit 4 isoform 1, mitochondrial OS=Homo sapiens GN=COX4I1 PE=1 SV=1 - [COX41_HUMAN]	B	Hap1	0	0	0.449304	0	0.137773	0	0	0	0	0	0	0	0	0	0	0	0	0	0	0	0	0
P13639	Elongation factor 2 OS=Homo sapiens GN=EEF2 PE=1 SV=4 - [EF2_HUMAN]	B	Hap1	0.997219	1	0.749044	0.65033	0	0.201078	0	0	0	0	0	0	0	0	0	0	0	0	0	0	0	0
P13667	Protein disulfide-isomerase A4 OS=Homo sapiens GN=PDIA4 PE=1 SV=2 - [PDIA4_HUMAN]	B	Hap1	0.129542	0.641074	0.32654	0.28673	0	0	0	0.0341153	0	0	0	0	0	0	0	0	0	0	0	0	0	0
P13804	Electron transfer flavoprotein subunit alpha, mitochondrial OS=Homo sapiens GN=ETFA PE=1 SV=1 - [ETFA_HUMAN]	B	Hap1	0.0991189	1	0.76909	0.765419	0.143098	0.190932	0.098605	0.103928	0	0	0	0	0	0	0	0	0	0	0	0	0	0
P13995	Bifunctional methylenetetrahydrofolate dehydrogenase/cyclohydrolase, mitochondrial OS=Homo sapiens GN=MTHFD2 PE=1 SV=2 - [MTDC_HUMAN]	B	Hap1	0.286034	0.722958	0.303104	0.174715	0.0436741	0	0	0	0	0	0	0	0	0	0	0	0	0	0	0	0	0
P14209	CD99 antigen OS=Homo sapiens GN=CD99 PE=1 SV=1 - [CD99_HUMAN]	B	Hap1	1	0.8943	0.409574	0	0.246431	0	0	0	0	0	0	0	0	0	0	0	0	0	0	0	0	0
P14314	Glucosidase 2 subunit beta OS=Homo sapiens GN=PRKCSH PE=1 SV=2 - [GLU2B_HUMAN]	B	Hap1	0	0.500341	0.232082	0.273857	0.10744	0	0	0	0	0	0	0	0	0	0	0	0	0	0	0	0	0
P14625	Endoplasmin OS=Homo sapiens GN=HSP90B1 PE=1 SV=1 - [ENPL_HUMAN]	B	Hap1	0	0.423939	0.631515	0.357879	0.0555758	0.475455	0.0389394	0.0983636	0	0.00456667	0	0	0	0	0	0	0	0	0	0	0	0
P16403	Histone H1.2 OS=Homo sapiens GN=HIST1H1C PE=1 SV=2 - [H12_HUMAN]	B	Hap1	0	0	0	0	0	0	0	0	1	0	0	0	0	0	0	0	0	0	0	0	0	0
P16615	Sarcoplasmic/endoplasmic reticulum calcium ATPase 2 OS=Homo sapiens GN=ATP2A2 PE=1 SV=1 - [AT2A2_HUMAN]	B	Hap1	0	0	0	0	0	0.43577	0	0.22048	0	0	0	0	0	0	0	0	0	0	0	0	0	0
P16989;P67809	DNA-binding protein A OS=Homo sapiens GN=CSDA PE=1 SV=4 - [DBPA_HUMAN]|Nuclease-sensitive element-binding protein 1 OS=Homo sapiens GN=YBX1 PE=1 SV=3 - [YBOX1_HUMAN]	B	Hap1	0.663713	0.766791	0	0	0	0	0	0	0	0	0	0	0	0	0	0	0	0	0	0	0	0
P17987	T-complex protein 1 subunit alpha OS=Homo sapiens GN=TCP1 PE=1 SV=1 - [TCPA_HUMAN]	B	Hap1	0	0	0	0	0	0.757146	0	0.0582939	0	0	0	0	0	0	0	0	0	0	0	0	0	0
P18859	ATP synthase-coupling factor 6, mitochondrial OS=Homo sapiens GN=ATP5J PE=1 SV=1 - [ATP5J_HUMAN]	B	Hap1	0	0	0	0	0.390354	0	0.660252	0.411471	0.721479	0.671373	0.457079	0	0.634512	0.157441	0.209546	0.413845	0	0	0	0.108047	0	0
P20674	Cytochrome c oxidase subunit 5A, mitochondrial OS=Homo sapiens GN=COX5A PE=1 SV=2 - [COX5A_HUMAN]	B	Hap1	0	0.148139	0.663866	0.361585	0.0980192	0	0	0	0	0	0	0	0	0	0	0	0	0	0	0	0	0
P20700	Lamin-B1 OS=Homo sapiens GN=LMNB1 PE=1 SV=2 - [LMNB1_HUMAN]	B	Hap1	0.78887	0	0	0	0	0	0	0	0	0	0	0	0	0	0	0	0	0	0	0	0	0
P21333	Filamin-A OS=Homo sapiens GN=FLNA PE=1 SV=4 - [FLNA_HUMAN]	B	Hap1	0	0.272027	0	0	0.0490091	0	0	0	0	0	0	0	0	0	0	0	0	0	0	0	0	0
P21796	Voltage-dependent anion-selective channel protein 1 OS=Homo sapiens GN=VDAC1 PE=1 SV=2 - [VDAC1_HUMAN]	B	Hap1	1	0	0	0	0	0	0	0	0	0.726108	0	0.54725	0.496797	0	0	0.272023	0	0	0	0.112226	0	0
P21912	Succinate dehydrogenase [ubiquinone] iron-sulfur subunit, mitochondrial OS=Homo sapiens GN=SDHB PE=1 SV=3 - [DHSB_HUMAN]	B	Hap1	0	0.383303	0.815683	1	0	0.460609	0	0.191236	0.0234225	0	0	0	0	0	0	0	0	0	0	0	0	0
P22570	NADPH:adrenodoxin oxidoreductase, mitochondrial OS=Homo sapiens GN=FDXR PE=1 SV=3 - [ADRO_HUMAN]	B	Hap1	0.351047	1	0.605043	0.541117	0.142591	0	0	0	0	0	0	0	0	0	0	0	0	0	0	0	0	0
P22626	Heterogeneous nuclear ribonucleoproteins A2/B1 OS=Homo sapiens GN=HNRNPA2B1 PE=1 SV=2 - [ROA2_HUMAN]	B	Hap1	0.10542	0	0	1	0.687775	0	0	0	0	0	0	0	0	0	0	0	0	0	0	0	0	0
P22695	Cytochrome b-c1 complex subunit 2, mitochondrial OS=Homo sapiens GN=UQCRC2 PE=1 SV=3 - [QCR2_HUMAN]	B	Hap1	0	0	0	0.341967	0	0	0.427365	1	0.20045	0.11539	0	0	0	0	0	0	0	0	0	0	0	0
P23284	Peptidyl-prolyl cis-trans isomerase B OS=Homo sapiens GN=PPIB PE=1 SV=2 - [PPIB_HUMAN]	B	Hap1	0	0.215562	0.60134	0.592256	0	0.403723	0	0.203276	0	0	0	0	0	0	0	0	0	0	0	0	0	0
P23368	NAD-dependent malic enzyme, mitochondrial OS=Homo sapiens GN=ME2 PE=1 SV=1 - [MAOM_HUMAN]	B	Hap1	0	1	0	0.814774	0	0.157814	0	0	0	0	0	0	0	0	0	0	0	0	0	0	0	0
P24539	ATP synthase subunit b, mitochondrial OS=Homo sapiens GN=ATP5F1 PE=1 SV=2 - [AT5F1_HUMAN]	B	Hap1	0	0	0	0.271396	0	0	0.484314	0.735871	0.463379	0.485409	0.0985006	0.353114	0.0711073	0.0444694	0.116667	0.128316	0	0	0	0.0760092	0.0358593	0
P24752	Acetyl-CoA acetyltransferase, mitochondrial OS=Homo sapiens GN=ACAT1 PE=1 SV=1 - [THIL_HUMAN]	B	Hap1	0.28207	1	0.484111	0.426531	0.2207	0	0.0571283	0.0273032	0	0.00465598	0	0	0	0	0	0	0	0	0	0	0	0
P25705	ATP synthase subunit alpha, mitochondrial OS=Homo sapiens GN=ATP5A1 PE=1 SV=1 - [ATPA_HUMAN]	B	Hap1	0	0.0540725	0.0709205	0.128661	0.0635635	0.50272	0	0.309693	0.0871688	0	0.0041576	0.0520014	0.0135007	0.00278801	0.0123431	0.0100209	0	0	0	0.00688006	0	0
P26038	Moesin OS=Homo sapiens GN=MSN PE=1 SV=3 - [MOES_HUMAN]	B	Hap1	0.463797	1	0.393649	0.263656	0.123712	0	0	0	0	0	0	0	0	0	0	0	0	0	0	0	0	0
P26641	Elongation factor 1-gamma OS=Homo sapiens GN=EEF1G PE=1 SV=3 - [EF1G_HUMAN]	B	Hap1	0	0	1	0	0.221669	0	0	0	0	0	0	0	0	0	0	0	0	0	0	0	0	0
P27144	Adenylate kinase isoenzyme 4, mitochondrial OS=Homo sapiens GN=AK4 PE=1 SV=1 - [KAD4_HUMAN]	B	Hap1	0	0	0	0.278384	0	0	0	0	0	0	0	0	0	0	0	0	0	0	0	0	0	0
P27797	Calreticulin OS=Homo sapiens GN=CALR PE=1 SV=1 - [CALR_HUMAN]	B	Hap1	0.2394	0.221878	0.305905	0.607744	0.228654	0	0.162149	0.0622168	0	0.0449371	0	0	0	0	0	0	0	0	0	0	0	0
P27824	Calnexin OS=Homo sapiens GN=CANX PE=1 SV=2 - [CALX_HUMAN]	B	Hap1	0.332953	0	0	0.97979	0.280886	0	0.193081	0.265472	0.0388673	0.0801439	0	0.020153	0	0	0	0	0	0	0	0	0	0
P28838	Cytosol aminopeptidase OS=Homo sapiens GN=LAP3 PE=1 SV=3 - [AMPL_HUMAN]	B	Hap1	0	0.740302	1	0.922613	0.34201	0.43196	0.143317	0	0	0	0	0	0	0	0	0	0	0	0	0	0	0
P29323	Ephrin type-B receptor 2 OS=Homo sapiens GN=EPHB2 PE=1 SV=5 - [EPHB2_HUMAN]	B	Hap1	0.740815	1	0	0	0.138509	0	0	0	0	0	0	0	0	0	0	0	0	0	0	0	0	0
P29692	Elongation factor 1-delta OS=Homo sapiens GN=EEF1D PE=1 SV=5 - [EF1D_HUMAN]	B	Hap1	0	0	0.792041	0.982028	0.32991	0	0	0	0	0	0	0	0	0	0	0	0	0	0	0	0	0
P29966	Myristoylated alanine-rich C-kinase substrate OS=Homo sapiens GN=MARCKS PE=1 SV=4 - [MARCS_HUMAN]	B	Hap1	0.733235	0	0	0.337832	0	0	0.0657107	0	0	0	0	0	0	0	0	0	0	0	0	0	0	0
P30040	Endoplasmic reticulum resident protein 29 OS=Homo sapiens GN=ERP29 PE=1 SV=4 - [ERP29_HUMAN]	B	Hap1	0.659735	0.224244	0.178828	0.30534	0.044069	0	0	0	0	0	0	0	0	0	0	0	0	0	0	0	0	0
P30042	ES1 protein homolog, mitochondrial OS=Homo sapiens GN=C21orf33 PE=1 SV=3 - [ES1_HUMAN]	B	Hap1	0.688047	1	0	0	0	0	0	0	0	0	0	0	0	0	0	0	0	0	0	0	0	0
P30044	Peroxiredoxin-5, mitochondrial OS=Homo sapiens GN=PRDX5 PE=1 SV=4 - [PRDX5_HUMAN]	B	Hap1	0	0	0.817642	1	0	0	0	0.246698	0	0	0	0	0	0	0	0	0	0	0	0	0	0
P30048	Thioredoxin-dependent peroxide reductase, mitochondrial OS=Homo sapiens GN=PRDX3 PE=1 SV=3 - [PRDX3_HUMAN]	B	Hap1	0.639674	1	0.442704	0	0	0	0	0	0	0.0498854	0.00811052	0.00738095	0.00896231	0	0	0	0	0	0	0	0	0
P30049	ATP synthase subunit delta, mitochondrial OS=Homo sapiens GN=ATP5D PE=1 SV=2 - [ATPD_HUMAN]	B	Hap1	0	0	0	0	0.0709648	0.489861	0.187572	0.565413	0.136549	0.0602208	0	0.160589	0.0171954	0.026157	0.00572281	0.0232461	0	0	0	0.00585037	0.00674489	0
P30084	Enoyl-CoA hydratase, mitochondrial OS=Homo sapiens GN=ECHS1 PE=1 SV=4 - [ECHM_HUMAN]	B	Hap1	0	0	1	0.55113	0	0	0.0516277	0	0	0	0	0	0	0	0	0	0	0	0	0	0	0
P30101	Protein disulfide-isomerase A3 OS=Homo sapiens GN=PDIA3 PE=1 SV=4 - [PDIA3_HUMAN]	B	Hap1	0	0.531495	0.190403	0.154123	0.0523114	0	0.0218519	0	0	0.0044877	0	0	0	0	0	0	0	0	0	0	0	0
P30405	Peptidyl-prolyl cis-trans isomerase F, mitochondrial OS=Homo sapiens GN=PPIF PE=1 SV=1 - [PPIF_HUMAN]	B	Hap1	0.883216	0.888293	0.706347	1	0.148096	0	0.158731	0.175374	0	0	0	0	0	0	0	0	0	0	0	0	0	0
P30519	Heme oxygenase 2 OS=Homo sapiens GN=HMOX2 PE=1 SV=2 - [HMOX2_HUMAN]	B	Hap1	0.463974	0.490767	0	0	0.132811	0	0	0	0	0.0167024	0	0	0	0	0	0	0	0	0	0	0	0
P30837	Aldehyde dehydrogenase X, mitochondrial OS=Homo sapiens GN=ALDH1B1 PE=1 SV=3 - [AL1B1_HUMAN]	B	Hap1	0	0.136909	0.456253	0.351973	0	1	0	0.115342	0	0	0	0	0	0	0	0	0	0	0	0	0	0
P31040	Succinate dehydrogenase [ubiquinone] flavoprotein subunit, mitochondrial OS=Homo sapiens GN=SDHA PE=1 SV=2 - [DHSA_HUMAN]	B	Hap1	0	0	0	0	0	1	0	0	0	0	0	0	0	0	0	0	0	0	0	0	0	0
P31930	Cytochrome b-c1 complex subunit 1, mitochondrial OS=Homo sapiens GN=UQCRC1 PE=1 SV=3 - [QCR1_HUMAN]	B	Hap1	0	0	0	0.476568	0	1	0.0692132	0.428677	0	0	0	0	0	0	0	0	0	0	0	0	0	0
P32322	Pyrroline-5-carboxylate reductase 1, mitochondrial OS=Homo sapiens GN=PYCR1 PE=1 SV=2 - [P5CR1_HUMAN]	B	Hap1	0	0.539151	1	0.55157	0.117799	0.432563	0.0824767	0.0454295	0.0109141	0.00430148	0	0	0	0	0	0	0	0	0	0	0	0
P32322;Q96C36	Pyrroline-5-carboxylate reductase 1, mitochondrial OS=Homo sapiens GN=PYCR1 PE=1 SV=2 - [P5CR1_HUMAN]|Pyrroline-5-carboxylate reductase 2 OS=Homo sapiens GN=PYCR2 PE=1 SV=1 - [P5CR2_HUMAN]	B	Hap1	0	0	0.424095	0	0.076761	0.774194	0	0	0	0	0	0	0	0	0	0	0	0	0	0	0	0
P34897	Serine hydroxymethyltransferase, mitochondrial OS=Homo sapiens GN=SHMT2 PE=1 SV=3 - [GLYM_HUMAN]	B	Hap1	0.0785458	1	0.943779	0.885817	0.305172	0.470558	0.106912	0	0	0	0	0	0	0	0	0	0	0	0	0	0	0
P35221	Catenin alpha-1 OS=Homo sapiens GN=CTNNA1 PE=1 SV=1 - [CTNA1_HUMAN]	B	Hap1	0	0	0	0	0	0.973663	0	0	0	0	0	0	0	0	0	0	0	0	0	0	0	0
P35232	Prohibitin OS=Homo sapiens GN=PHB PE=1 SV=1 - [PHB_HUMAN]	B	Hap1	0	0	0	0	0	0	0	0	0.110263	0	0.220893	0.662678	0.303675	0.0325496	0.0511896	0.848515	0	0	0	0.0370266	0.0195129	0
P35613	Basigin OS=Homo sapiens GN=BSG PE=1 SV=2 - [BASI_HUMAN]	B	Hap1	0	0	0	0.962242	0	0	0	0	0	0	0	0	0	0	0	0	0	0	0	0	0	0
P36542	ATP synthase subunit gamma, mitochondrial OS=Homo sapiens GN=ATP5C1 PE=1 SV=1 - [ATPG_HUMAN]	B	Hap1	0	0	0	0.172929	0	0.506177	0.315843	0.574491	0	0	0	0	0	0	0	0	0	0	0	0	0	0
P36776	Lon protease homolog, mitochondrial OS=Homo sapiens GN=LONP1 PE=1 SV=2 - [LONM_HUMAN]	B	Hap1	0	0	0.288835	0.384273	0.0533012	1	0.0336907	0.125927	0.00542285	0	0	0	0	0	0	0	0	0	0	0	0	0
P36957	Dihydrolipoyllysine-residue succinyltransferase component of 2-oxoglutarate dehydrogenase complex, mitochondrial OS=Homo sapiens GN=DLST PE=1 SV=4 - [ODO2_HUMAN]	B	Hap1	0.00412306	0	0	0	0.0723692	0.327487	0.861127	1	0.208338	0.173174	0	0	0	0	0	0	0	0	0	0	0	0
P38117	Electron transfer flavoprotein subunit beta OS=Homo sapiens GN=ETFB PE=1 SV=3 - [ETFB_HUMAN]	B	Hap1	0.198887	1	0.702467	0.585389	0.189163	0.138075	0	0	0	0	0	0	0	0	0	0	0	0	0	0	0	0
P38646	Stress-70 protein, mitochondrial OS=Homo sapiens GN=HSPA9 PE=1 SV=2 - [GRP75_HUMAN]	B	Hap1	0.701754	1	0.632911	0.564513	0.310238	0.254275	0.140062	0.0897624	0.0244504	0.0111348	0.000675994	0.0058139	0.00567622	0.00235177	0.000840107	0.00152765	0	0	0	0.000640684	0	0
P39656	Dolichyl-diphosphooligosaccharide--protein glycosyltransferase 48 kDa subunit OS=Homo sapiens GN=DDOST PE=1 SV=4 - [OST48_HUMAN]	B	Hap1	0	0	0	0	0	0.38621	0	0	0	0	0	0	0	0	0	0	0	0	0	0	0	0
P40227	T-complex protein 1 subunit zeta OS=Homo sapiens GN=CCT6A PE=1 SV=3 - [TCPZ_HUMAN]	B	Hap1	0	0	0	0	0	0.763065	0	0	0	0	0	0	0	0	0	0	0	0	0	0	0	0
P40926	Malate dehydrogenase, mitochondrial OS=Homo sapiens GN=MDH2 PE=1 SV=3 - [MDHM_HUMAN]	B	Hap1	0.105033	1	0.94057	0.55567	0.0727714	0.365009	0.0617344	0.113705	0.00594906	0	0	0.000900546	0	0	0	0	0	0	0	0	0	0
P40939	Trifunctional enzyme subunit alpha, mitochondrial OS=Homo sapiens GN=HADHA PE=1 SV=2 - [ECHA_HUMAN]	B	Hap1	0	0	0	0.27196	0	1	0.0290153	0.0318618	0.00477013	0	0	0	0	0	0	0	0	0	0	0	0	0
P41250	Glycine--tRNA ligase OS=Homo sapiens GN=GARS PE=1 SV=3 - [SYG_HUMAN]	B	Hap1	0	1	0.38578	0	0.128059	0	0	0	0	0	0	0	0	0	0	0	0	0	0	0	0	0
P42126	Enoyl-CoA delta isomerase 1, mitochondrial OS=Homo sapiens GN=ECI1 PE=1 SV=1 - [ECI1_HUMAN]	B	Hap1	0.556568	0.752468	0.119058	1	0.239294	0.181245	0.140129	0	0	0	0	0	0	0	0	0	0	0	0	0	0	0
P42704	Leucine-rich PPR motif-containing protein, mitochondrial OS=Homo sapiens GN=LRPPRC PE=1 SV=3 - [LPPRC_HUMAN]	B	Hap1	0	0	0.441182	0.776359	0.309787	1	0.118676	0.160757	0.0189031	0	0	0	0	0	0	0	0	0	0	0	0	0
P42765	3-ketoacyl-CoA thiolase, mitochondrial OS=Homo sapiens GN=ACAA2 PE=1 SV=2 - [THIM_HUMAN]	B	Hap1	0.272273	1	0.735217	0.514126	0.160414	0	0.0667871	0	0	0	0	0	0	0	0	0	0	0	0	0	0	0
P43304	Glycerol-3-phosphate dehydrogenase, mitochondrial OS=Homo sapiens GN=GPD2 PE=1 SV=3 - [GPDM_HUMAN]	B	Hap1	0	0	0	0	0	1	0	0	0	0	0	0	0	0	0	0	0	0	0	0	0	0
P43897	Elongation factor Ts, mitochondrial OS=Homo sapiens GN=TSFM PE=1 SV=2 - [EFTS_HUMAN]	B	Hap1	0	0.242982	0	0.765738	0	0	0	0	0	0	0	0	0	0	0	0	0	0	0	0	0	0
P45880	Voltage-dependent anion-selective channel protein 2 OS=Homo sapiens GN=VDAC2 PE=1 SV=2 - [VDAC2_HUMAN]	B	Hap1	0	0	0	0	0	1	0	0	0	0	0	0	0	0	0	0	0	0	0	0	0	0
P45954	Short/branched chain specific acyl-CoA dehydrogenase, mitochondrial OS=Homo sapiens GN=ACADSB PE=1 SV=1 - [ACDSB_HUMAN]	B	Hap1	0	0	0.985987	0.987261	0	0	0	0	0	0	0	0	0	0	0	0	0	0	0	0	0	0
P46783	40S ribosomal protein S10 OS=Homo sapiens GN=RPS10 PE=1 SV=1 - [RS10_HUMAN]	B	Hap1	0.82839	0	0	0.967797	0	0	0.292627	0.245424	0	0	0	0	0	0	0	0	0	0	0	0	0	0
P46977	Dolichyl-diphosphooligosaccharide--protein glycosyltransferase subunit STT3A OS=Homo sapiens GN=STT3A PE=1 SV=2 - [STT3A_HUMAN]	B	Hap1	0	0	0	0	0	1	0	0.345129	0	0	0	0	0	0	0	0	0	0	0	0	0	0
P47914	60S ribosomal protein L29 OS=Homo sapiens GN=RPL29 PE=1 SV=2 - [RL29_HUMAN]	B	Hap1	0.652082	1	0	0	0	0	0.207538	0	0.212283	0.10427	0	0	0	0	0	0	0	0	0	0	0	0
P48047	ATP synthase subunit O, mitochondrial OS=Homo sapiens GN=ATP5O PE=1 SV=1 - [ATPO_HUMAN]	B	Hap1	0	0	0	0	0.127351	0.357607	0	0	0	0.0368502	0	0.361812	0.140692	0.0568043	0.0551606	0.157664	0	0	0	0	0	0
P48643	T-complex protein 1 subunit epsilon OS=Homo sapiens GN=CCT5 PE=1 SV=1 - [TCPE_HUMAN]	B	Hap1	0	0	0	0	0	0.664516	0	0	0	0	0	0	0	0	0	0	0	0	0	0	0	0
P49006	MARCKS-related protein OS=Homo sapiens GN=MARCKSL1 PE=1 SV=2 - [MRP_HUMAN]	B	Hap1	0.798258	0.562167	0.213933	0.171601	0.132027	0	0.0487663	0	0	0	0	0	0	0	0	0	0	0	0	0	0	0
P49406	39S ribosomal protein L19, mitochondrial OS=Homo sapiens GN=MRPL19 PE=1 SV=2 - [RM19_HUMAN]	B	Hap1	0	0	0	0	0	0	0	0	0.665817	0.166942	0.117954	0.368682	0.0836508	0	0.0355632	0	0	0	0	0	0	0
P49411	Elongation factor Tu, mitochondrial OS=Homo sapiens GN=TUFM PE=1 SV=2 - [EFTU_HUMAN]	B	Hap1	0.316694	0.553943	0.986143	1	0.261102	0.52194	0.23484	0	0	0	0	0	0	0	0	0	0	0	0	0	0	0
P49721	Proteasome subunit beta type-2 OS=Homo sapiens GN=PSMB2 PE=1 SV=1 - [PSB2_HUMAN]	B	Hap1	0	0	0.283768	0.600223	0.0827252	1	0.0784066	0	0	0	0	0	0	0	0	0	0	0	0	0	0	0
P50213	Isocitrate dehydrogenase [NAD] subunit alpha, mitochondrial OS=Homo sapiens GN=IDH3A PE=1 SV=1 - [IDH3A_HUMAN]	B	Hap1	0	0.538394	0.697087	0	0.220565	0	0.105649	0.112004	0	0	0	0	0	0	0	0	0	0	0	0	0	0
P50416	Carnitine O-palmitoyltransferase 1, liver isoform OS=Homo sapiens GN=CPT1A PE=1 SV=2 - [CPT1A_HUMAN]	B	Hap1	0.544268	0.926934	0.353774	0.335228	0.135135	0.199441	0.0809786	0	0	0.0273066	0	0	0	0	0	0	0	0	0	0	0	0
P50454	Serpin H1 OS=Homo sapiens GN=SERPINH1 PE=1 SV=2 - [SERPH_HUMAN]	B	Hap1	0.0430439	0.700656	0.278395	0.280262	0	0	0	0.0451287	0.00830389	0	0	0	0	0	0	0	0	0	0	0	0	0
P50990	T-complex protein 1 subunit theta OS=Homo sapiens GN=CCT8 PE=1 SV=4 - [TCPQ_HUMAN]	B	Hap1	0	0	0	0	0	0.795031	0	0	0	0	0	0	0	0	0	0	0	0	0	0	0	0
P50991	T-complex protein 1 subunit delta OS=Homo sapiens GN=CCT4 PE=1 SV=4 - [TCPD_HUMAN]	B	Hap1	0	0	0	0	0	0.758424	0	0	0	0	0	0	0	0	0	0	0	0	0	0	0	0
P51148	Ras-related protein Rab-5C OS=Homo sapiens GN=RAB5C PE=1 SV=2 - [RAB5C_HUMAN]	B	Hap1	0	0.797789	0.854681	0.910273	0.245904	0	0	0.180104	0	0	0	0	0	0	0	0	0	0	0	0	0	0
P51149	Ras-related protein Rab-7a OS=Homo sapiens GN=RAB7A PE=1 SV=1 - [RAB7A_HUMAN]	B	Hap1	0	1	0	0	0	0	0	0	0	0	0	0	0	0	0	0	0	0	0	0	0	0
P51398	28S ribosomal protein S29, mitochondrial OS=Homo sapiens GN=DAP3 PE=1 SV=1 - [RT29_HUMAN]	B	Hap1	0	0	0	0	0	0.975133	0.601776	1	0	0	0	0.272735	0.0288455	0	0	0	0	0	0	0	0	0
P51553	Isocitrate dehydrogenase [NAD] subunit gamma, mitochondrial OS=Homo sapiens GN=IDH3G PE=1 SV=1 - [IDH3G_HUMAN]	B	Hap1	0	0	0.687157	0	0	0	0	0	0	0	0	0	0	0	0	0	0	0	0	0	0	0
P51572	B-cell receptor-associated protein 31 OS=Homo sapiens GN=BCAP31 PE=1 SV=3 - [BAP31_HUMAN]	B	Hap1	0	0	0	0	0	0	0	0	0.0181577	0	0	0	0	0	0	0	0	0	0	0	0	0
P52815	39S ribosomal protein L12, mitochondrial OS=Homo sapiens GN=MRPL12 PE=1 SV=2 - [RM12_HUMAN]	B	Hap1	0	0	0	0	0	0	0	0.383633	0.764838	0.203058	0	0.240288	0.0708273	0	0	0	0	0	0	0	0	0
P53597	Succinyl-CoA ligase [ADP/GDP-forming] subunit alpha, mitochondrial OS=Homo sapiens GN=SUCLG1 PE=1 SV=4 - [SUCA_HUMAN]	B	Hap1	0	0	0	1	0.265982	0	0.116964	0	0	0	0	0	0	0	0	0	0	0	0	0	0	0
P53701	Cytochrome c-type heme lyase OS=Homo sapiens GN=HCCS PE=1 SV=1 - [CCHL_HUMAN]	B	Hap1	0.315188	0.797867	0.295392	0	0.130717	0	0.0529437	0	0	0	0	0	0	0	0	0	0	0	0	0	0	0
P53985	Monocarboxylate transporter 1 OS=Homo sapiens GN=SLC16A1 PE=1 SV=3 - [MOT1_HUMAN]	B	Hap1	0	0	0.939872	1	0.538432	0	0	0	0	0.147149	0	0	0	0	0	0	0	0	0	0	0	0
P54819	Adenylate kinase 2, mitochondrial OS=Homo sapiens GN=AK2 PE=1 SV=2 - [KAD2_HUMAN]	B	Hap1	0.649467	0.705325	0.224497	0	0.183314	0	0.0846864	0	0	0	0	0	0	0	0	0	0	0	0	0	0	0
P54886	Delta-1-pyrroline-5-carboxylate synthase OS=Homo sapiens GN=ALDH18A1 PE=1 SV=2 - [P5CS_HUMAN]	B	Hap1	0	0.193203	0.60056	0.42583	0.0512195	0.818473	0	0.152059	0	0.0130708	0	0	0	0	0	0	0	0	0	0	0	0
P55072	Transitional endoplasmic reticulum ATPase OS=Homo sapiens GN=VCP PE=1 SV=4 - [TERA_HUMAN]	B	Hap1	0	0	0.188857	0.194547	0	1	0	0.0939121	0	0	0	0	0	0	0	0	0	0	0	0	0	0
P55084	Trifunctional enzyme subunit beta, mitochondrial OS=Homo sapiens GN=HADHB PE=1 SV=3 - [ECHB_HUMAN]	B	Hap1	0	0	0.15476	0.821256	0.16894	1	0.156692	0.27343	0	0	0	0	0	0	0	0	0	0	0	0	0	0
P55789	FAD-linked sulfhydryl oxidase ALR OS=Homo sapiens GN=GFER PE=1 SV=2 - [ALR_HUMAN]	B	Hap1	0.80778	0	0	0	0	0	0	0	0	0	0	0	0	0	0	0	0	0	0	0	0	0
P55809	Succinyl-CoA:3-ketoacid coenzyme A transferase 1, mitochondrial OS=Homo sapiens GN=OXCT1 PE=1 SV=1 - [SCOT1_HUMAN]	B	Hap1	0	0	0.369638	0	0	1	0	0.190684	0	0	0	0	0	0	0	0	0	0	0	0	0	0
P56134	ATP synthase subunit f, mitochondrial OS=Homo sapiens GN=ATP5J2 PE=2 SV=3 - [ATPK_HUMAN]	B	Hap1	0	0	0	0	0	0	0.423002	0.25463	0.318713	0	0	0.699074	0.0969786	0	0	0.673002	0	0	0	0	0	0
P56381	ATP synthase subunit epsilon, mitochondrial OS=Homo sapiens GN=ATP5E PE=1 SV=2 - [ATP5E_HUMAN]	B	Hap1	0	0	0	0	0.419442	0	0.456945	0.712805	0	0	0	0	0	0	0	0	0	0	0	0	0	0
P56385	ATP synthase subunit e, mitochondrial OS=Homo sapiens GN=ATP5I PE=1 SV=2 - [ATP5I_HUMAN]	B	Hap1	0	0	0	0	0	0	0	0	0	0	0.320887	0.617468	0.891959	0.354344	0.260628	0.441035	0	0	0	0.134473	0.073512	0
P60059	Protein transport protein Sec61 subunit gamma OS=Homo sapiens GN=SEC61G PE=2 SV=1 - [SC61G_HUMAN]	B	Hap1	0.598512	0	0	0	0	0	0	0	0	0	0	0	0	0	0	0	0	0	0	0	0	0
P60468	Protein transport protein Sec61 subunit beta OS=Homo sapiens GN=SEC61B PE=1 SV=2 - [SC61B_HUMAN]	B	Hap1	0.414813	0	0	0	0	0	0	0	0	0	0	0	0	0	0	0	0	0	0	0	0	0
P60709	Actin, cytoplasmic 1 OS=Homo sapiens GN=ACTB PE=1 SV=1 - [ACTB_HUMAN]	B	Hap1	0	0.992097	0	0	0.153683	0	0	0	0	0	0	0	0	0	0	0	0	0	0	0	0	0
P60709;P63261	Actin, cytoplasmic 1 OS=Homo sapiens GN=ACTB PE=1 SV=1 - [ACTB_HUMAN]|Actin, cytoplasmic 2 OS=Homo sapiens GN=ACTG1 PE=1 SV=1 - [ACTG_HUMAN]	B	Hap1	0	0	0	0	0	0	0.107809	0	0.0259136	0	0	0	0	0	0	0	0	0	0	0	0	0
P60709;P63261;Q562R1	Actin, cytoplasmic 1 OS=Homo sapiens GN=ACTB PE=1 SV=1 - [ACTB_HUMAN]|Actin, cytoplasmic 2 OS=Homo sapiens GN=ACTG1 PE=1 SV=1 - [ACTG_HUMAN]|Beta-actin-like protein 2 OS=Homo sapiens GN=ACTBL2 PE=1 SV=2 - [ACTBL_HUMAN]	B	Hap1	0	0	1	0	0.19979	0	0.197244	0	0	0	0	0	0	0	0	0	0	0	0	0	0	0
P61006	Ras-related protein Rab-8A OS=Homo sapiens GN=RAB8A PE=1 SV=1 - [RAB8A_HUMAN]	B	Hap1	0	0	0	0.643844	0	0	0	0	0	0	0	0	0	0	0	0	0	0	0	0	0	0
P61604	10 kDa heat shock protein, mitochondrial OS=Homo sapiens GN=HSPE1 PE=1 SV=2 - [CH10_HUMAN]	B	Hap1	0.177918	1	0.582082	0.624213	0.156029	0.168232	0.0611138	0.0813559	0.00788862	0.00491041	0	0.00163923	0	0	0	0	0	0	0	0	0	0
P62750	60S ribosomal protein L23a OS=Homo sapiens GN=RPL23A PE=1 SV=1 - [RL23A_HUMAN]	B	Hap1	0	0	0	0	0	0	0	0	0.783363	0	0	0.616637	0.223363	0	0	0	0	0	0	0	0	0
P62805	Histone H4 OS=Homo sapiens GN=HIST1H4A PE=1 SV=2 - [H4_HUMAN]	B	Hap1	0	0	0	0	0	0.839161	0	0.449961	0	0	0	0	0	0	0	0	0	0	0	0	0	0
P62820	Ras-related protein Rab-1A OS=Homo sapiens GN=RAB1A PE=1 SV=3 - [RAB1A_HUMAN]	B	Hap1	0.372555	0	0.564064	0.378886	0	0	0	0	0	0	0	0	0	0	0	0	0	0	0	0	0	0
P62820;Q92928	Ras-related protein Rab-1A OS=Homo sapiens GN=RAB1A PE=1 SV=3 - [RAB1A_HUMAN]|Putative Ras-related protein Rab-1C OS=Homo sapiens GN=RAB1C PE=5 SV=2 - [RAB1C_HUMAN]	B	Hap1	0	0	0	0.821942	0.143693	0	0	0	0	0	0	0	0	0	0	0	0	0	0	0	0	0
P63261	Actin, cytoplasmic 2 OS=Homo sapiens GN=ACTG1 PE=1 SV=1 - [ACTG_HUMAN]	B	Hap1	0.953448	0	1	0	0.166414	0	0	0	0	0	0	0	0	0	0	0	0	0	0	0	0	0
P67809	Nuclease-sensitive element-binding protein 1 OS=Homo sapiens GN=YBX1 PE=1 SV=3 - [YBOX1_HUMAN]	B	Hap1	0.251189	0.599108	0.379039	0	0.110654	0.0522299	0	0	0	0	0	0	0	0	0	0	0	0	0	0	0	0
P68104	Elongation factor 1-alpha 1 OS=Homo sapiens GN=EEF1A1 PE=1 SV=1 - [EF1A1_HUMAN]	B	Hap1	0	0.659352	0.476309	1	0.203824	0.610224	0.0996675	0.183957	0.0221197	0	0	0	0	0	0	0	0	0	0	0	0	0
P78371	T-complex protein 1 subunit beta OS=Homo sapiens GN=CCT2 PE=1 SV=4 - [TCPB_HUMAN]	B	Hap1	0	0	0	0.167991	0	0.735823	0	0.113319	0	0	0	0	0	0	0	0	0	0	0	0	0	0
P80723	Brain acid soluble protein 1 OS=Homo sapiens GN=BASP1 PE=1 SV=2 - [BASP1_HUMAN]	B	Hap1	0	0.310422	0	0	0.0991073	0	0.0347579	0	0	0	0	0	0	0	0	0	0	0	0	0	0	0
P82650	28S ribosomal protein S22, mitochondrial OS=Homo sapiens GN=MRPS22 PE=1 SV=1 - [RT22_HUMAN]	B	Hap1	0	0	0	0	0	0.662997	1	0	0	0	0	0	0	0	0	0	0	0	0	0	0	0
P82663	28S ribosomal protein S25, mitochondrial OS=Homo sapiens GN=MRPS25 PE=1 SV=1 - [RT25_HUMAN]	B	Hap1	0	0	0	0	0	0	0	1	0	0	0	0	0	0	0	0	0	0	0	0	0	0
P82673	28S ribosomal protein S35, mitochondrial OS=Homo sapiens GN=MRPS35 PE=1 SV=1 - [RT35_HUMAN]	B	Hap1	0	0	0	0	0	0	1	0.58094	0.0424886	0	0	0	0	0	0	0	0	0	0	0	0	0
P82675	28S ribosomal protein S5, mitochondrial OS=Homo sapiens GN=MRPS5 PE=1 SV=2 - [RT05_HUMAN]	B	Hap1	0	0	0	0	0	0.633366	1	0	0.268364	0.122576	0	0	0	0	0	0	0	0	0	0	0	0
P82909	28S ribosomal protein S36, mitochondrial OS=Homo sapiens GN=MRPS36 PE=1 SV=2 - [RT36_HUMAN]	B	Hap1	0	0	0	0	0	0	0.698577	1	0	0	0	0	0	0	0	0	0	0	0	0	0	0
P82914	28S ribosomal protein S15, mitochondrial OS=Homo sapiens GN=MRPS15 PE=1 SV=1 - [RT15_HUMAN]	B	Hap1	0	0	0	0	0	0	1	0.594498	0.290637	0.191795	0	0	0	0	0	0	0	0	0	0	0	0
P82930	28S ribosomal protein S34, mitochondrial OS=Homo sapiens GN=MRPS34 PE=1 SV=2 - [RT34_HUMAN]	B	Hap1	0	0	0	0	0	0	0.544629	1	0.0915615	0	0	0	0	0	0	0	0	0	0	0	0	0
P82932	28S ribosomal protein S6, mitochondrial OS=Homo sapiens GN=MRPS6 PE=1 SV=3 - [RT06_HUMAN]	B	Hap1	0	0	0	0	0	0.662587	1	0.925901	0	0.208667	0	0.0450546	0	0	0	0	0	0	0	0	0	0
P82933	28S ribosomal protein S9, mitochondrial OS=Homo sapiens GN=MRPS9 PE=1 SV=2 - [RT09_HUMAN]	B	Hap1	0	0	0	0	0.0597161	0	0.786929	1	0.143297	0	0	0.0942012	0	0	0	0	0	0	0	0	0	0
P99999	Cytochrome c OS=Homo sapiens GN=CYCS PE=1 SV=2 - [CYC_HUMAN]	B	Hap1	1	0.587932	0.315039	0.410855	0.195482	0	0.103275	0.0729836	0.013675	0	0	0	0	0	0	0	0	0	0	0	0	0
Q00059	Transcription factor A, mitochondrial OS=Homo sapiens GN=TFAM PE=1 SV=1 - [TFAM_HUMAN]	B	Hap1	0.250524	0.915588	0.524892	0.58207	0.260012	0	0.102341	0	0	0	0	0	0	0	0	0	0	0	0	0	0	0
Q00325	Phosphate carrier protein, mitochondrial OS=Homo sapiens GN=SLC25A3 PE=1 SV=2 - [MPCP_HUMAN]	B	Hap1	0.447634	0.891389	0.453064	0.58014	0.221334	0.303724	0.134213	0.122188	0.0246703	0.0350892	0.0143677	0.0152056	0	0.00386734	0	0.00197052	0	0	0	0	0	0
Q00839	Heterogeneous nuclear ribonucleoprotein U OS=Homo sapiens GN=HNRNPU PE=1 SV=6 - [HNRPU_HUMAN]	B	Hap1	0	0	0.657421	0.675507	0.29781	0	0.197405	0	0	0	0	0	0	0	0	0	0	0	0	0	0	0
Q01650	Large neutral amino acids transporter small subunit 1 OS=Homo sapiens GN=SLC7A5 PE=1 SV=2 - [LAT1_HUMAN]	B	Hap1	0	1	0	0	0	0	0.105493	0.0478285	0.0218018	0	0	0	0.00821869	0	0	0	0	0	0	0	0	0
Q02218	2-oxoglutarate dehydrogenase, mitochondrial OS=Homo sapiens GN=OGDH PE=1 SV=3 - [ODO1_HUMAN]	B	Hap1	0	0	0	0.0256829	0	0.625745	0.302168	0.674526	0.0297019	0	0	0	0	0	0	0	0	0	0	0	0	0
Q02218;Q9ULD0	2-oxoglutarate dehydrogenase, mitochondrial OS=Homo sapiens GN=OGDH PE=1 SV=3 - [ODO1_HUMAN]|2-oxoglutarate dehydrogenase-like, mitochondrial OS=Homo sapiens GN=OGDHL PE=1 SV=3 - [OGDHL_HUMAN]	B	Hap1	0	0	0	0	0	0	0	0	0.152103	0	0	0	0	0	0	0	0	0	0	0	0	0
Q02252	Methylmalonate-semialdehyde dehydrogenase [acylating], mitochondrial OS=Homo sapiens GN=ALDH6A1 PE=1 SV=2 - [MMSA_HUMAN]	B	Hap1	0	0.771565	1	0.812023	0	0	0	0	0	0	0	0	0	0	0	0	0	0	0	0	0	0
Q02978	Mitochondrial 2-oxoglutarate/malate carrier protein OS=Homo sapiens GN=SLC25A11 PE=1 SV=3 - [M2OM_HUMAN]	B	Hap1	0.863627	1	0.456416	0.389183	0.201569	0.0779852	0.107466	0.0478897	0.0204263	0.0358643	0.0142163	0.0200509	0.0161803	0.00150965	0	0	0	0	0	0	0	0
Q04837	Single-stranded DNA-binding protein, mitochondrial OS=Homo sapiens GN=SSBP1 PE=1 SV=1 - [SSBP_HUMAN]	B	Hap1	0.443882	1	0.664903	0.705727	0.224816	0	0.280934	0.375115	0.0788983	0.0233556	0	0.13627	0	0	0	0.0926863	0	0	0	0	0	0
Q05682	Caldesmon OS=Homo sapiens GN=CALD1 PE=1 SV=3 - [CALD1_HUMAN]	B	Hap1	0.476947	0	0	0	0	0	0	0	0	0	0	0	0	0	0	0	0	0	0	0	0	0
Q07021	Complement component 1 Q subcomponent-binding protein, mitochondrial OS=Homo sapiens GN=C1QBP PE=1 SV=1 - [C1QBP_HUMAN]	B	Hap1	0	0.427706	0.654638	1	0.0862921	0.814967	0.0808186	0.215888	0	0.00518043	0	0	0	0	0	0	0	0	0	0	0	0
Q07065	Cytoskeleton-associated protein 4 OS=Homo sapiens GN=CKAP4 PE=1 SV=2 - [CKAP4_HUMAN]	B	Hap1	0	0.314661	0.293993	0.554761	0	0	0.131312	0.189415	0	0	0	0	0	0	0	0	0	0	0	0	0	0
Q07812	Apoptosis regulator BAX OS=Homo sapiens GN=BAX PE=1 SV=1 - [BAX_HUMAN]	B	Hap1	0	1	0	0	0	0	0	0	0	0	0	0	0	0	0	0	0	0	0	0	0	0
Q08380	Galectin-3-binding protein OS=Homo sapiens GN=LGALS3BP PE=1 SV=1 - [LG3BP_HUMAN]	B	Hap1	0	0	0	0	0	1	0	0	0	0	0	0	0	0	0	0	0	0	0	0	0	0
Q09666	Neuroblast differentiation-associated protein AHNAK OS=Homo sapiens GN=AHNAK PE=1 SV=2 - [AHNK_HUMAN]	B	Hap1	0	0.709424	0.202984	0.444084	0.106492	0	0.0638743	0	0	0	0	0	0	0	0	0	0	0	0	0	0	0
Q10713	Mitochondrial-processing peptidase subunit alpha OS=Homo sapiens GN=PMPCA PE=1 SV=2 - [MPPA_HUMAN]	B	Hap1	0.371833	0.518891	0.277602	0.803507	0	0	0	0	0	0	0	0	0	0	0	0	0	0	0	0	0	0
Q12797	Aspartyl/asparaginyl beta-hydroxylase OS=Homo sapiens GN=ASPH PE=1 SV=3 - [ASPH_HUMAN]	B	Hap1	0	0	0	0	0	0.546031	0	0	0	0	0	0	0	0	0	0	0	0	0	0	0	0
Q12849	G-rich sequence factor 1 OS=Homo sapiens GN=GRSF1 PE=1 SV=3 - [GRSF1_HUMAN]	B	Hap1	0	0.83312	0.786149	0.899006	0.234691	0.899327	0	0.216255	0	0.0292241	0	0	0	0	0	0	0	0	0	0	0	0
Q12931	Heat shock protein 75 kDa, mitochondrial OS=Homo sapiens GN=TRAP1 PE=1 SV=3 - [TRAP1_HUMAN]	B	Hap1	0.21222	1	0.778318	0.506623	0.152203	0.182211	0.0850906	0.0869424	0.0138551	0.0119573	0	0	0	0	0	0	0	0	0	0	0	0
Q13011	Delta(3,5)-Delta(2,4)-dienoyl-CoA isomerase, mitochondrial OS=Homo sapiens GN=ECH1 PE=1 SV=2 - [ECH1_HUMAN]	B	Hap1	0	0	0	0	0	1	0	0	0	0	0	0	0	0	0	0	0	0	0	0	0	0
Q13162	Peroxiredoxin-4 OS=Homo sapiens GN=PRDX4 PE=1 SV=1 - [PRDX4_HUMAN]	B	Hap1	0.0701724	0	0.475227	0.410163	0	0	0	0	0	0	0	0	0	0	0	0	0	0	0	0	0	0
Q13405	39S ribosomal protein L49, mitochondrial OS=Homo sapiens GN=MRPL49 PE=1 SV=1 - [RM49_HUMAN]	B	Hap1	0	0	0	0	0	0	0	0	0.821114	0	0	0.477191	0.132502	0	0	0.0703486	0	0	0	0	0	0
Q13409	Cytoplasmic dynein 1 intermediate chain 2 OS=Homo sapiens GN=DYNC1I2 PE=1 SV=3 - [DC1I2_HUMAN]	B	Hap1	0	0	0	0.819788	0.609982	0.637809	0.295097	0	0.0646201	0	0	0	0	0	0	0	0	0	0	0	0	0
Q13423	NAD(P) transhydrogenase, mitochondrial OS=Homo sapiens GN=NNT PE=1 SV=3 - [NNTM_HUMAN]	B	Hap1	0.593571	1	0.535878	0.493972	0.246154	0.486223	0.229564	0.178358	0	0	0	0	0	0	0	0	0	0	0	0	0	0
Q13492	Phosphatidylinositol-binding clathrin assembly protein OS=Homo sapiens GN=PICALM PE=1 SV=2 - [PICAL_HUMAN]	B	Hap1	0.999252	0	0	0	0	0	0	0	0	0	0	0	0	0	0	0	0	0	0	0	0	0
Q13813	Spectrin alpha chain, non-erythrocytic 1 OS=Homo sapiens GN=SPTAN1 PE=1 SV=3 - [SPTN1_HUMAN]	B	Hap1	0	0	0	0.723248	0.224737	0	0	0	0	0	0	0	0	0	0	0	0	0	0	0	0	0
Q14061	Cytochrome c oxidase copper chaperone OS=Homo sapiens GN=COX17 PE=1 SV=2 - [COX17_HUMAN]	B	Hap1	1	0	0	0.791447	0.385771	0	0.206755	0	0	0.0828432	0	0	0.0600231	0	0	0	0	0	0	0	0	0
Q14197	Peptidyl-tRNA hydrolase ICT1, mitochondrial OS=Homo sapiens GN=ICT1 PE=1 SV=1 - [ICT1_HUMAN]	B	Hap1	0	0	0	0	0	0	0	0	0.518548	0	0	0	0	0	0	0	0	0	0	0	0	0
Q14204	Cytoplasmic dynein 1 heavy chain 1 OS=Homo sapiens GN=DYNC1H1 PE=1 SV=5 - [DYHC1_HUMAN]	B	Hap1	0	0	0	0	0	1	0	0	0	0	0	0	0	0	0	0	0	0	0	0	0	0
Q14697	Neutral alpha-glucosidase AB OS=Homo sapiens GN=GANAB PE=1 SV=3 - [GANAB_HUMAN]	B	Hap1	0.0359709	0.506726	0.245134	0.187371	0.0699636	0.0578731	0.0292293	0.0182782	0.00404653	0.0074189	0	0	0	0	0	0	0	0	0	0	0	0
Q14974	Importin subunit beta-1 OS=Homo sapiens GN=KPNB1 PE=1 SV=2 - [IMB1_HUMAN]	B	Hap1	0	0.835301	1	0	0	0	0	0	0	0	0	0	0	0	0	0	0	0	0	0	0	0
Q15005	Signal peptidase complex subunit 2 OS=Homo sapiens GN=SPCS2 PE=1 SV=3 - [SPCS2_HUMAN]	B	Hap1	1	0	0	0	0.188586	0	0.107378	0	0	0.0649769	0	0.0593688	0.0789092	0	0	0	0	0	0	0	0	0
Q15070	Mitochondrial inner membrane protein OXA1L OS=Homo sapiens GN=OXA1L PE=1 SV=3 - [OXA1L_HUMAN]	B	Hap1	0.657529	0	0	0	0	0	0	0	0	0	0	0	0	0	0	0	0	0	0	0	0	0
Q15084	Protein disulfide-isomerase A6 OS=Homo sapiens GN=PDIA6 PE=1 SV=1 - [PDIA6_HUMAN]	B	Hap1	0	0.355547	0.616822	0.201544	0.0425437	0	0.0464852	0.0392198	0	0	0	0	0	0	0	0	0	0	0	0	0	0
Q15155	Nodal modulator 1 OS=Homo sapiens GN=NOMO1 PE=1 SV=5 - [NOMO1_HUMAN]	B	Hap1	0	0	0.666474	0	0	0.688921	0	0	0	0	0	0	0	0	0	0	0	0	0	0	0	0
Q15738	Sterol-4-alpha-carboxylate 3-dehydrogenase, decarboxylating OS=Homo sapiens GN=NSDHL PE=1 SV=2 - [NSDHL_HUMAN]	B	Hap1	0.139633	0	0	0	0	0	0	0	0	0	0	0	0	0	0	0	0	0	0	0	0	0
Q15758	Neutral amino acid transporter B(0) OS=Homo sapiens GN=SLC1A5 PE=1 SV=2 - [AAAT_HUMAN]	B	Hap1	1	0.906386	0.35656	0.21407	0.185438	0	0	0	0	0	0	0	0	0	0	0	0	0	0	0	0	0
Q15836	Vesicle-associated membrane protein 3 OS=Homo sapiens GN=VAMP3 PE=1 SV=3 - [VAMP3_HUMAN]	B	Hap1	0.839378	0	0	0	0	0	0	0	0	0	0	0	0	0	0	0	0	0	0	0	0	0
Q15904	V-type proton ATPase subunit S1 OS=Homo sapiens GN=ATP6AP1 PE=1 SV=2 - [VAS1_HUMAN]	B	Hap1	0	0.17498	0	0	0.0708483	0	0.080743	0	0	0	0	0	0	0	0	0	0	0	0	0	0	0
Q16181	Septin-7 OS=Homo sapiens GN=SEPT7 PE=1 SV=2 - [SEPT7_HUMAN]	B	Hap1	0.656582	1	0.290618	0.692509	0.342545	0.0840291	0	0	0	0	0	0	0	0	0	0	0	0	0	0	0	0
Q16540	39S ribosomal protein L23, mitochondrial OS=Homo sapiens GN=MRPL23 PE=1 SV=1 - [RM23_HUMAN]	B	Hap1	0	0	0	0	0	0	0	0.430657	0.874326	0.258585	0	0.723897	0	0	0	0	0	0	0	0	0	0
Q16698	2,4-dienoyl-CoA reductase, mitochondrial OS=Homo sapiens GN=DECR1 PE=1 SV=1 - [DECR_HUMAN]	B	Hap1	0	0	0.817741	1	0	0	0	0	0	0	0	0	0	0	0	0	0	0	0	0	0	0
Q16718	NADH dehydrogenase [ubiquinone] 1 alpha subcomplex subunit 5 OS=Homo sapiens GN=NDUFA5 PE=1 SV=3 - [NDUA5_HUMAN]	B	Hap1	0	0.70223	0	0	0	0	0	0	0	0	0	0	0	0	0	0	0	0	0	0	0	0
Q16740	Putative ATP-dependent Clp protease proteolytic subunit, mitochondrial OS=Homo sapiens GN=CLPP PE=1 SV=1 - [CLPP_HUMAN]	B	Hap1	1	0.116258	0.230626	0	0.0747744	0	0.085217	0	0	0	0	0	0	0	0	0	0	0	0	0	0	0
Q16822	Phosphoenolpyruvate carboxykinase [GTP], mitochondrial OS=Homo sapiens GN=PCK2 PE=1 SV=3 - [PCKGM_HUMAN]	B	Hap1	0.589263	1	0.525962	0.332853	0.100609	0	0.0447436	0.0458013	0	0	0	0	0	0	0	0	0	0	0	0	0	0
Q16836	Hydroxyacyl-coenzyme A dehydrogenase, mitochondrial OS=Homo sapiens GN=HADH PE=1 SV=3 - [HCDH_HUMAN]	B	Hap1	0	0	0.325711	0.240482	0	1	0	0	0	0	0	0	0	0	0	0	0	0	0	0	0	0
Q16891	Mitochondrial inner membrane protein OS=Homo sapiens GN=IMMT PE=1 SV=1 - [IMMT_HUMAN]	B	Hap1	0.442232	1	0.452589	0.609554	0	0.460982	0.471339	0.362411	0.246161	0.196429	0.0420446	0.0160714	0.0185268	0	0.00933036	0	0	0	0	0	0	0
Q3ZCQ8	Mitochondrial import inner membrane translocase subunit TIM50 OS=Homo sapiens GN=TIMM50 PE=1 SV=2 - [TIM50_HUMAN]	B	Hap1	0.222173	0.882465	0.412008	0.452986	0.238945	0.0896125	0	0	0	0	0	0	0	0	0	0	0	0	0	0	0	0
Q4KMQ2	Anoctamin-6 OS=Homo sapiens GN=ANO6 PE=1 SV=2 - [ANO6_HUMAN]	B	Hap1	0.989789	0	1	0	0.573425	0	0.179094	0	0	0	0	0	0	0	0	0	0	0	0	0	0	0
Q562R1	Beta-actin-like protein 2 OS=Homo sapiens GN=ACTBL2 PE=1 SV=2 - [ACTBL_HUMAN]	B	Hap1	0	0	0	0.985235	0	0	0	0	0	0	0	0	0	0	0	0	0	0	0	0	0	0
Q5JPH6	Probable glutamate--tRNA ligase, mitochondrial OS=Homo sapiens GN=EARS2 PE=1 SV=2 - [SYEM_HUMAN]	B	Hap1	0.257509	0.693008	0.982209	1	0.183451	0.308357	0.0769549	0	0	0	0	0	0	0	0	0	0	0	0	0	0	0
Q5JRX3	Presequence protease, mitochondrial OS=Homo sapiens GN=PITRM1 PE=1 SV=3 - [PREP_HUMAN]	B	Hap1	0	0.846243	0.365172	0.243273	0.0959231	0	0	0	0	0	0	0	0	0	0	0	0	0	0	0	0	0
Q5JTV8	Torsin-1A-interacting protein 1 OS=Homo sapiens GN=TOR1AIP1 PE=1 SV=2 - [TOIP1_HUMAN]	B	Hap1	0.562012	0	0	0	0	0	0	0	0	0	0	0	0	0	0	0	0	0	0	0	0	0
Q5JTZ9	Alanine--tRNA ligase, mitochondrial OS=Homo sapiens GN=AARS2 PE=1 SV=1 - [SYAM_HUMAN]	B	Hap1	0	1	0	0	0.153031	0	0	0	0	0	0	0	0	0	0	0	0	0	0	0	0	0
Q5ST30	Valine--tRNA ligase, mitochondrial OS=Homo sapiens GN=VARS2 PE=1 SV=2 - [SYVM_HUMAN]	B	Hap1	0	0	0	0	0	1	0	0	0	0	0	0	0	0	0	0	0	0	0	0	0	0
Q5T160	Probable arginine--tRNA ligase, mitochondrial OS=Homo sapiens GN=RARS2 PE=1 SV=1 - [SYRM_HUMAN]	B	Hap1	0	0	0	0	0	0.874369	0	0	0	0	0	0	0	0	0	0	0	0	0	0	0	0
Q5T653	39S ribosomal protein L2, mitochondrial OS=Homo sapiens GN=MRPL2 PE=1 SV=2 - [RM02_HUMAN]	B	Hap1	0	0	0	0	0	0	0	0.315966	0	0	0	0.0829111	0	0	0	0	0	0	0	0	0	0
Q5T9A4	ATPase family AAA domain-containing protein 3B OS=Homo sapiens GN=ATAD3B PE=1 SV=1 - [ATD3B_HUMAN]	B	Hap1	0	0	0	0	0.182156	1	0	0.572424	0.158683	0.181966	0.0482443	0	0.0928626	0	0	0	0	0	0	0	0	0
Q5T9A4;Q9NVI7	ATPase family AAA domain-containing protein 3A OS=Homo sapiens GN=ATAD3A PE=1 SV=2 - [ATD3A_HUMAN]|ATPase family AAA domain-containing protein 3B OS=Homo sapiens GN=ATAD3B PE=1 SV=1 - [ATD3B_HUMAN]	B	Hap1	0	0	0.859483	0	0.889334	0	0.440116	0	0.419003	0.494357	0	0.0478704	0	0.0324208	0	0	0	0	0	0	0	0
Q5TC12	ATP synthase mitochondrial F1 complex assembly factor 1 OS=Homo sapiens GN=ATPAF1 PE=1 SV=1 - [ATPF1_HUMAN]	B	Hap1	0.466944	0	0.414194	0.262016	0	0	0	0	0	0	0	0	0	0	0	0	0	0	0	0	0	0
Q5VWZ2	Lysophospholipase-like protein 1 OS=Homo sapiens GN=LYPLAL1 PE=1 SV=3 - [LYPL1_HUMAN]	B	Hap1	0.823599	0	0	0	0	0	0	0	0	0	0	0	0	0	0	0	0	0	0	0	0	0
Q6IN84	rRNA methyltransferase 1, mitochondrial OS=Homo sapiens GN=MRM1 PE=1 SV=1 - [MRM1_HUMAN]	B	Hap1	0	0	0	0	0.623695	0	0.445483	0	0	0	0	0	0	0	0	0	0	0	0	0	0	0
Q6NUK1	Calcium-binding mitochondrial carrier protein SCaMC-1 OS=Homo sapiens GN=SLC25A24 PE=1 SV=2 - [SCMC1_HUMAN]	B	Hap1	0	0	0	0	0	1	0	0	0	0	0	0	0	0	0	0	0	0	0	0	0	0
Q6NVY1	3-hydroxyisobutyryl-CoA hydrolase, mitochondrial OS=Homo sapiens GN=HIBCH PE=1 SV=2 - [HIBCH_HUMAN]	B	Hap1	0	1	0.393066	0.316934	0	0	0.0477737	0	0	0	0	0	0	0	0	0	0	0	0	0	0	0
Q6P1L8	39S ribosomal protein L14, mitochondrial OS=Homo sapiens GN=MRPL14 PE=1 SV=1 - [RM14_HUMAN]	B	Hap1	0	0	0	0	0	0	0	0	0.907152	0.252756	0	0.514108	0.200787	0	0	0	0	0	0	0	0	0
Q6UB35	Monofunctional C1-tetrahydrofolate synthase, mitochondrial OS=Homo sapiens GN=MTHFD1L PE=1 SV=1 - [C1TM_HUMAN]	B	Hap1	0	1	0.748138	0.690875	0.226862	0.412989	0	0.0745345	0	0.0156937	0	0	0	0	0	0	0	0	0	0	0	0
Q7KZF4	Staphylococcal nuclease domain-containing protein 1 OS=Homo sapiens GN=SND1 PE=1 SV=1 - [SND1_HUMAN]	B	Hap1	0.749086	0	0	0	0	0	0	0	0	0	0	0	0	0	0	0	0	0	0	0	0	0
Q7Z2W9	39S ribosomal protein L21, mitochondrial OS=Homo sapiens GN=MRPL21 PE=1 SV=2 - [RM21_HUMAN]	B	Hap1	0	0	0	0	0	0	0	0	0.277508	0	0	0	0	0	0	0	0	0	0	0	0	0
Q7Z434	Mitochondrial antiviral-signaling protein OS=Homo sapiens GN=MAVS PE=1 SV=2 - [MAVS_HUMAN]	B	Hap1	1	0.0595966	0	0	0.0567406	0	0.0893948	0	0	0	0	0	0	0	0	0	0	0	0	0	0	0
Q7Z7H8	39S ribosomal protein L10, mitochondrial OS=Homo sapiens GN=MRPL10 PE=1 SV=3 - [RM10_HUMAN]	B	Hap1	0	0	0	0	0	0	0	0	0.588224	0.829826	0	0.0743243	0	0	0	0	0	0	0	0	0	0
Q86TS9	39S ribosomal protein L52, mitochondrial OS=Homo sapiens GN=MRPL52 PE=2 SV=2 - [RM52_HUMAN]	B	Hap1	0	0	0	0	0	0	0	0	0.773187	0.911262	0.761855	0.600941	0	0.167381	0	0	0	0	0	0	0	0
Q86UE4	Protein LYRIC OS=Homo sapiens GN=MTDH PE=1 SV=2 - [LYRIC_HUMAN]	B	Hap1	0	0.664139	0.294595	0	0	0	0	0.0648002	0	0	0	0	0	0	0	0	0	0	0	0	0	0
Q8IVS2	Malonyl-CoA-acyl carrier protein transacylase, mitochondrial OS=Homo sapiens GN=MCAT PE=1 SV=2 - [FABD_HUMAN]	B	Hap1	0	0	0	0	0	0.638697	0	0.242974	0	0	0	0	0	0	0	0	0	0	0	0	0	0
Q8IXM3	39S ribosomal protein L41, mitochondrial OS=Homo sapiens GN=MRPL41 PE=1 SV=1 - [RM41_HUMAN]	B	Hap1	0	0	0	0	0	0	0	0	0	0	0.385124	0.572644	0.249133	0	0.0742515	0	0	0	0	0	0	0
Q8IYB8	ATP-dependent RNA helicase SUPV3L1, mitochondrial OS=Homo sapiens GN=SUPV3L1 PE=1 SV=1 - [SUV3_HUMAN]	B	Hap1	0.820029	1	0.637228	0	0.241872	0	0.114949	0	0	0	0	0	0	0	0	0	0	0	0	0	0	0
Q8N183	Mimitin, mitochondrial OS=Homo sapiens GN=NDUFAF2 PE=1 SV=1 - [MIMIT_HUMAN]	B	Hap1	0	1	0.633597	0	0	0	0	0	0	0	0	0	0	0	0	0	0	0	0	0	0	0
Q8N490	Probable hydrolase PNKD OS=Homo sapiens GN=PNKD PE=1 SV=2 - [PNKD_HUMAN]	B	Hap1	0	1	0.875076	0	0	0	0	0	0	0	0	0	0	0	0	0	0	0	0	0	0	0
Q8N4Q1	Mitochondrial intermembrane space import and assembly protein 40 OS=Homo sapiens GN=CHCHD4 PE=1 SV=1 - [MIA40_HUMAN]	B	Hap1	0	0.936264	0.318382	0.444256	0.232867	0	0	0	0	0	0	0	0	0	0	0	0	0	0	0	0	0
Q8N5M9	Protein jagunal homolog 1 OS=Homo sapiens GN=JAGN1 PE=1 SV=1 - [JAGN1_HUMAN]	B	Hap1	0.629436	0	0	0	0	0	0	0	0	0	0	0	0	0	0	0	0	0	0	0	0	0
Q8N5N7	39S ribosomal protein L50, mitochondrial OS=Homo sapiens GN=MRPL50 PE=1 SV=2 - [RM50_HUMAN]	B	Hap1	0	0	0	0	0	0	0	0	0.844302	0.334671	0	0	0	0	0	0	0	0	0	0	0	0
Q8N983	39S ribosomal protein L43, mitochondrial OS=Homo sapiens GN=MRPL43 PE=1 SV=1 - [RM43_HUMAN]	B	Hap1	0	0	0	0	0	0	0	0	0.596803	0.109888	0	0	0	0	0	0	0	0	0	0	0	0
Q8NBJ5	Procollagen galactosyltransferase 1 OS=Homo sapiens GN=GLT25D1 PE=1 SV=1 - [GT251_HUMAN]	B	Hap1	0	0	0.266795	0.415227	0.0998934	0	0.121732	0	0	0	0	0	0	0	0	0	0	0	0	0	0	0
Q8NBN7	Retinol dehydrogenase 13 OS=Homo sapiens GN=RDH13 PE=1 SV=2 - [RDH13_HUMAN]	B	Hap1	0.25613	0.632678	0	1	0	0	0	0	0	0	0	0	0	0	0	0	0	0	0	0	0	0
Q8NBS9	Thioredoxin domain-containing protein 5 OS=Homo sapiens GN=TXNDC5 PE=1 SV=2 - [TXND5_HUMAN]	B	Hap1	0	0	0	0.458397	0	0	0	0	0	0	0	0	0	0	0	0	0	0	0	0	0	0
Q8NC51	Plasminogen activator inhibitor 1 RNA-binding protein OS=Homo sapiens GN=SERBP1 PE=1 SV=2 - [PAIRB_HUMAN]	B	Hap1	0.56977	0.772252	0.323493	0.234663	0.124025	0.0251418	0.0358599	0.0184486	0	0	0	0	0	0	0	0	0	0	0	0	0	0
Q8NC60	Nitric oxide-associated protein 1 OS=Homo sapiens GN=NOA1 PE=1 SV=2 - [NOA1_HUMAN]	B	Hap1	0	0	0	0	0.0784135	0.795339	1	0	0.127838	0	0	0.0354706	0	0	0	0	0	0	0	0	0	0
Q8TAE8	Growth arrest and DNA damage-inducible proteins-interacting protein 1 OS=Homo sapiens GN=GADD45GIP1 PE=1 SV=1 - [G45IP_HUMAN]	B	Hap1	0	0	0	0	0	0	0	0	0.788667	0.25267	0.258181	0.557527	0.219945	0	0	0	0	0	0	0	0	0
Q8TCC3	39S ribosomal protein L30, mitochondrial OS=Homo sapiens GN=MRPL30 PE=1 SV=1 - [RM30_HUMAN]	B	Hap1	0	0	0	0	0	0	0	0	0.77246	0	0	0	0	0	0	0	0	0	0	0	0	0
Q8TCS8	Polyribonucleotide nucleotidyltransferase 1, mitochondrial OS=Homo sapiens GN=PNPT1 PE=1 SV=2 - [PNPT1_HUMAN]	B	Hap1	0.256522	1	0	0.622901	0.276108	0	0.0925958	0	0	0	0	0	0	0	0	0	0	0	0	0	0	0
Q8TEA8	D-tyrosyl-tRNA(Tyr) deacylase 1 OS=Homo sapiens GN=DTD1 PE=1 SV=2 - [DTD1_HUMAN]	B	Hap1	1	0.515517	0	0	0	0	0	0	0	0	0	0	0	0	0	0	0	0	0	0	0	0
Q92552	28S ribosomal protein S27, mitochondrial OS=Homo sapiens GN=MRPS27 PE=1 SV=3 - [RT27_HUMAN]	B	Hap1	0	0	0	0	0	1	0.0747205	0.741666	0.0610931	0	0	0	0	0	0	0	0	0	0	0	0	0
Q92599	Septin-8 OS=Homo sapiens GN=SEPT8 PE=1 SV=4 - [SEPT8_HUMAN]	B	Hap1	0.4825	1	0.455758	0	0	0	0	0	0	0	0	0	0	0	0	0	0	0	0	0	0	0
Q92665	28S ribosomal protein S31, mitochondrial OS=Homo sapiens GN=MRPS31 PE=1 SV=3 - [RT31_HUMAN]	B	Hap1	0	0	0	0.143357	0	1	0.494634	0.795337	0	0	0	0	0	0	0	0	0	0	0	0	0	0
Q969Y2	tRNA modification GTPase GTPBP3, mitochondrial OS=Homo sapiens GN=GTPBP3 PE=2 SV=2 - [GTPB3_HUMAN]	B	Hap1	0.450927	0.883642	1	0.551096	0	0	0.0604047	0.0721754	0	0	0	0	0	0	0	0	0	0	0	0	0	0
Q969Z0	Protein TBRG4 OS=Homo sapiens GN=TBRG4 PE=1 SV=1 - [TBRG4_HUMAN]	B	Hap1	0.484423	1	0	0	0	0	0	0	0	0	0	0	0	0	0	0	0	0	0	0	0	0
Q96A33	Coiled-coil domain-containing protein 47 OS=Homo sapiens GN=CCDC47 PE=1 SV=1 - [CCD47_HUMAN]	B	Hap1	0.66301	0.723339	0	0	0	0	0	0	0	0	0	0	0	0	0	0	0	0	0	0	0	0
Q96AB3	Isochorismatase domain-containing protein 2, mitochondrial OS=Homo sapiens GN=ISOC2 PE=1 SV=1 - [ISOC2_HUMAN]	B	Hap1	0.662389	0.883244	0	1	0	0	0.110677	0	0	0	0	0	0	0	0	0	0	0	0	0	0	0
Q96AG4	Leucine-rich repeat-containing protein 59 OS=Homo sapiens GN=LRRC59 PE=1 SV=1 - [LRC59_HUMAN]	B	Hap1	0	0.571482	0.31076	0.312152	0.0535741	0	0.0718962	0.0770504	0	0	0	0	0	0	0	0	0	0	0	0	0	0
Q96AY3	Peptidyl-prolyl cis-trans isomerase FKBP10 OS=Homo sapiens GN=FKBP10 PE=1 SV=1 - [FKB10_HUMAN]	B	Hap1	0	1	0	0	0	0	0	0	0	0	0	0	0	0	0	0	0	0	0	0	0	0
Q96BR5	Sel1 repeat-containing protein 1 OS=Homo sapiens GN=SELRC1 PE=1 SV=2 - [SELR1_HUMAN]	B	Hap1	0	0.886451	0	0	0	0	0	0	0	0	0	0	0	0	0	0	0	0	0	0	0	0
Q96C01	Protein FAM136A OS=Homo sapiens GN=FAM136A PE=1 SV=1 - [F136A_HUMAN]	B	Hap1	0	1	0	0	0.293378	0	0	0	0	0	0	0	0	0	0	0	0	0	0	0	0	0
Q96C36	Pyrroline-5-carboxylate reductase 2 OS=Homo sapiens GN=PYCR2 PE=1 SV=1 - [P5CR2_HUMAN]	B	Hap1	0	0.522593	1	0.581289	0.160947	0.317702	0	0.071118	0.0113742	0	0	0	0	0	0	0	0	0	0	0	0	0
Q96DA6	Mitochondrial import inner membrane translocase subunit TIM14 OS=Homo sapiens GN=DNAJC19 PE=1 SV=3 - [TIM14_HUMAN]	B	Hap1	0.560657	0.87234	0.551698	0.400523	0.1109	0.07891	0	0.0277977	0	0	0	0	0	0	0	0	0	0	0	0	0	0
Q96DV4	39S ribosomal protein L38, mitochondrial OS=Homo sapiens GN=MRPL38 PE=1 SV=2 - [RM38_HUMAN]	B	Hap1	0	0	0	0	0	0	0	0	0.81716	0	0	0	0	0	0	0	0	0	0	0	0	0
Q96E11	Ribosome-recycling factor, mitochondrial OS=Homo sapiens GN=MRRF PE=1 SV=1 - [RRFM_HUMAN]	B	Hap1	1	0	0.548132	0.577586	0.313362	0	0.0917385	0	0	0	0	0	0	0	0	0	0	0	0	0	0	0
Q96EL3	39S ribosomal protein L53, mitochondrial OS=Homo sapiens GN=MRPL53 PE=1 SV=1 - [RM53_HUMAN]	B	Hap1	0	0	0	0	0	0	0	0.460715	0	0	0	0	0	0	0	0	0	0	0	0	0	0
Q96ER9	Coiled-coil domain-containing protein 51 OS=Homo sapiens GN=CCDC51 PE=1 SV=2 - [CCD51_HUMAN]	B	Hap1	0	0	0.452593	0	0.172366	0	0	0	0	0	0	0	0	0	0	0	0	0	0	0	0	0
Q96EY7	Pentatricopeptide repeat domain-containing protein 3, mitochondrial OS=Homo sapiens GN=PTCD3 PE=1 SV=3 - [PTCD3_HUMAN]	B	Hap1	0	0	0	0	0	1	0.216568	0.72474	0.111157	0.090317	0	0	0	0	0	0	0	0	0	0	0	0
Q96GW9	Methionine--tRNA ligase, mitochondrial OS=Homo sapiens GN=MARS2 PE=1 SV=2 - [SYMM_HUMAN]	B	Hap1	0	0	0.68779	0	0	0	0	0	0	0	0	0	0	0	0	0	0	0	0	0	0	0
Q96HS1	Serine/threonine-protein phosphatase PGAM5, mitochondrial OS=Homo sapiens GN=PGAM5 PE=1 SV=2 - [PGAM5_HUMAN]	B	Hap1	0	0	0	0	0	0.840489	0	0	0	0	0	0	0	0	0	0	0	0	0	0	0	0
Q96I99	Succinyl-CoA ligase [GDP-forming] subunit beta, mitochondrial OS=Homo sapiens GN=SUCLG2 PE=1 SV=2 - [SUCB2_HUMAN]	B	Hap1	0.348967	0.908952	1	0.655164	0.181178	0	0.105968	0	0	0.0228003	0	0	0	0	0	0	0	0	0	0	0	0
Q96KK5	Histone H2A type 1-H OS=Homo sapiens GN=HIST1H2AH PE=1 SV=3 - [H2A1H_HUMAN]	B	Hap1	0	0	0	0.830744	0	0	0.188041	0.549435	0	0	0	0	0	0	0	0	0	0	0	0	0	0
Q96N67	Dedicator of cytokinesis protein 7 OS=Homo sapiens GN=DOCK7 PE=1 SV=4 - [DOCK7_HUMAN]	B	Hap1	0	0	0	0	0	0	0	0	0	0	0.198018	0.0392071	0.0788801	0	0.0283647	0.0434886	0	0	0	0.0155897	0	0
Q96RP9	Elongation factor G, mitochondrial OS=Homo sapiens GN=GFM1 PE=1 SV=2 - [EFGM_HUMAN]	B	Hap1	0	0	1	0.338947	0	0	0	0	0	0	0	0	0	0	0	0	0	0	0	0	0	0
Q96RQ3	Methylcrotonoyl-CoA carboxylase subunit alpha, mitochondrial OS=Homo sapiens GN=MCCC1 PE=1 SV=3 - [MCCA_HUMAN]	B	Hap1	0	0	0	0	0	1	0	0	0	0	0	0	0	0	0	0	0	0	0	0	0	0
Q96S66	Chloride channel CLIC-like protein 1 OS=Homo sapiens GN=CLCC1 PE=1 SV=1 - [CLCC1_HUMAN]	B	Hap1	0	1	0	0	0	0	0	0	0	0	0	0	0	0	0	0	0	0	0	0	0	0
Q99442	Translocation protein SEC62 OS=Homo sapiens GN=SEC62 PE=1 SV=1 - [SEC62_HUMAN]	B	Hap1	0.294936	0.529341	0.186535	0	0	0	0	0	0	0	0	0	0	0	0	0	0	0	0	0	0	0
Q99623	Prohibitin-2 OS=Homo sapiens GN=PHB2 PE=1 SV=2 - [PHB2_HUMAN]	B	Hap1	0	0	0	0.644314	0.278431	0.533011	0.310404	0.646733	0.419634	0.50916	0	0.839613	0	0.340823	0.0533011	0.305323	0	0	0	0.178327	0.199378	0
Q99714	3-hydroxyacyl-CoA dehydrogenase type-2 OS=Homo sapiens GN=HSD17B10 PE=1 SV=3 - [HCD2_HUMAN]	B	Hap1	0.613668	0.419871	1	0.709234	0.192113	0.253719	0.115914	0.0888156	0.00860791	0.0100617	0	0	0	0	0	0	0	0	0	0	0	0
Q99798	Aconitate hydratase, mitochondrial OS=Homo sapiens GN=ACO2 PE=1 SV=2 - [ACON_HUMAN]	B	Hap1	0.146006	1	0.672303	0.823907	0.185364	0	0.0946356	0.0776093	0.00886297	0	0	0	0	0	0	0	0	0	0	0	0	0
Q99832	T-complex protein 1 subunit eta OS=Homo sapiens GN=CCT7 PE=1 SV=2 - [TCPH_HUMAN]	B	Hap1	0	0	0	0	0	0.740596	0	0	0	0	0	0	0	0	0	0	0	0	0	0	0	0
Q9BPW8	Protein NipSnap homolog 1 OS=Homo sapiens GN=NIPSNAP1 PE=1 SV=1 - [NIPS1_HUMAN]	B	Hap1	0	0	0.664854	0.907226	0.449491	0	0.410382	0	0.0769905	0.0923886	0	0	0	0	0	0	0	0	0	0	0	0
Q9BPX6	Calcium uptake protein 1, mitochondrial OS=Homo sapiens GN=MICU1 PE=1 SV=1 - [MICU1_HUMAN]	B	Hap1	0	1	0	0	0	0	0	0	0	0	0	0	0	0	0	0	0	0	0	0	0	0
Q9BQ48	39S ribosomal protein L34, mitochondrial OS=Homo sapiens GN=MRPL34 PE=1 SV=1 - [RM34_HUMAN]	B	Hap1	0	0	0	0	0	0	0	0.720357	0	0	0	0	0	0	0	0	0	0	0	0	0	0
Q9BRJ2	39S ribosomal protein L45, mitochondrial OS=Homo sapiens GN=MRPL45 PE=1 SV=2 - [RM45_HUMAN]	B	Hap1	0	0	0	0	0	0	0	0.353833	0.759295	0.326784	0	0.645286	0	0	0	0	0	0	0	0	0	0
Q9BS16	Centromere protein K OS=Homo sapiens GN=CENPK PE=1 SV=1 - [CENPK_HUMAN]	B	Hap1	0	0	0	0	0	0	0	0	0	0	0	0.0798213	0	0	0	0	0	0	0	0	0	0
Q9BVC6	Transmembrane protein 109 OS=Homo sapiens GN=TMEM109 PE=1 SV=1 - [TM109_HUMAN]	B	Hap1	0.551434	0.613767	0	0	0	0	0	0	0	0	0	0	0	0	0	0	0	0	0	0	0	0
Q9BW60	Elongation of very long chain fatty acids protein 1 OS=Homo sapiens GN=ELOVL1 PE=1 SV=1 - [ELOV1_HUMAN]	B	Hap1	0	0	0.58264	0.36956	0	0	0	0	0	0	0	0	0	0	0	0	0	0	0	0	0	0
Q9BW72	HIG1 domain family member 2A, mitochondrial OS=Homo sapiens GN=HIGD2A PE=1 SV=1 - [HIG2A_HUMAN]	B	Hap1	0	0.937612	0	0	0	0	0	0	0	0	0	0	0	0	0	0	0	0	0	0	0	0
Q9BW92	Threonine--tRNA ligase, mitochondrial OS=Homo sapiens GN=TARS2 PE=1 SV=1 - [SYTM_HUMAN]	B	Hap1	0	1	0	0	0	0	0	0	0	0	0	0	0	0	0	0	0	0	0	0	0	0
Q9BWH2	FUN14 domain-containing protein 2 OS=Homo sapiens GN=FUNDC2 PE=1 SV=2 - [FUND2_HUMAN]	B	Hap1	0.699196	0	0	0	0	0	0	0	0	0	0	0	0	0	0	0	0	0	0	0	0	0
Q9BX68	Histidine triad nucleotide-binding protein 2, mitochondrial OS=Homo sapiens GN=HINT2 PE=1 SV=1 - [HINT2_HUMAN]	B	Hap1	0	0	0	1	0	0	0.202456	0	0	0	0	0	0	0	0	0	0	0	0	0	0	0
Q9BYC9	39S ribosomal protein L20, mitochondrial OS=Homo sapiens GN=MRPL20 PE=1 SV=1 - [RM20_HUMAN]	B	Hap1	0	0	0	0	0	0	0	0	0.313677	0	0	0	0	0	0	0	0	0	0	0	0	0
Q9BYD1	39S ribosomal protein L13, mitochondrial OS=Homo sapiens GN=MRPL13 PE=1 SV=1 - [RM13_HUMAN]	B	Hap1	0	0	0	0	0	0	0	0	0.773551	0.213441	0	0	0	0	0	0	0	0	0	0	0	0
Q9BYD3	39S ribosomal protein L4, mitochondrial OS=Homo sapiens GN=MRPL4 PE=1 SV=1 - [RM04_HUMAN]	B	Hap1	0	0	0	0	0	0	0	0.202088	0.795244	0.592807	0.271346	0.446578	0.243155	0.109339	0.0685615	0.0849768	0	0	0	0.0132309	0	0
Q9BYD6	39S ribosomal protein L1, mitochondrial OS=Homo sapiens GN=MRPL1 PE=1 SV=2 - [RM01_HUMAN]	B	Hap1	0	0	0	0	0	0	0	0.571856	0	0	0	0	0	0	0	0	0	0	0	0	0	0
Q9BYN8	28S ribosomal protein S26, mitochondrial OS=Homo sapiens GN=MRPS26 PE=1 SV=1 - [RT26_HUMAN]	B	Hap1	0	0	0	0	0	0.75	1	0.903589	0.0548966	0	0	0	0	0	0	0	0	0	0	0	0	0
Q9BZE1	39S ribosomal protein L37, mitochondrial OS=Homo sapiens GN=MRPL37 PE=1 SV=2 - [RM37_HUMAN]	B	Hap1	0	0	0	0	0	0	0	0	0.555033	0	0	0	0	0	0	0	0	0	0	0	0	0
Q9GZM5	Protein YIPF3 OS=Homo sapiens GN=YIPF3 PE=1 SV=1 - [YIPF3_HUMAN]	B	Hap1	0.689492	0	0	0	0	0	0	0	0	0	0	0	0.038678	0.0176915	0	0	0	0	0	0	0	0
Q9GZT3	SRA stem-loop-interacting RNA-binding protein, mitochondrial OS=Homo sapiens GN=SLIRP PE=1 SV=1 - [SLIRP_HUMAN]	B	Hap1	0.249146	1	0.817543	0.959491	0.601942	0.441915	0.317543	0.116003	0	0	0	0	0	0	0	0	0	0	0	0	0	0
Q9H0U6	39S ribosomal protein L18, mitochondrial OS=Homo sapiens GN=MRPL18 PE=1 SV=1 - [RM18_HUMAN]	B	Hap1	0	0	0	0	0	0	0	0.406613	0.546512	0	0	0	0	0	0	0	0	0	0	0	0	0
Q9H2W6	39S ribosomal protein L46, mitochondrial OS=Homo sapiens GN=MRPL46 PE=1 SV=1 - [RM46_HUMAN]	B	Hap1	0	0	0	0	0	0	0	0	0.884848	0.845179	0	0.360992	0	0	0	0	0	0	0	0	0	0
Q9H3N1	Thioredoxin-related transmembrane protein 1 OS=Homo sapiens GN=TMX1 PE=1 SV=1 - [TMX1_HUMAN]	B	Hap1	0.577755	0.660917	0.228747	0.209651	0.15681	0	0	0	0	0.0243806	0	0	0	0	0	0	0	0	0	0	0	0
Q9H9B4	Sideroflexin-1 OS=Homo sapiens GN=SFXN1 PE=1 SV=4 - [SFXN1_HUMAN]	B	Hap1	0	0	0.562101	0.456285	0.258124	0	0.103752	0.0899437	0	0.0226529	0	0.0129156	0	0	0	0	0	0	0	0	0	0
Q9H9J2	39S ribosomal protein L44, mitochondrial OS=Homo sapiens GN=MRPL44 PE=1 SV=1 - [RM44_HUMAN]	B	Hap1	0	0	0	0	0	0	0	0	0.762492	0	0	0	0	0	0	0	0	0	0	0	0	0
Q9HAV7	GrpE protein homolog 1, mitochondrial OS=Homo sapiens GN=GRPEL1 PE=1 SV=2 - [GRPE1_HUMAN]	B	Hap1	0.410682	0.698516	0.559347	0.867359	0.280772	0	0.115015	0	0	0	0	0	0	0	0	0	0	0	0	0	0	0
Q9HC07	Transmembrane protein 165 OS=Homo sapiens GN=TMEM165 PE=1 SV=1 - [TM165_HUMAN]	B	Hap1	0	0	0.347305	0.392052	0.140283	0	0	0	0	0	0	0	0	0	0	0	0	0	0	0	0	0
Q9HC36	RNA methyltransferase-like protein 1 OS=Homo sapiens GN=RNMTL1 PE=1 SV=2 - [RMTL1_HUMAN]	B	Hap1	0	0	0	0.0654206	0.161475	0	0.198339	0.535826	0.329958	0.226947	0	0.076999	0.0447715	0	0	0	0	0	0	0	0	0
Q9HD33	39S ribosomal protein L47, mitochondrial OS=Homo sapiens GN=MRPL47 PE=1 SV=2 - [RM47_HUMAN]	B	Hap1	0	0	0	0	0	0	0.159265	0	0.843917	0.163026	0	0.166498	0.028309	0.0380009	0	0	0	0	0	0	0	0
Q9NNW7	Thioredoxin reductase 2, mitochondrial OS=Homo sapiens GN=TXNRD2 PE=1 SV=3 - [TRXR2_HUMAN]	B	Hap1	0.33125	1	0.644618	0.480556	0.136372	0	0.0585417	0	0	0	0	0	0	0	0	0	0	0	0	0	0	0
Q9NP81	Serine--tRNA ligase, mitochondrial OS=Homo sapiens GN=SARS2 PE=1 SV=1 - [SYSM_HUMAN]	B	Hap1	0	0.667933	1	0.530588	0	0	0.0819072	0	0	0	0	0	0	0	0	0	0	0	0	0	0	0
Q9NP92	28S ribosomal protein S30, mitochondrial OS=Homo sapiens GN=MRPS30 PE=1 SV=2 - [RT30_HUMAN]	B	Hap1	0	0	0	0	0	0	0	0.461735	0.0631233	0	0	0.0435251	0	0	0	0	0	0	0	0	0	0
Q9NQ50	39S ribosomal protein L40, mitochondrial OS=Homo sapiens GN=MRPL40 PE=1 SV=1 - [RM40_HUMAN]	B	Hap1	0	0.415945	0	0	0.0825452	0	0.137534	0.655979	0.282991	0	0	0.0719856	0	0	0	0	0	0	0	0	0	0
Q9NR28	Diablo homolog, mitochondrial OS=Homo sapiens GN=DIABLO PE=1 SV=1 - [DBLOH_HUMAN]	B	Hap1	0.85434	1	0.361466	0.502128	0.299463	0	0.132075	0	0	0	0	0	0	0	0	0	0	0	0	0	0	0
Q9NRX2	39S ribosomal protein L17, mitochondrial OS=Homo sapiens GN=MRPL17 PE=1 SV=1 - [RM17_HUMAN]	B	Hap1	0	0	0	0	0	0	0	0.501972	0.509502	0	0	0	0	0	0	0	0	0	0	0	0	0
Q9NS69	Mitochondrial import receptor subunit TOM22 homolog OS=Homo sapiens GN=TOMM22 PE=1 SV=3 - [TOM22_HUMAN]	B	Hap1	0.446473	0	0.990408	0	0.435953	0	0	0.556621	0	0.797958	0.492574	0.867574	0.482054	0.407488	0.445545	0.397896	0	0	0	0.444307	0.0387995	0
Q9NSE4	Isoleucine--tRNA ligase, mitochondrial OS=Homo sapiens GN=IARS2 PE=1 SV=2 - [SYIM_HUMAN]	B	Hap1	0	1	0	0	0	0	0	0	0	0	0	0	0	0	0	0	0	0	0	0	0	0
Q9NUL7	Probable ATP-dependent RNA helicase DDX28 OS=Homo sapiens GN=DDX28 PE=1 SV=2 - [DDX28_HUMAN]	B	Hap1	0	0	0	0	0	0	0	0	0	0	0	0.381628	0.228047	0	0	0	0	0	0	0	0	0
Q9NV96	Cell cycle control protein 50A OS=Homo sapiens GN=TMEM30A PE=1 SV=1 - [CC50A_HUMAN]	B	Hap1	0.615677	0	0	0	0	0	0	0	0	0	0	0	0	0	0	0	0	0	0	0	0	0
Q9NVA2	Septin-11 OS=Homo sapiens GN=SEPT11 PE=1 SV=3 - [SEP11_HUMAN]	B	Hap1	0	1	0.305239	0.550081	0.175316	0	0	0	0	0	0	0	0	0	0	0	0	0	0	0	0	0
Q9NVI7	ATPase family AAA domain-containing protein 3A OS=Homo sapiens GN=ATAD3A PE=1 SV=2 - [ATD3A_HUMAN]	B	Hap1	0	0.171953	0.165792	0.947133	0.315258	0.468999	0.306122	0.245675	0	0.0581147	0	0.0487658	0.0243537	0	0	0.00859475	0	0	0	0	0	0
Q9NVS2	28S ribosomal protein S18a, mitochondrial OS=Homo sapiens GN=MRPS18A PE=1 SV=1 - [RT18A_HUMAN]	B	Hap1	0	0	0	0	0	0	0	0	0.780041	0	0	0	0	0	0	0	0	0	0	0	0	0
Q9NVV4	Poly(A) RNA polymerase, mitochondrial OS=Homo sapiens GN=MTPAP PE=1 SV=1 - [PAPD1_HUMAN]	B	Hap1	0	0	0.777655	1	0.159604	0	0	0	0	0	0	0	0	0	0	0	0	0	0	0	0	0
Q9NX20	39S ribosomal protein L16, mitochondrial OS=Homo sapiens GN=MRPL16 PE=1 SV=1 - [RM16_HUMAN]	B	Hap1	0	0	0	0	0	0	0	0	0.787356	0.230575	0	0	0	0	0	0	0	0	0	0	0	0
Q9NX63	Coiled-coil-helix-coiled-coil-helix domain-containing protein 3, mitochondrial OS=Homo sapiens GN=CHCHD3 PE=1 SV=1 - [CHCH3_HUMAN]	B	Hap1	0	0.995792	0	1	0.599869	0.480736	0.54451	0.603419	0.243787	0.158317	0.0247206	0	0	0.10831	0.0705851	0.0907824	0	0	0	0.0521499	0	0
Q9NYK5	39S ribosomal protein L39, mitochondrial OS=Homo sapiens GN=MRPL39 PE=1 SV=3 - [RM39_HUMAN]	B	Hap1	0	0	0	0	0	0	0	0	0.0853164	0	0	0	0	0	0	0	0	0	0	0	0	0
Q9NYY8	FAST kinase domain-containing protein 2 OS=Homo sapiens GN=FASTKD2 PE=1 SV=1 - [FAKD2_HUMAN]	B	Hap1	0	0.842924	0.431104	0.397978	0	0	0.124246	0	0	0	0	0	0	0	0	0	0	0	0	0	0	0
Q9P015	39S ribosomal protein L15, mitochondrial OS=Homo sapiens GN=MRPL15 PE=1 SV=1 - [RM15_HUMAN]	B	Hap1	0	0	0	0	0	0	0	0.329181	1	0.587856	0.214324	0.544484	0	0.140325	0.0460854	0	0	0	0	0.0277802	0	0
Q9P032	NADH dehydrogenase [ubiquinone] 1 alpha subcomplex assembly factor 4 OS=Homo sapiens GN=NDUFAF4 PE=1 SV=1 - [NDUF4_HUMAN]	B	Hap1	0	0	0	0	0.866708	0	0	0	0	0	0	0	0	0	0	0	0	0	0	0	0	0
Q9P0M9	39S ribosomal protein L27, mitochondrial OS=Homo sapiens GN=MRPL27 PE=1 SV=1 - [RM27_HUMAN]	B	Hap1	0	0	0	0	0	0	0	0	0.73639	0	0	0	0	0	0	0	0	0	0	0	0	0
Q9P2E9	Ribosome-binding protein 1 OS=Homo sapiens GN=RRBP1 PE=1 SV=4 - [RRBP1_HUMAN]	B	Hap1	0.607919	0	0	0	0	0	0	0	0	0	0	0	0	0	0	0	0	0	0	0	0	0
Q9P2P6	StAR-related lipid transfer protein 9 OS=Homo sapiens GN=STARD9 PE=1 SV=3 - [STAR9_HUMAN]	B	Hap1	0	0	0	0	0	0	0	0	0.854421	0	0	0	0	0	0	0	0	0	0	0	0	0
Q9UDR5	Alpha-aminoadipic semialdehyde synthase, mitochondrial OS=Homo sapiens GN=AASS PE=1 SV=1 - [AASS_HUMAN]	B	Hap1	0	0	0.5787	0.902902	0.21608	0.5988	0.121981	0.109564	0	0	0	0	0	0	0	0	0	0	0	0	0	0
Q9UHD8	Septin-9 OS=Homo sapiens GN=SEPT9 PE=1 SV=2 - [SEPT9_HUMAN]	B	Hap1	0	0	0	0	0.130543	0	0	0	0	0	0	0	0	0	0	0	0	0	0	0	0	0
Q9UII2	ATPase inhibitor, mitochondrial OS=Homo sapiens GN=ATPIF1 PE=1 SV=1 - [ATIF1_HUMAN]	B	Hap1	0.321121	1	0	0.705357	0.263885	0.216133	0.228294	0.203479	0.0667796	0.0710899	0	0	0	0	0	0	0	0	0	0	0	0
Q9UJS0	Calcium-binding mitochondrial carrier protein Aralar2 OS=Homo sapiens GN=SLC25A13 PE=1 SV=2 - [CMC2_HUMAN]	B	Hap1	0	0	0.702964	0.810622	0.175669	0	0	0.493619	0.0659737	0.0334706	0	0	0	0	0	0	0	0	0	0	0	0
Q9UJZ1	Stomatin-like protein 2, mitochondrial OS=Homo sapiens GN=STOML2 PE=1 SV=1 - [STML2_HUMAN]	B	Hap1	1	0	0	0	0	0	0	0	0	0.181665	0	0	0.109047	0.12509	0.0528046	0.034801	0	0	0	0	0	0
Q9UMX0	Ubiquilin-1 OS=Homo sapiens GN=UBQLN1 PE=1 SV=2 - [UBQL1_HUMAN]	B	Hap1	0.862331	0	0	0	0	0	0	0	0	0	0	0	0	0	0	0	0	0	0	0	0	0
Q9Y241	HIG1 domain family member 1A, mitochondrial OS=Homo sapiens GN=HIGD1A PE=1 SV=1 - [HIG1A_HUMAN]	B	Hap1	1	0.286883	0	0	0	0	0	0	0.043224	0.0866061	0	0.0690241	0.109245	0.0354761	0.0152153	0.0358001	0	0	0	0.0112525	0	0
Q9Y276	Mitochondrial chaperone BCS1 OS=Homo sapiens GN=BCS1L PE=1 SV=1 - [BCS1_HUMAN]	B	Hap1	0	0	0	0	0	1	0	0	0	0	0	0	0	0	0	0	0	0	0	0	0	0
Q9Y2Q9	28S ribosomal protein S28, mitochondrial OS=Homo sapiens GN=MRPS28 PE=1 SV=1 - [RT28_HUMAN]	B	Hap1	0	0	0	0	0	0	0	0.814068	0	0.264528	0.0838044	0.263099	0	0.0319149	0	0	0	0	0	0	0	0
Q9Y2R0	Cytochrome c oxidase assembly protein 3 homolog, mitochondrial OS=Homo sapiens GN=COA3 PE=1 SV=1 - [COA3_HUMAN]	B	Hap1	1	0	0	0	0	0	0	0	0	0	0.0480737	0.0402932	0.0735388	0	0	0	0	0	0	0	0	0
Q9Y2R5	28S ribosomal protein S17, mitochondrial OS=Homo sapiens GN=MRPS17 PE=2 SV=1 - [RT17_HUMAN]	B	Hap1	0	0	0	0	0	0	0.381789	1	0	0	0	0	0	0	0	0	0	0	0	0	0	0
Q9Y2R9	28S ribosomal protein S7, mitochondrial OS=Homo sapiens GN=MRPS7 PE=1 SV=2 - [RT07_HUMAN]	B	Hap1	0	0	0	0	0	0.593273	1	0.917471	0.128527	0	0	0	0	0	0	0	0	0	0	0	0	0
Q9Y2Z4	Tyrosine--tRNA ligase, mitochondrial OS=Homo sapiens GN=YARS2 PE=1 SV=2 - [SYYM_HUMAN]	B	Hap1	0	1	0.500868	0	0	0	0	0	0	0	0	0	0	0	0	0	0	0	0	0	0	0
Q9Y305	Acyl-coenzyme A thioesterase 9, mitochondrial OS=Homo sapiens GN=ACOT9 PE=1 SV=2 - [ACOT9_HUMAN]	B	Hap1	0	0	0.554938	1	0	0	0	0	0	0	0	0	0	0	0	0	0	0	0	0	0	0
Q9Y399	28S ribosomal protein S2, mitochondrial OS=Homo sapiens GN=MRPS2 PE=1 SV=1 - [RT02_HUMAN]	B	Hap1	0	0	0	0	0	0	0.289181	0	0	0	0	0	0	0	0	0	0	0	0	0	0	0
Q9Y3B7	39S ribosomal protein L11, mitochondrial OS=Homo sapiens GN=MRPL11 PE=1 SV=1 - [RM11_HUMAN]	B	Hap1	0	0	0.440118	0.640706	0.242246	0	0	0	0	0	0	0	0	0	0	0	0	0	0	0	0	0
Q9Y3D3	28S ribosomal protein S16, mitochondrial OS=Homo sapiens GN=MRPS16 PE=1 SV=1 - [RT16_HUMAN]	B	Hap1	0	0	0	0	0	0	0.992684	1	0.310051	0	0	0.212855	0	0	0	0	0	0	0	0	0	0
Q9Y3D6	Mitochondrial fission 1 protein OS=Homo sapiens GN=FIS1 PE=1 SV=2 - [FIS1_HUMAN]	B	Hap1	0.991721	0.724141	1	0.437653	0	0	0	0	0	0	0	0	0	0	0	0	0	0	0	0	0	0
Q9Y3D9	28S ribosomal protein S23, mitochondrial OS=Homo sapiens GN=MRPS23 PE=1 SV=2 - [RT23_HUMAN]	B	Hap1	0	0	0	0	0	0	1	0.625804	0.210637	0	0	0	0	0	0	0	0	0	0	0	0	0
Q9Y4L1	Hypoxia up-regulated protein 1 OS=Homo sapiens GN=HYOU1 PE=1 SV=1 - [HYOU1_HUMAN]	B	Hap1	0.657191	0.655184	0.206321	0.216522	0.1201	0	0.0496321	0	0	0	0	0	0	0	0	0	0	0	0	0	0	0
Q9Y4W6	AFG3-like protein 2 OS=Homo sapiens GN=AFG3L2 PE=1 SV=2 - [AFG32_HUMAN]	B	Hap1	0	0	0.939676	1	0	0	0	0	0	0	0	0	0	0	0	0	0	0	0	0	0	0
Q9Y5J9	Mitochondrial import inner membrane translocase subunit Tim8 B OS=Homo sapiens GN=TIMM8B PE=1 SV=1 - [TIM8B_HUMAN]	B	Hap1	1	0.588611	0	0	0.163148	0	0	0	0	0	0	0	0	0	0	0	0	0	0	0	0	0
Q9Y5L4	Mitochondrial import inner membrane translocase subunit Tim13 OS=Homo sapiens GN=TIMM13 PE=1 SV=1 - [TIM13_HUMAN]	B	Hap1	0.533669	1	0.835818	0.724067	0	0	0	0	0	0	0	0	0	0	0	0	0	0	0	0	0	0
Q9Y676	28S ribosomal protein S18b, mitochondrial OS=Homo sapiens GN=MRPS18B PE=1 SV=1 - [RT18B_HUMAN]	B	Hap1	0	0	0	0	0	0	1	0.437157	0.404081	0.353291	0.102422	0.183541	0.135217	0	0	0	0	0	0	0	0	0
Q9Y6C9	Mitochondrial carrier homolog 2 OS=Homo sapiens GN=MTCH2 PE=1 SV=1 - [MTCH2_HUMAN]	B	Hap1	0	0.590582	1	0.436773	0	0.418767	0	0.124584	0	0	0	0	0	0	0	0	0	0	0	0	0	0
Q9Y6G9	Cytoplasmic dynein 1 light intermediate chain 1 OS=Homo sapiens GN=DYNC1LI1 PE=1 SV=3 - [DC1L1_HUMAN]	B	Hap1	0	0	0	0	0.660834	0	0.432614	0	0	0	0	0	0	0	0	0	0	0	0	0	0	0
Q9Y6H1	Coiled-coil-helix-coiled-coil-helix domain-containing protein 2, mitochondrial OS=Homo sapiens GN=CHCHD2 PE=1 SV=1 - [CHCH2_HUMAN]	B	Hap1	0	0.385822	0.19128	0.195044	0.0931619	0.0409849	0.0559222	0.0304391	0.0214053	0.0252196	0.0145985	0	0.0192974	0	0.00128795	0.00207465	0	0	0	0.00369134	0.00036261	0

## Sheet: Exp1,proteome,shared pep,YbeYKO
Protein Group Accessions	Protein Descriptions	scenario	label	1	2	3	4	5	6	7	8	9	10	11	12	13	14	15	16	17	18	19	20	21	22
O00116	Alkyldihydroxyacetonephosphate synthase, peroxisomal OS=Homo sapiens GN=AGPS PE=1 SV=1 - [ADAS_HUMAN]	B	YbeY-KO	0	1	0.362632	0.346369	0.17604	0	0.0763501	0	0	0	0	0	0	0	0	0	0	0	0	0	0	0
O00165	HCLS1-associated protein X-1 OS=Homo sapiens GN=HAX1 PE=1 SV=2 - [HAX1_HUMAN]	B	YbeY-KO	0	0	0	0	0	0	0.374053	0	0	0.117353	0	0	0	0	0	0	0	0	0	0	0	0
O00330	Pyruvate dehydrogenase protein X component, mitochondrial OS=Homo sapiens GN=PDHX PE=1 SV=3 - [ODPX_HUMAN]	B	YbeY-KO	0.358011	0.96996	0.386849	0	0.1498	0	0	0	0	0	0	0	0	0	0	0	0	0	0	0	0	0
O00410	Importin-5 OS=Homo sapiens GN=IPO5 PE=1 SV=4 - [IPO5_HUMAN]	B	YbeY-KO	0.147363	0	0.35024	0	0	0.174142	0	0	0	0	0	0	0	0	0	0	0	0	0	0	0	0
O00461	Golgi integral membrane protein 4 OS=Homo sapiens GN=GOLIM4 PE=1 SV=1 - [GOLI4_HUMAN]	B	YbeY-KO	1	0.793584	0	0	0.164296	0	0	0	0	0	0	0	0.023219	0	0	0	0	0	0	0	0	0
O15173	Membrane-associated progesterone receptor component 2 OS=Homo sapiens GN=PGRMC2 PE=1 SV=1 - [PGRC2_HUMAN]	B	YbeY-KO	0	1	0	0	0	0	0	0	0	0	0	0	0	0	0	0	0	0	0	0	0	0
O43264	Centromere/kinetochore protein zw10 homolog OS=Homo sapiens GN=ZW10 PE=1 SV=3 - [ZW10_HUMAN]	B	YbeY-KO	0	0	0	0	0	0	0.953962	1	0.274458	0	0	0	0	0	0	0	0	0	0	0	0	0
O43491	Band 4.1-like protein 2 OS=Homo sapiens GN=EPB41L2 PE=1 SV=1 - [E41L2_HUMAN]	B	YbeY-KO	0.869896	0	0.617728	0	0	0	0	0	0	0	0	0	0	0	0	0	0	0	0	0	0	0
O43493	Trans-Golgi network integral membrane protein 2 OS=Homo sapiens GN=TGOLN2 PE=1 SV=2 - [TGON2_HUMAN]	B	YbeY-KO	0.300548	1	0	0.267593	0	0	0	0	0	0	0	0	0	0	0	0	0	0	0	0	0	0
O43615	Mitochondrial import inner membrane translocase subunit TIM44 OS=Homo sapiens GN=TIMM44 PE=1 SV=2 - [TIM44_HUMAN]	B	YbeY-KO	0.379799	1	0.579799	0.41942	0.126228	0	0.0713728	0	0	0	0	0	0	0	0	0	0	0	0	0	0	0
O43837	Isocitrate dehydrogenase [NAD] subunit beta, mitochondrial OS=Homo sapiens GN=IDH3B PE=1 SV=2 - [IDH3B_HUMAN]	B	YbeY-KO	0	0	0	1	0.0627411	0.669345	0.0691116	0.111338	0	0	0	0	0	0	0	0	0	0	0	0	0	0
O43852	Calumenin OS=Homo sapiens GN=CALU PE=1 SV=2 - [CALU_HUMAN]	B	YbeY-KO	0.267627	1	0.519787	0.496747	0.255627	0	0.092	0.0621867	0	0	0	0	0	0	0	0	0	0	0	0	0	0
O60313	Dynamin-like 120 kDa protein, mitochondrial OS=Homo sapiens GN=OPA1 PE=1 SV=3 - [OPA1_HUMAN]	B	YbeY-KO	0	0	0	0.565769	0	0	0	0	0	0	0	0	0	0	0	0	0	0	0	0	0	0
O60488	Long-chain-fatty-acid--CoA ligase 4 OS=Homo sapiens GN=ACSL4 PE=1 SV=2 - [ACSL4_HUMAN]	B	YbeY-KO	0	0	0	1	0	0	0	0	0	0	0	0	0	0	0	0	0	0	0	0	0	0
O60783	28S ribosomal protein S14, mitochondrial OS=Homo sapiens GN=MRPS14 PE=1 SV=1 - [RT14_HUMAN]	B	YbeY-KO	0	0	0	0	0	0	0	0	0.0711747	0	0	0	0	0	0	0	0	0	0	0	0	0
O60814	Histone H2B type 1-K OS=Homo sapiens GN=HIST1H2BK PE=1 SV=3 - [H2B1K_HUMAN]	B	YbeY-KO	0	0	0.65355	0	0.938489	0	1	0	0	0	0	0	0	0	0	0	0	0	0	0	0	0
O75208	Ubiquinone biosynthesis protein COQ9, mitochondrial OS=Homo sapiens GN=COQ9 PE=1 SV=1 - [COQ9_HUMAN]	B	YbeY-KO	0	0	0	0	0.0563235	0	0	0	0	0	0	0	0	0	0	0	0	0	0	0	0	0
O75323	Protein NipSnap homolog 2 OS=Homo sapiens GN=GBAS PE=1 SV=1 - [NIPS2_HUMAN]	B	YbeY-KO	0	0	0.596356	0	0.226709	0	0.160368	0	0	0	0	0	0	0	0	0	0	0	0	0	0	0
O75381	Peroxisomal membrane protein PEX14 OS=Homo sapiens GN=PEX14 PE=1 SV=1 - [PEX14_HUMAN]	B	YbeY-KO	0	0	0	0	0	0	0	0	0.258812	0	0	0	0	0	0	0	0	0	0	0	0	0
O75390	Citrate synthase, mitochondrial OS=Homo sapiens GN=CS PE=1 SV=2 - [CISY_HUMAN]	B	YbeY-KO	0	0.5283	0.151649	0.79594	0.0657072	0.171195	0.0969176	0.0848244	0.00438191	0	0	0	0	0	0	0	0	0	0	0	0	0
O75439	Mitochondrial-processing peptidase subunit beta OS=Homo sapiens GN=PMPCB PE=1 SV=2 - [MPPB_HUMAN]	B	YbeY-KO	0	1	0.539315	0.700311	0	0	0	0	0	0	0	0	0	0	0	0	0	0	0	0	0	0
O75487	Glypican-4 OS=Homo sapiens GN=GPC4 PE=1 SV=4 - [GPC4_HUMAN]	B	YbeY-KO	0	0	0	0	0.619776	0	0	0	0	0	0	0	0	0	0	0	0	0	0	0	0	0
O75616	GTPase Era, mitochondrial OS=Homo sapiens GN=ERAL1 PE=1 SV=2 - [ERAL1_HUMAN]	B	YbeY-KO	0	0	0	0	0	1	0	0.479586	0	0	0	0	0	0	0	0	0	0	0	0	0	0
O75844	CAAX prenyl protease 1 homolog OS=Homo sapiens GN=ZMPSTE24 PE=1 SV=2 - [FACE1_HUMAN]	B	YbeY-KO	0	1	0.817186	0.785003	0.270372	0.138354	0.169642	0.189416	0	0	0	0	0	0	0	0	0	0	0	0	0	0
O75879	Glutamyl-tRNA(Gln) amidotransferase subunit B, mitochondrial OS=Homo sapiens GN=PET112 PE=1 SV=1 - [GATB_HUMAN]	B	YbeY-KO	0	0	0	0.476239	0	0	0	0	0	0	0	0	0	0	0	0	0	0	0	0	0	0
O75947	ATP synthase subunit d, mitochondrial OS=Homo sapiens GN=ATP5H PE=1 SV=3 - [ATP5H_HUMAN]	B	YbeY-KO	0	0	0	0	0	0	0	0	1	0.584951	0	0.662621	0.239409	0.314872	0.212864	0	0	0	0	0.141527	0.0258605	0
O75964	ATP synthase subunit g, mitochondrial OS=Homo sapiens GN=ATP5L PE=1 SV=3 - [ATP5L_HUMAN]	B	YbeY-KO	0	0	0	0.431423	0	0	0.301305	1	0	0	0	0	0	0	0	0	0	0	0	0	0	0
O76031	ATP-dependent Clp protease ATP-binding subunit clpX-like, mitochondrial OS=Homo sapiens GN=CLPX PE=1 SV=2 - [CLPX_HUMAN]	B	YbeY-KO	0	0.887374	0.439067	0.485262	0.144501	0	0.0717994	0	0	0	0	0	0	0	0	0	0	0	0	0	0	0
O94826	Mitochondrial import receptor subunit TOM70 OS=Homo sapiens GN=TOMM70A PE=1 SV=1 - [TOM70_HUMAN]	B	YbeY-KO	0	0.845714	0	0.544071	0	0	0.098	0	0	0	0	0	0	0	0	0	0	0	0	0	0	0
O94925	Glutaminase kidney isoform, mitochondrial OS=Homo sapiens GN=GLS PE=1 SV=1 - [GLSK_HUMAN]	B	YbeY-KO	0.307134	0.819849	0.560781	0.525707	0.160024	0.079992	0.0719012	0.0339219	0	0	0	0	0	0	0	0	0	0	0	0	0	0
O95202	LETM1 and EF-hand domain-containing protein 1, mitochondrial OS=Homo sapiens GN=LETM1 PE=1 SV=1 - [LETM1_HUMAN]	B	YbeY-KO	0.290168	0	0.621992	1	0.243596	0.188228	0.143079	0.121798	0	0.00752911	0	0	0	0	0	0	0	0	0	0	0	0
O95831	Apoptosis-inducing factor 1, mitochondrial OS=Homo sapiens GN=AIFM1 PE=1 SV=1 - [AIFM1_HUMAN]	B	YbeY-KO	0.42225	0.900123	0	0.643516	0.229994	0.209834	0.101137	0.0898894	0.0183497	0.0366933	0.00407191	0.0157652	0.0123325	0.00431776	0	0.00293546	0	0	0	0	0	0
O96005	Cleft lip and palate transmembrane protein 1 OS=Homo sapiens GN=CLPTM1 PE=1 SV=1 - [CLPT1_HUMAN]	B	YbeY-KO	1	0.397999	0.132407	0.134269	0.0659533	0	0.0278766	0	0	0	0.00895775	0.00799611	0.0147888	0.00417176	0	0	0	0	0	0	0	0
P00367	Glutamate dehydrogenase 1, mitochondrial OS=Homo sapiens GN=GLUD1 PE=1 SV=2 - [DHE3_HUMAN]	B	YbeY-KO	0	0.13759	0.524339	0.637921	0.0957332	0.754507	0.069351	0.0988882	0	0	0	0	0	0	0	0	0	0	0	0	0	0
P00505	Aspartate aminotransferase, mitochondrial OS=Homo sapiens GN=GOT2 PE=1 SV=3 - [AATM_HUMAN]	B	YbeY-KO	0	0.514336	0.507278	1	0.104014	0.499779	0.10397	0.20225	0	0	0	0	0	0	0	0	0	0	0	0	0	0
P02786	Transferrin receptor protein 1 OS=Homo sapiens GN=TFRC PE=1 SV=2 - [TFR1_HUMAN]	B	YbeY-KO	0	1	0.455997	0.356925	0.164426	0	0.0964723	0	0	0.031114	0	0	0	0	0	0	0	0	0	0	0	0
P04075	Fructose-bisphosphate aldolase A OS=Homo sapiens GN=ALDOA PE=1 SV=2 - [ALDOA_HUMAN]	B	YbeY-KO	0	0.983051	0.533128	0.378017	0.187519	0	0	0	0	0	0	0	0	0	0	0	0	0	0	0	0	0
P04181	Ornithine aminotransferase, mitochondrial OS=Homo sapiens GN=OAT PE=1 SV=1 - [OAT_HUMAN]	B	YbeY-KO	0	1	0.478985	0.388629	0.175289	0	0	0	0	0.0086335	0	0	0	0	0	0	0	0	0	0	0	0
P04406	Glyceraldehyde-3-phosphate dehydrogenase OS=Homo sapiens GN=GAPDH PE=1 SV=3 - [G3P_HUMAN]	B	YbeY-KO	0.0607588	0.998291	0.714408	0.501453	0.167988	0.0833875	0.0751837	0	0	0	0	0	0	0	0	0	0	0	0	0	0	0
P04843	Dolichyl-diphosphooligosaccharide--protein glycosyltransferase subunit 1 OS=Homo sapiens GN=RPN1 PE=1 SV=1 - [RPN1_HUMAN]	B	YbeY-KO	0	0.309704	0.411417	0.37836	0.0788791	1	0.172496	0.31095	0.0577063	0	0	0.0377426	0	0	0	0.00844318	0	0	0	0	0	0
P04844	Dolichyl-diphosphooligosaccharide--protein glycosyltransferase subunit 2 OS=Homo sapiens GN=RPN2 PE=1 SV=3 - [RPN2_HUMAN]	B	YbeY-KO	0	0	0	0	0	1	0	0	0	0	0	0	0	0	0	0	0	0	0	0	0	0
P05023	Sodium/potassium-transporting ATPase subunit alpha-1 OS=Homo sapiens GN=ATP1A1 PE=1 SV=1 - [AT1A1_HUMAN]	B	YbeY-KO	0.528216	0.740894	1	0.707078	0.235729	0.587692	0.185278	0	0	0	0	0	0	0	0	0	0	0	0	0	0	0
P05141	ADP/ATP translocase 2 OS=Homo sapiens GN=SLC25A5 PE=1 SV=7 - [ADT2_HUMAN]	B	YbeY-KO	0.318575	0.710367	0.807127	0	0.19838	0	0.143844	0.212829	0.0198143	0	0	0.00913391	0	0.00268683	0	0	0	0	0	0	0	0
P05141;P12236	ADP/ATP translocase 3 OS=Homo sapiens GN=SLC25A6 PE=1 SV=4 - [ADT3_HUMAN]|ADP/ATP translocase 2 OS=Homo sapiens GN=SLC25A5 PE=1 SV=7 - [ADT2_HUMAN]	B	YbeY-KO	0.191642	0.75753	0.787651	0.843373	0.178313	0.327786	0.126506	0.190663	0	0	0	0	0	0	0	0	0	0	0	0	0	0
P05386	60S acidic ribosomal protein P1 OS=Homo sapiens GN=RPLP1 PE=1 SV=1 - [RLA1_HUMAN]	B	YbeY-KO	0	0	0	0	0	0	0	0	0	0	0	0	0	0	0	0	0	0	0	1	0	0
P05556	Integrin beta-1 OS=Homo sapiens GN=ITGB1 PE=1 SV=2 - [ITB1_HUMAN]	B	YbeY-KO	0	1	0	0.511163	0.0616822	0	0.203063	0	0.0283593	0	0	0	0	0	0	0	0	0	0	0	0	0
P06454	Prothymosin alpha OS=Homo sapiens GN=PTMA PE=1 SV=2 - [PTMA_HUMAN]	B	YbeY-KO	1	0	0.838228	0	0	0	0	0	0	0	0	0	0	0	0	0	0	0	0	0	0	0
P06576	ATP synthase subunit beta, mitochondrial OS=Homo sapiens GN=ATP5B PE=1 SV=3 - [ATPB_HUMAN]	B	YbeY-KO	0	0.0784314	0.188796	0.326851	0.0931973	1	0.241937	0.652261	0.156303	0.144058	0.0189476	0.208123	0.0493798	0.0160984	0.0341697	0.0546218	0	0	0	0.0251461	0.00411365	0
P07237	Protein disulfide-isomerase OS=Homo sapiens GN=P4HB PE=1 SV=3 - [PDIA1_HUMAN]	B	YbeY-KO	0	0.809318	0	1	0.226396	0.514829	0	0.236653	0	0	0	0	0	0	0	0	0	0	0	0	0	0
P07355	Annexin A2 OS=Homo sapiens GN=ANXA2 PE=1 SV=2 - [ANXA2_HUMAN]	B	YbeY-KO	0	0.66704	1	0.762716	0	0	0	0	0	0	0	0	0	0	0	0	0	0	0	0	0	0
P07919	Cytochrome b-c1 complex subunit 6, mitochondrial OS=Homo sapiens GN=UQCRH PE=1 SV=2 - [QCR6_HUMAN]	B	YbeY-KO	0	1	0	0	0.334651	0	0	0	0	0	0	0	0	0	0	0	0	0	0	0	0	0
P07954	Fumarate hydratase, mitochondrial OS=Homo sapiens GN=FH PE=1 SV=3 - [FUMH_HUMAN]	B	YbeY-KO	0	0.512576	0.860364	0.673894	0.0983955	0.594102	0	0.143322	0	0	0	0	0	0	0	0	0	0	0	0	0	0
P08107;P11142	Heat shock cognate 71 kDa protein OS=Homo sapiens GN=HSPA8 PE=1 SV=1 - [HSP7C_HUMAN]|Heat shock 70 kDa protein 1A/1B OS=Homo sapiens GN=HSPA1A PE=1 SV=5 - [HSP71_HUMAN]	B	YbeY-KO	0	1	0.699116	0.950098	0.280105	0.889071	0	0	0	0	0	0	0	0	0	0	0	0	0	0	0	0
P08195	4F2 cell-surface antigen heavy chain OS=Homo sapiens GN=SLC3A2 PE=1 SV=3 - [4F2_HUMAN]	B	YbeY-KO	0.782579	1	0.552396	0	0.259069	0	0	0	0	0	0	0	0	0	0	0	0	0	0	0	0	0
P08240	Signal recognition particle receptor subunit alpha OS=Homo sapiens GN=SRPR PE=1 SV=2 - [SRPR_HUMAN]	B	YbeY-KO	0	1	0	0	0.256491	0	0	0	0	0	0	0	0	0	0	0	0	0	0	0	0	0
P08559	Pyruvate dehydrogenase E1 component subunit alpha, somatic form, mitochondrial OS=Homo sapiens GN=PDHA1 PE=1 SV=3 - [ODPA_HUMAN]	B	YbeY-KO	0	0	0	0	0	0	0	0	0	0	0	0.999484	0.498709	0.585854	0.251729	0.1746	0	0	0	0	0	0
P09001	39S ribosomal protein L3, mitochondrial OS=Homo sapiens GN=MRPL3 PE=1 SV=1 - [RM03_HUMAN]	B	YbeY-KO	0	0	0	0	0	0	0	1	0	0	0	0	0	0	0	0	0	0	0	0	0	0
P09622	Dihydrolipoyl dehydrogenase, mitochondrial OS=Homo sapiens GN=DLD PE=1 SV=2 - [DLDH_HUMAN]	B	YbeY-KO	0.130261	0.486663	0.383817	0.360107	0.131595	0	0.169384	0	0	0	0	0	0	0	0	0	0	0	0	0	0	0
P09651	Heterogeneous nuclear ribonucleoprotein A1 OS=Homo sapiens GN=HNRNPA1 PE=1 SV=5 - [ROA1_HUMAN]	B	YbeY-KO	0.67004	1	0.483806	0.376229	0.211249	0	0.0460237	0	0	0	0	0	0	0	0	0	0	0	0	0	0	0
P09669	Cytochrome c oxidase subunit 6C OS=Homo sapiens GN=COX6C PE=1 SV=2 - [COX6C_HUMAN]	B	YbeY-KO	0.540764	1	0	0	0.323567	0	0	0	0	0.0574947	0	0	0	0	0	0	0	0	0	0	0	0
P0CG48	Polyubiquitin-C OS=Homo sapiens GN=UBC PE=1 SV=3 - [UBC_HUMAN]	B	YbeY-KO	0	0.824851	0.683466	0	0.383193	0	0.394489	0.357373	0.0971202	0.0235228	0	0	0	0	0	0	0	0	0	0	0	0
P10515	Dihydrolipoyllysine-residue acetyltransferase component of pyruvate dehydrogenase complex, mitochondrial OS=Homo sapiens GN=DLAT PE=1 SV=3 - [ODP2_HUMAN]	B	YbeY-KO	0	0	0	0	0	0	0.0954708	0.0769328	0	0.150495	0	0.972825	0.854856	0.0880767	0	0	0	0	0	0	0	0
P10809	60 kDa heat shock protein, mitochondrial OS=Homo sapiens GN=HSPD1 PE=1 SV=2 - [CH60_HUMAN]	B	YbeY-KO	0.027827	0.0179485	0.194711	0.337813	0.105575	0.799857	0.162473	0.084203	0.0619085	0.0319085	0.0273338	0.0124803	0.00953538	0.0110436	0.00674768	0.00443603	0.010193	0.0112366	0.00804861	0.0024589	0.0017391	0.00410079
P11021	78 kDa glucose-regulated protein OS=Homo sapiens GN=HSPA5 PE=1 SV=2 - [GRP78_HUMAN]	B	YbeY-KO	0.0661937	1	0.931629	0.837329	0.252813	0.597847	0.164384	0.157167	0.0288894	0.0110396	0	0.00604941	0	0	0	0	0	0	0	0	0	0
P11047	Laminin subunit gamma-1 OS=Homo sapiens GN=LAMC1 PE=1 SV=3 - [LAMC1_HUMAN]	B	YbeY-KO	0.183028	1	0.31482	0.294306	0.123486	0	0	0	0	0	0	0	0	0	0	0	0	0	0	0	0	0
P11142	Heat shock cognate 71 kDa protein OS=Homo sapiens GN=HSPA8 PE=1 SV=1 - [HSP7C_HUMAN]	B	YbeY-KO	0	0.8745	0.940667	1	0	0	0	0.267333	0	0	0	0	0	0	0	0	0	0	0	0	0	0
P11177	Pyruvate dehydrogenase E1 component subunit beta, mitochondrial OS=Homo sapiens GN=PDHB PE=1 SV=3 - [ODPB_HUMAN]	B	YbeY-KO	0	0	0.46653	0.660939	0.32457	0	0.674788	0.910875	0.408053	0	0	0.83919	0	0.0814953	0.17684	0	0	0	0	0	0	0
P11182	Lipoamide acyltransferase component of branched-chain alpha-keto acid dehydrogenase complex, mitochondrial OS=Homo sapiens GN=DBT PE=1 SV=3 - [ODB2_HUMAN]	B	YbeY-KO	0	0	0	0.232388	0	0.720145	0.145899	0.152774	0	0	0	0	0	0	0	0	0	0	0	0	0	0
P12236	ADP/ATP translocase 3 OS=Homo sapiens GN=SLC25A6 PE=1 SV=4 - [ADT3_HUMAN]	B	YbeY-KO	0.173602	0.329066	0.47127	0.655693	0.0726566	0.329371	0.0978662	0.17162	0	0.00640604	0	0	0	0	0	0	0	0	0	0	0	0
P12532	Creatine kinase U-type, mitochondrial OS=Homo sapiens GN=CKMT1A PE=1 SV=1 - [KCRU_HUMAN]	B	YbeY-KO	0	0	0.697713	0	0	1	0	0	0	0	0	0	0	0	0	0	0	0	0	0	0	0
P12694	2-oxoisovalerate dehydrogenase subunit alpha, mitochondrial OS=Homo sapiens GN=BCKDHA PE=1 SV=2 - [ODBA_HUMAN]	B	YbeY-KO	0	0	0	0	0	0.466306	0	0	0	0	0	0	0	0	0	0	0	0	0	0	0	0
P13073	Cytochrome c oxidase subunit 4 isoform 1, mitochondrial OS=Homo sapiens GN=COX4I1 PE=1 SV=1 - [COX41_HUMAN]	B	YbeY-KO	0.558317	0	0.717362	1	0	0	0	0.195394	0.0210835	0	0	0	0	0	0	0	0	0	0	0	0	0
P13639	Elongation factor 2 OS=Homo sapiens GN=EEF2 PE=1 SV=4 - [EF2_HUMAN]	B	YbeY-KO	0.975322	0	0	0	0	0	0	0	0	0	0	0	0	0	0	0	0	0	0	0	0	0
P13667	Protein disulfide-isomerase A4 OS=Homo sapiens GN=PDIA4 PE=1 SV=2 - [PDIA4_HUMAN]	B	YbeY-KO	0.21793	1	0.477962	0	0.122196	0.163112	0	0.0590916	0	0	0	0	0	0	0	0	0	0	0	0	0	0
P13804	Electron transfer flavoprotein subunit alpha, mitochondrial OS=Homo sapiens GN=ETFA PE=1 SV=1 - [ETFA_HUMAN]	B	YbeY-KO	0	0.796623	0.644273	0.604258	0.128634	0	0.0868943	0.0875918	0	0	0	0	0	0	0	0	0	0	0	0	0	0
P13995	Bifunctional methylenetetrahydrofolate dehydrogenase/cyclohydrolase, mitochondrial OS=Homo sapiens GN=MTHFD2 PE=1 SV=2 - [MTDC_HUMAN]	B	YbeY-KO	0.24555	1	0.391556	0.244089	0.0641716	0	0.0266819	0	0	0	0	0	0	0	0	0	0	0	0	0	0	0
P14209	CD99 antigen OS=Homo sapiens GN=CD99 PE=1 SV=1 - [CD99_HUMAN]	B	YbeY-KO	0.898174	0.770338	0.44964	0	0	0	0	0	0	0	0	0	0	0	0	0	0	0	0	0	0	0
P14314	Glucosidase 2 subunit beta OS=Homo sapiens GN=PRKCSH PE=1 SV=2 - [GLU2B_HUMAN]	B	YbeY-KO	0.573242	1	0.45256	0.541911	0.207372	0	0.105597	0	0	0	0	0	0	0	0	0	0	0	0	0	0	0
P14625	Endoplasmin OS=Homo sapiens GN=HSP90B1 PE=1 SV=1 - [ENPL_HUMAN]	B	YbeY-KO	0	0.751515	1	0.629091	0.0934242	0.735758	0.0605758	0.189909	0.0164121	0.00955455	0	0	0	0	0	0	0	0	0	0	0	0
P16403	Histone H1.2 OS=Homo sapiens GN=HIST1H1C PE=1 SV=2 - [H12_HUMAN]	B	YbeY-KO	0	0	0	0	0	0	0	0	0.81604	0	0	0	0	0	0	0	0	0	0	0	0	0
P16615	Sarcoplasmic/endoplasmic reticulum calcium ATPase 2 OS=Homo sapiens GN=ATP2A2 PE=1 SV=1 - [AT2A2_HUMAN]	B	YbeY-KO	0	0	0	0	0	1	0	0.426545	0	0	0	0	0	0	0	0	0	0	0	0	0	0
P16989;P67809	DNA-binding protein A OS=Homo sapiens GN=CSDA PE=1 SV=4 - [DBPA_HUMAN]|Nuclease-sensitive element-binding protein 1 OS=Homo sapiens GN=YBX1 PE=1 SV=3 - [YBOX1_HUMAN]	B	YbeY-KO	1	0.99176	0	0	0	0	0	0	0	0	0	0	0	0	0	0	0	0	0	0	0	0
P17987	T-complex protein 1 subunit alpha OS=Homo sapiens GN=TCP1 PE=1 SV=1 - [TCPA_HUMAN]	B	YbeY-KO	0	0	0	0	0	1	0	0.0826919	0	0	0	0	0	0	0	0	0	0	0	0	0	0
P18859	ATP synthase-coupling factor 6, mitochondrial OS=Homo sapiens GN=ATP5J PE=1 SV=1 - [ATP5J_HUMAN]	B	YbeY-KO	0	0	0	0.888167	1	0	0	0	0	0	0.526553	0.713482	0.705485	0.363364	0.262776	0.365238	0	0	0	0.125953	0.0416094	0
P20674	Cytochrome c oxidase subunit 5A, mitochondrial OS=Homo sapiens GN=COX5A PE=1 SV=2 - [COX5A_HUMAN]	B	YbeY-KO	0	0.263385	1	0	0.164526	0	0	0	0	0.0135114	0	0	0	0	0	0	0	0	0	0	0	0
P20700	Lamin-B1 OS=Homo sapiens GN=LMNB1 PE=1 SV=2 - [LMNB1_HUMAN]	B	YbeY-KO	1	0	0	0	0	0	0	0	0	0	0	0	0	0	0	0	0	0	0	0	0	0
P21333	Filamin-A OS=Homo sapiens GN=FLNA PE=1 SV=4 - [FLNA_HUMAN]	B	YbeY-KO	0.216502	1	0.306021	0.38529	0.11593	0	0.0485899	0	0	0	0	0	0	0	0	0	0	0	0	0	0	0
P21796	Voltage-dependent anion-selective channel protein 1 OS=Homo sapiens GN=VDAC1 PE=1 SV=2 - [VDAC1_HUMAN]	B	YbeY-KO	0	0	0	0	0	0	0	0	0	0	0.417779	0.565136	0	0.0828083	0	0	0	0	0	0	0	0
P21912	Succinate dehydrogenase [ubiquinone] iron-sulfur subunit, mitochondrial OS=Homo sapiens GN=SDHB PE=1 SV=3 - [DHSB_HUMAN]	B	YbeY-KO	0	0.19262	0	0.620111	0	0	0	0.139668	0	0	0	0	0	0	0	0	0	0	0	0	0	0
P22570	NADPH:adrenodoxin oxidoreductase, mitochondrial OS=Homo sapiens GN=FDXR PE=1 SV=3 - [ADRO_HUMAN]	B	YbeY-KO	0	0.627463	0.450815	0.390923	0	0	0	0	0	0	0	0	0	0	0	0	0	0	0	0	0	0
P22626	Heterogeneous nuclear ribonucleoproteins A2/B1 OS=Homo sapiens GN=HNRNPA2B1 PE=1 SV=2 - [ROA2_HUMAN]	B	YbeY-KO	0.151887	0.225577	0.120789	0.100225	0.0519549	0	0	0	0	0	0	0	0	0	0	0	0	0	0	0	0	0
P22695	Cytochrome b-c1 complex subunit 2, mitochondrial OS=Homo sapiens GN=UQCRC2 PE=1 SV=3 - [QCR2_HUMAN]	B	YbeY-KO	0	0	0	0.308746	0.166179	0.266141	0.132733	0.222785	0	0	0	0	0	0	0	0	0	0	0	0	0	0
P23284	Peptidyl-prolyl cis-trans isomerase B OS=Homo sapiens GN=PPIB PE=1 SV=2 - [PPIB_HUMAN]	B	YbeY-KO	0	0.376173	0.97245	1	0	0	0.120923	0.388384	0	0	0	0	0	0	0	0	0	0	0	0	0	0
P23368	NAD-dependent malic enzyme, mitochondrial OS=Homo sapiens GN=ME2 PE=1 SV=1 - [MAOM_HUMAN]	B	YbeY-KO	0	0.769599	0.486336	0.640734	0.234159	0.0996584	0.081819	0	0	0	0	0	0	0	0	0	0	0	0	0	0	0
P24539	ATP synthase subunit b, mitochondrial OS=Homo sapiens GN=ATP5F1 PE=1 SV=2 - [AT5F1_HUMAN]	B	YbeY-KO	0	0	0	0.697232	0	1	0	0	0.559343	0.601499	0.15496	0.357901	0.0751442	0.175375	0.104787	0.114302	0	0	0	0.0604383	0	0
P24752	Acetyl-CoA acetyltransferase, mitochondrial OS=Homo sapiens GN=ACAT1 PE=1 SV=1 - [THIL_HUMAN]	B	YbeY-KO	0.284257	0.826676	0.378863	0.344752	0.170262	0.0943003	0.049344	0	0	0.00387464	0	0	0	0	0	0	0	0	0	0	0	0
P25705	ATP synthase subunit alpha, mitochondrial OS=Homo sapiens GN=ATP5A1 PE=1 SV=1 - [ATPA_HUMAN]	B	YbeY-KO	0	0.0827057	0.136123	0.270642	0.134868	1	0.277685	0.46569	0.123013	0.0308787	0	0.0607671	0.0166876	0.00674338	0.0139819	0.0101534	0	0	0	0.00588354	0.00126011	0
P26038	Moesin OS=Homo sapiens GN=MSN PE=1 SV=3 - [MOES_HUMAN]	B	YbeY-KO	0.0961891	0	0	0	0	0	0	0	0	0	0	0	0	0	0	0	0	0	0	0	0	0
P26641	Elongation factor 1-gamma OS=Homo sapiens GN=EEF1G PE=1 SV=3 - [EF1G_HUMAN]	B	YbeY-KO	0	0	0.899951	0	0	0	0	0	0	0	0	0	0	0	0	0	0	0	0	0	0	0
P27144	Adenylate kinase isoenzyme 4, mitochondrial OS=Homo sapiens GN=AK4 PE=1 SV=1 - [KAD4_HUMAN]	B	YbeY-KO	0	0	0	1	0	0	0	0	0	0	0	0	0	0	0	0	0	0	0	0	0	0
P27797	Calreticulin OS=Homo sapiens GN=CALR PE=1 SV=1 - [CALR_HUMAN]	B	YbeY-KO	0.395644	0.428461	0.49303	1	0.360407	0	0.273282	0.12091	0.0272894	0	0	0	0	0	0	0	0	0	0	0	0	0
P27824	Calnexin OS=Homo sapiens GN=CANX PE=1 SV=2 - [CALX_HUMAN]	B	YbeY-KO	0.52512	1	0.731331	0	0.458666	0.693195	0	0.456954	0	0.135077	0	0.0402375	0.0171843	0	0	0	0	0	0	0	0	0
P28838	Cytosol aminopeptidase OS=Homo sapiens GN=LAP3 PE=1 SV=3 - [AMPL_HUMAN]	B	YbeY-KO	0	0.890854	0.926131	0.802211	0.304221	0	0	0	0	0	0	0	0	0	0	0	0	0	0	0	0	0
P29323	Ephrin type-B receptor 2 OS=Homo sapiens GN=EPHB2 PE=1 SV=5 - [EPHB2_HUMAN]	B	YbeY-KO	0	0.877018	0	0	0	0	0	0	0	0	0	0	0	0	0	0	0	0	0	0	0	0
P29692	Elongation factor 1-delta OS=Homo sapiens GN=EEF1D PE=1 SV=5 - [EF1D_HUMAN]	B	YbeY-KO	0	0	0	1	0	0	0	0	0	0	0	0	0	0	0	0	0	0	0	0	0	0
P29966	Myristoylated alanine-rich C-kinase substrate OS=Homo sapiens GN=MARCKS PE=1 SV=4 - [MARCS_HUMAN]	B	YbeY-KO	1	0.788064	0.255167	0.458035	0.214888	0.0586883	0.096415	0.036124	0	0.0173281	0	0	0	0	0	0	0	0	0	0	0	0
P30040	Endoplasmic reticulum resident protein 29 OS=Homo sapiens GN=ERP29 PE=1 SV=4 - [ERP29_HUMAN]	B	YbeY-KO	1	0.334688	0	0	0	0	0.0798204	0	0	0	0	0	0	0	0	0	0	0	0	0	0	0
P30042	ES1 protein homolog, mitochondrial OS=Homo sapiens GN=C21orf33 PE=1 SV=3 - [ES1_HUMAN]	B	YbeY-KO	0	0.94562	0	0.688047	0	0	0	0	0	0	0	0	0	0	0	0	0	0	0	0	0	0
P30044	Peroxiredoxin-5, mitochondrial OS=Homo sapiens GN=PRDX5 PE=1 SV=4 - [PRDX5_HUMAN]	B	YbeY-KO	0	0	0	0.600283	0	0	0	0.156604	0	0	0	0	0	0	0	0	0	0	0	0	0	0
P30048	Thioredoxin-dependent peroxide reductase, mitochondrial OS=Homo sapiens GN=PRDX3 PE=1 SV=3 - [PRDX3_HUMAN]	B	YbeY-KO	0.518462	0.788006	0.329768	0.271072	0.174815	0	0.0773873	0	0	0.0426662	0	0	0	0	0	0	0	0	0	0	0	0
P30049	ATP synthase subunit delta, mitochondrial OS=Homo sapiens GN=ATP5D PE=1 SV=2 - [ATPD_HUMAN]	B	YbeY-KO	0	0	0.14767	0.357155	0	1	0.344317	0.843009	0.198528	0	0	0.166721	0.0476533	0	0.0624121	0.0221341	0	0	0	0	0	0
P30084	Enoyl-CoA hydratase, mitochondrial OS=Homo sapiens GN=ECHS1 PE=1 SV=4 - [ECHM_HUMAN]	B	YbeY-KO	0	0	0	0	0.0887016	0.195404	0	0.0681348	0	0	0	0	0	0	0	0	0	0	0	0	0	0
P30101	Protein disulfide-isomerase A3 OS=Homo sapiens GN=PDIA3 PE=1 SV=4 - [PDIA3_HUMAN]	B	YbeY-KO	0.0256285	1	0.341984	0.298729	0.096026	0.0457962	0.0416058	0.017575	0	0.00957286	0	0	0	0	0	0	0	0	0	0	0	0
P30405	Peptidyl-prolyl cis-trans isomerase F, mitochondrial OS=Homo sapiens GN=PPIF PE=1 SV=1 - [PPIF_HUMAN]	B	YbeY-KO	0.765585	0.537094	0.577433	0.800564	0	0	0.129873	0	0	0	0	0	0	0	0	0	0	0	0	0	0	0
P30519	Heme oxygenase 2 OS=Homo sapiens GN=HMOX2 PE=1 SV=2 - [HMOX2_HUMAN]	B	YbeY-KO	1	0.968673	0.349547	0.328607	0.267436	0	0.0981039	0	0	0.0340725	0	0	0.0139819	0	0	0	0	0	0	0	0	0
P30837	Aldehyde dehydrogenase X, mitochondrial OS=Homo sapiens GN=ALDH1B1 PE=1 SV=3 - [AL1B1_HUMAN]	B	YbeY-KO	0	0.118177	0.37154	0.266704	0	0.754308	0	0	0	0	0	0	0	0	0	0	0	0	0	0	0	0
P31040	Succinate dehydrogenase [ubiquinone] flavoprotein subunit, mitochondrial OS=Homo sapiens GN=SDHA PE=1 SV=2 - [DHSA_HUMAN]	B	YbeY-KO	0	0	0	0.094205	0	0.612296	0	0.0635829	0	0	0	0	0	0	0	0	0	0	0	0	0	0
P31930	Cytochrome b-c1 complex subunit 1, mitochondrial OS=Homo sapiens GN=UQCRC1 PE=1 SV=3 - [QCR1_HUMAN]	B	YbeY-KO	0	0	0	0.483865	0	0	0	0.116477	0	0	0	0	0	0	0	0	0	0	0	0	0	0
P32322	Pyrroline-5-carboxylate reductase 1, mitochondrial OS=Homo sapiens GN=PYCR1 PE=1 SV=2 - [P5CR1_HUMAN]	B	YbeY-KO	0	0.57882	0.904795	0.45464	0.102208	0	0	0.0386685	0.0090031	0	0	0	0	0	0	0	0	0	0	0	0	0
P32322;Q96C36	Pyrroline-5-carboxylate reductase 1, mitochondrial OS=Homo sapiens GN=PYCR1 PE=1 SV=2 - [P5CR1_HUMAN]|Pyrroline-5-carboxylate reductase 2 OS=Homo sapiens GN=PYCR2 PE=1 SV=1 - [P5CR2_HUMAN]	B	YbeY-KO	0	0	0	1	0.0699803	0	0	0	0	0	0	0	0	0	0	0	0	0	0	0	0	0
P34897	Serine hydroxymethyltransferase, mitochondrial OS=Homo sapiens GN=SHMT2 PE=1 SV=3 - [GLYM_HUMAN]	B	YbeY-KO	0	0.695033	0.59232	0.534972	0.185765	0.284281	0.0716334	0.0599386	0	0	0	0	0	0	0	0	0	0	0	0	0	0
P35221	Catenin alpha-1 OS=Homo sapiens GN=CTNNA1 PE=1 SV=1 - [CTNA1_HUMAN]	B	YbeY-KO	0	0	0	0	0	1	0	0	0	0	0	0	0	0	0	0	0	0	0	0	0	0
P35232	Prohibitin OS=Homo sapiens GN=PHB PE=1 SV=1 - [PHB_HUMAN]	B	YbeY-KO	0	0	0	0	0	0	0	0	0.147543	0.118598	0.271153	0.791074	0.364212	0.0408137	0.0605941	1	0	0	0	0.0425172	0.022751	0
P35613	Basigin OS=Homo sapiens GN=BSG PE=1 SV=2 - [BASI_HUMAN]	B	YbeY-KO	0	0	0	1	0.288156	0	0.138593	0	0	0	0	0	0	0	0	0	0	0	0	0	0	0
P36542	ATP synthase subunit gamma, mitochondrial OS=Homo sapiens GN=ATP5C1 PE=1 SV=1 - [ATPG_HUMAN]	B	YbeY-KO	0	0	0.100036	0.436773	0.110065	1	0.533067	0.822674	0.111773	0.00958939	0	0	0	0	0	0	0	0	0	0	0	0
P36776	Lon protease homolog, mitochondrial OS=Homo sapiens GN=LONP1 PE=1 SV=2 - [LONM_HUMAN]	B	YbeY-KO	0	0	0.207493	0.276187	0.0421365	0.64132	0.024592	0.0852374	0.00423591	0	0	0	0	0	0	0	0	0	0	0	0	0
P36957	Dihydrolipoyllysine-residue succinyltransferase component of 2-oxoglutarate dehydrogenase complex, mitochondrial OS=Homo sapiens GN=DLST PE=1 SV=4 - [ODO2_HUMAN]	B	YbeY-KO	0	0	0.0562392	0.276509	0.315986	0.775446	0.746406	0.552041	0.0986199	0.0925532	0	0	0	0	0	0	0	0	0	0	0	0
P38117	Electron transfer flavoprotein subunit beta OS=Homo sapiens GN=ETFB PE=1 SV=3 - [ETFB_HUMAN]	B	YbeY-KO	0	0.830189	0.605709	0.543299	0.150992	0.128302	0.0966134	0.0837929	0	0	0	0	0	0	0	0	0	0	0	0	0	0
P38646	Stress-70 protein, mitochondrial OS=Homo sapiens GN=HSPA9 PE=1 SV=2 - [GRP75_HUMAN]	B	YbeY-KO	0.730624	0.955585	0.530091	0	0.242061	0.175439	0.106018	0.0665556	0.0177704	0.0088652	0.000528759	0.00460582	0.00492116	0.00193227	0.000594048	0	0	0	0	0.00060604	0	0
P39656	Dolichyl-diphosphooligosaccharide--protein glycosyltransferase 48 kDa subunit OS=Homo sapiens GN=DDOST PE=1 SV=4 - [OST48_HUMAN]	B	YbeY-KO	0	0	0.29606	0	0	1	0.147092	0	0.07303	0.0499625	0	0	0	0	0	0	0	0	0	0	0	0
P40227	T-complex protein 1 subunit zeta OS=Homo sapiens GN=CCT6A PE=1 SV=3 - [TCPZ_HUMAN]	B	YbeY-KO	0	0	0	0	0	1	0	0	0	0	0	0	0	0	0	0	0	0	0	0	0	0
P40926	Malate dehydrogenase, mitochondrial OS=Homo sapiens GN=MDH2 PE=1 SV=3 - [MDHM_HUMAN]	B	YbeY-KO	0.0662826	0.877502	0.784718	0.475258	0.0632505	0.291692	0.0530443	0.0992116	0.00262401	0	0	0	0	0	0	0	0	0	0	0	0	0
P40939	Trifunctional enzyme subunit alpha, mitochondrial OS=Homo sapiens GN=HADHA PE=1 SV=2 - [ECHA_HUMAN]	B	YbeY-KO	0	0	0	0.169123	0	0.645582	0.0206978	0.0237366	0	0	0	0	0	0	0	0	0	0	0	0	0	0
P41250	Glycine--tRNA ligase OS=Homo sapiens GN=GARS PE=1 SV=3 - [SYG_HUMAN]	B	YbeY-KO	0	0.752006	0	0	0.105195	0	0	0	0	0	0	0	0	0	0	0	0	0	0	0	0	0
P42126	Enoyl-CoA delta isomerase 1, mitochondrial OS=Homo sapiens GN=ECI1 PE=1 SV=1 - [ECI1_HUMAN]	B	YbeY-KO	0	0.36549	0.126993	0.631739	0	0	0.0832194	0	0.00222172	0	0	0	0	0	0	0	0	0	0	0	0	0
P42704	Leucine-rich PPR motif-containing protein, mitochondrial OS=Homo sapiens GN=LRPPRC PE=1 SV=3 - [LPPRC_HUMAN]	B	YbeY-KO	0.14922	0.508274	0.474704	0.779669	0.297872	0.986761	0.125674	0.169976	0.0186525	0	0	0	0	0	0	0	0	0	0	0	0	0
P42765	3-ketoacyl-CoA thiolase, mitochondrial OS=Homo sapiens GN=ACAA2 PE=1 SV=2 - [THIM_HUMAN]	B	YbeY-KO	0.250131	0.837385	0.561761	0.431012	0.141163	0	0.0575887	0	0	0	0	0	0	0	0	0	0	0	0	0	0	0
P43304	Glycerol-3-phosphate dehydrogenase, mitochondrial OS=Homo sapiens GN=GPD2 PE=1 SV=3 - [GPDM_HUMAN]	B	YbeY-KO	0	0	0	0	0	0.907516	0	0	0	0	0	0	0	0	0	0	0	0	0	0	0	0
P43897	Elongation factor Ts, mitochondrial OS=Homo sapiens GN=TSFM PE=1 SV=2 - [EFTS_HUMAN]	B	YbeY-KO	1	0.362186	0	0	0	0	0	0	0	0	0	0	0	0	0	0	0	0	0	0	0	0
P45880	Voltage-dependent anion-selective channel protein 2 OS=Homo sapiens GN=VDAC2 PE=1 SV=2 - [VDAC2_HUMAN]	B	YbeY-KO	0	0	0	0	0	0.733609	0	0.365137	0	0	0	0	0	0	0	0	0	0	0	0	0	0
P45954	Short/branched chain specific acyl-CoA dehydrogenase, mitochondrial OS=Homo sapiens GN=ACADSB PE=1 SV=1 - [ACDSB_HUMAN]	B	YbeY-KO	0	0	1	0	0	0	0	0	0	0	0	0	0	0	0	0	0	0	0	0	0	0
P46783	40S ribosomal protein S10 OS=Homo sapiens GN=RPS10 PE=1 SV=1 - [RS10_HUMAN]	B	YbeY-KO	0.866949	0	0	1	0	0	0	0.292627	0	0	0	0	0	0	0	0	0	0	0	0	0	0
P46977	Dolichyl-diphosphooligosaccharide--protein glycosyltransferase subunit STT3A OS=Homo sapiens GN=STT3A PE=1 SV=2 - [STT3A_HUMAN]	B	YbeY-KO	0	0	0.328585	0.510294	0.16011	0	0.191176	0.392555	0	0	0	0	0	0	0	0	0	0	0	0	0	0
P47914	60S ribosomal protein L29 OS=Homo sapiens GN=RPL29 PE=1 SV=2 - [RL29_HUMAN]	B	YbeY-KO	0.98155	0	0	0	0	0	0.263679	0.282973	0.233052	0.129204	0	0	0	0	0	0	0	0	0	0	0	0
P48047	ATP synthase subunit O, mitochondrial OS=Homo sapiens GN=ATP5O PE=1 SV=1 - [ATPO_HUMAN]	B	YbeY-KO	0.185894	0.17458	0.267775	0.621751	0.302752	0.744266	1	0.688838	0.40539	0.0458524	0.0214832	0.397936	0.148949	0.0544151	0.0529434	0.144725	0	0	0	0.0119362	0	0
P48643	T-complex protein 1 subunit epsilon OS=Homo sapiens GN=CCT5 PE=1 SV=1 - [TCPE_HUMAN]	B	YbeY-KO	0	0	0	0	0	1	0	0	0	0	0	0	0	0	0	0	0	0	0	0	0	0
P49006	MARCKS-related protein OS=Homo sapiens GN=MARCKSL1 PE=1 SV=2 - [MRP_HUMAN]	B	YbeY-KO	1	0.722303	0.294969	0.235269	0.188002	0.0280648	0.0657475	0.0334833	0.0143493	0.0324286	0.00507499	0.0157813	0.0235607	0.0104499	0	0	0	0	0	0	0	0
P49406	39S ribosomal protein L19, mitochondrial OS=Homo sapiens GN=MRPL19 PE=1 SV=2 - [RM19_HUMAN]	B	YbeY-KO	0	0	0	0	0	0	0.128589	1	0.80786	0.20264	0	0	0	0.0453877	0	0	0	0	0	0	0	0
P49411	Elongation factor Tu, mitochondrial OS=Homo sapiens GN=TUFM PE=1 SV=2 - [EFTU_HUMAN]	B	YbeY-KO	0.319663	0.419004	0.848235	0.895414	0.226757	0.52194	0.146618	0.137677	0	0	0	0	0	0	0	0	0	0	0	0	0	0
P49721	Proteasome subunit beta type-2 OS=Homo sapiens GN=PSMB2 PE=1 SV=1 - [PSB2_HUMAN]	B	YbeY-KO	0	0	0	0.601638	0	0	0	0	0	0	0	0	0	0	0	0	0	0	0	0	0	0
P50213	Isocitrate dehydrogenase [NAD] subunit alpha, mitochondrial OS=Homo sapiens GN=IDH3A PE=1 SV=1 - [IDH3A_HUMAN]	B	YbeY-KO	0	0.535658	0.713769	1	0	0.375463	0.106267	0	0	0	0	0	0	0	0	0	0	0	0	0	0	0
P50416	Carnitine O-palmitoyltransferase 1, liver isoform OS=Homo sapiens GN=CPT1A PE=1 SV=2 - [CPT1A_HUMAN]	B	YbeY-KO	0.67754	1	0.37521	0.361603	0.169338	0.200746	0.0924045	0.0732246	0	0.0251351	0	0	0	0	0	0	0	0	0	0	0	0
P50454	Serpin H1 OS=Homo sapiens GN=SERPINH1 PE=1 SV=2 - [SERPH_HUMAN]	B	YbeY-KO	0.121302	1	0.361131	0.435134	0.223978	0.162443	0.114791	0.0702675	0.0144119	0.0306058	0	0	0	0	0	0	0	0	0	0	0	0
P50990	T-complex protein 1 subunit theta OS=Homo sapiens GN=CCT8 PE=1 SV=4 - [TCPQ_HUMAN]	B	YbeY-KO	0	0	0	0	0	1	0	0	0	0	0	0	0	0	0	0	0	0	0	0	0	0
P50991	T-complex protein 1 subunit delta OS=Homo sapiens GN=CCT4 PE=1 SV=4 - [TCPD_HUMAN]	B	YbeY-KO	0	0	0	0	0	1	0	0	0	0	0	0	0	0	0	0	0	0	0	0	0	0
P51148	Ras-related protein Rab-5C OS=Homo sapiens GN=RAB5C PE=1 SV=2 - [RAB5C_HUMAN]	B	YbeY-KO	0.380039	0.872887	0.913524	1	0	0	0	0.254974	0	0	0	0	0	0	0	0	0	0	0	0	0	0
P51149	Ras-related protein Rab-7a OS=Homo sapiens GN=RAB7A PE=1 SV=1 - [RAB7A_HUMAN]	B	YbeY-KO	0	0.689878	0	0	0.302245	0	0	0	0	0	0	0	0	0	0	0	0	0	0	0	0	0
P51398	28S ribosomal protein S29, mitochondrial OS=Homo sapiens GN=DAP3 PE=1 SV=1 - [RT29_HUMAN]	B	YbeY-KO	0	0	0	0	0	0	0.283659	0.492806	0.096714	0.0301066	0	0.102931	0	0	0	0	0	0	0	0	0	0
P51553	Isocitrate dehydrogenase [NAD] subunit gamma, mitochondrial OS=Homo sapiens GN=IDH3G PE=1 SV=1 - [IDH3G_HUMAN]	B	YbeY-KO	0	0	0.767887	1	0	0	0	0	0	0	0	0	0	0	0	0	0	0	0	0	0	0
P51572	B-cell receptor-associated protein 31 OS=Homo sapiens GN=BCAP31 PE=1 SV=3 - [BAP31_HUMAN]	B	YbeY-KO	0.201453	1	0.56468	0.382267	0.285719	0	0.169586	0.108648	0.0444767	0.040625	0	0	0	0	0	0	0	0	0	0	0	0
P52815	39S ribosomal protein L12, mitochondrial OS=Homo sapiens GN=MRPL12 PE=1 SV=2 - [RM12_HUMAN]	B	YbeY-KO	0	0	0	0	0	0	0	0.866097	1	0.238579	0	0.239209	0.068696	0	0	0	0	0	0	0	0	0
P53597	Succinyl-CoA ligase [ADP/GDP-forming] subunit alpha, mitochondrial OS=Homo sapiens GN=SUCLG1 PE=1 SV=4 - [SUCA_HUMAN]	B	YbeY-KO	0	0.436607	0.236964	0.439107	0.126875	0	0	0	0	0	0	0	0	0	0	0	0	0	0	0	0	0
P53701	Cytochrome c-type heme lyase OS=Homo sapiens GN=HCCS PE=1 SV=1 - [CCHL_HUMAN]	B	YbeY-KO	0	1	0	0	0	0	0	0	0	0	0	0	0	0	0	0	0	0	0	0	0	0
P53985	Monocarboxylate transporter 1 OS=Homo sapiens GN=SLC16A1 PE=1 SV=3 - [MOT1_HUMAN]	B	YbeY-KO	0	0	0	0	0	0	0.348901	0	0.0741584	0.129967	0	0	0	0	0	0	0	0	0	0	0	0
P54819	Adenylate kinase 2, mitochondrial OS=Homo sapiens GN=AK2 PE=1 SV=2 - [KAD2_HUMAN]	B	YbeY-KO	1	0.709467	0.23716	0.237396	0.179882	0	0	0	0	0.0175621	0.0121893	0	0	0	0	0	0	0	0	0	0	0
P54886	Delta-1-pyrroline-5-carboxylate synthase OS=Homo sapiens GN=ALDH18A1 PE=1 SV=2 - [P5CS_HUMAN]	B	YbeY-KO	0	0	0.64974	0.492603	0.067453	1	0.0709316	0.181527	0.0115274	0.015094	0	0	0	0	0	0	0	0	0	0	0	0
P55072	Transitional endoplasmic reticulum ATPase OS=Homo sapiens GN=VCP PE=1 SV=4 - [TERA_HUMAN]	B	YbeY-KO	0	0	0.228692	0.193753	0	0.976707	0	0.101641	0	0	0	0	0	0	0	0	0	0	0	0	0	0
P55084	Trifunctional enzyme subunit beta, mitochondrial OS=Homo sapiens GN=HADHB PE=1 SV=3 - [ECHB_HUMAN]	B	YbeY-KO	0	0	0.117874	0.618642	0.114919	0.717818	0.136175	0.205797	0	0	0	0	0	0	0	0	0	0	0	0	0	0
P55789	FAD-linked sulfhydryl oxidase ALR OS=Homo sapiens GN=GFER PE=1 SV=2 - [ALR_HUMAN]	B	YbeY-KO	1	0	0	0	0	0	0	0	0	0	0	0	0	0	0	0	0	0	0	0	0	0
P55809	Succinyl-CoA:3-ketoacid coenzyme A transferase 1, mitochondrial OS=Homo sapiens GN=OXCT1 PE=1 SV=1 - [SCOT1_HUMAN]	B	YbeY-KO	0	0	0	0	0	0.880362	0	0.178452	0	0	0	0	0	0	0	0	0	0	0	0	0	0
P56134	ATP synthase subunit f, mitochondrial OS=Homo sapiens GN=ATP5J2 PE=2 SV=3 - [ATPK_HUMAN]	B	YbeY-KO	0	0	0	0	0	0	0.67154	1	0.401803	0	0	0.679094	0	0	0	0.519493	0	0	0	0	0	0
P56381	ATP synthase subunit epsilon, mitochondrial OS=Homo sapiens GN=ATP5E PE=1 SV=2 - [ATP5E_HUMAN]	B	YbeY-KO	0	0	0	0	0.838885	0	0	1	0.343943	0	0	0	0	0	0	0	0	0	0	0	0	0
P56385	ATP synthase subunit e, mitochondrial OS=Homo sapiens GN=ATP5I PE=1 SV=2 - [ATP5I_HUMAN]	B	YbeY-KO	0.240018	0.657116	0	0	0.780499	0.83586	0	1	0.953789	0	0.356192	0.727911	0.921996	0.383826	0.237338	0.352957	0	0	0	0.0988909	0	0
P60059	Protein transport protein Sec61 subunit gamma OS=Homo sapiens GN=SEC61G PE=2 SV=1 - [SC61G_HUMAN]	B	YbeY-KO	1	0	0	0	0	0	0	0	0	0	0	0	0	0	0	0	0	0	0	0	0	0
P60468	Protein transport protein Sec61 subunit beta OS=Homo sapiens GN=SEC61B PE=1 SV=2 - [SC61B_HUMAN]	B	YbeY-KO	0	1	0.546253	0	0.282611	0	0	0	0	0	0	0	0	0	0	0	0	0	0	0	0	0
P60709	Actin, cytoplasmic 1 OS=Homo sapiens GN=ACTB PE=1 SV=1 - [ACTB_HUMAN]	B	YbeY-KO	1	0	0.553768	0	0.152865	0	0	0	0	0	0	0	0	0	0	0	0	0	0	0	0	0
P60709;P63261	Actin, cytoplasmic 1 OS=Homo sapiens GN=ACTB PE=1 SV=1 - [ACTB_HUMAN]|Actin, cytoplasmic 2 OS=Homo sapiens GN=ACTG1 PE=1 SV=1 - [ACTG_HUMAN]	B	YbeY-KO	1	0	0.58696	0.550493	0.26376	0	0	0	0	0.0205838	0	0	0	0	0	0	0	0	0	0	0	0
P60709;P63261;Q562R1	Actin, cytoplasmic 1 OS=Homo sapiens GN=ACTB PE=1 SV=1 - [ACTB_HUMAN]|Actin, cytoplasmic 2 OS=Homo sapiens GN=ACTG1 PE=1 SV=1 - [ACTG_HUMAN]|Beta-actin-like protein 2 OS=Homo sapiens GN=ACTBL2 PE=1 SV=2 - [ACTBL_HUMAN]	B	YbeY-KO	0	0	0	0	0.290289	0	0.174856	0	0	0	0	0	0	0	0	0	0	0	0	0	0	0
P61006	Ras-related protein Rab-8A OS=Homo sapiens GN=RAB8A PE=1 SV=1 - [RAB8A_HUMAN]	B	YbeY-KO	0.362583	1	0.484565	0.798198	0.197778	0	0.136096	0	0	0	0	0	0	0	0	0	0	0	0	0	0	0
P61604	10 kDa heat shock protein, mitochondrial OS=Homo sapiens GN=HSPE1 PE=1 SV=2 - [CH10_HUMAN]	B	YbeY-KO	0.15109	0	0	0	0.124552	0.131961	0	0.0660048	0.0051477	0	0	0.000759322	0.00160581	0	0	0	0	0	0	0	0	0
P62750	60S ribosomal protein L23a OS=Homo sapiens GN=RPL23A PE=1 SV=1 - [RL23A_HUMAN]	B	YbeY-KO	0	0	0	0	0	0	0.39566	0	1	0	0	0.787703	0	0	0	0	0	0	0	0	0	0
P62805	Histone H4 OS=Homo sapiens GN=HIST1H4A PE=1 SV=2 - [H4_HUMAN]	B	YbeY-KO	0	0	0	0	0	1	0	0.463792	0	0	0	0	0	0	0	0	0	0	0	0	0	0
P62820	Ras-related protein Rab-1A OS=Homo sapiens GN=RAB1A PE=1 SV=3 - [RAB1A_HUMAN]	B	YbeY-KO	0	1	0.600076	0.485216	0	0	0	0	0	0	0	0	0	0	0	0	0	0	0	0	0	0
P62820;Q92928	Ras-related protein Rab-1A OS=Homo sapiens GN=RAB1A PE=1 SV=3 - [RAB1A_HUMAN]|Putative Ras-related protein Rab-1C OS=Homo sapiens GN=RAB1C PE=5 SV=2 - [RAB1C_HUMAN]	B	YbeY-KO	0	1	0	0	0.151981	0	0	0.228932	0	0	0	0	0	0	0	0	0	0	0	0	0	0
P63261	Actin, cytoplasmic 2 OS=Homo sapiens GN=ACTG1 PE=1 SV=1 - [ACTG_HUMAN]	B	YbeY-KO	0	0	0.783103	0	0	0	0	0	0	0	0	0	0	0	0	0	0	0	0	0	0	0
P67809	Nuclease-sensitive element-binding protein 1 OS=Homo sapiens GN=YBX1 PE=1 SV=3 - [YBOX1_HUMAN]	B	YbeY-KO	0.459861	1	0.612488	0	0.196878	0	0	0	0	0	0	0	0	0	0	0	0	0	0	0	0	0
P68104	Elongation factor 1-alpha 1 OS=Homo sapiens GN=EEF1A1 PE=1 SV=1 - [EF1A1_HUMAN]	B	YbeY-KO	0.0362012	0	0.342893	0.707315	0	0.442062	0	0.128263	0	0	0	0	0	0	0	0	0	0	0	0	0	0
P78371	T-complex protein 1 subunit beta OS=Homo sapiens GN=CCT2 PE=1 SV=4 - [TCPB_HUMAN]	B	YbeY-KO	0	0	0	0.33766	0.187101	1	0.121326	0.156609	0	0	0	0	0	0	0	0	0	0	0	0	0	0
P80723	Brain acid soluble protein 1 OS=Homo sapiens GN=BASP1 PE=1 SV=2 - [BASP1_HUMAN]	B	YbeY-KO	1	0.63825	0.141263	0.158	0.197724	0	0.0588373	0.0222383	0	0	0	0	0	0	0	0	0	0	0	0	0	0
P82650	28S ribosomal protein S22, mitochondrial OS=Homo sapiens GN=MRPS22 PE=1 SV=1 - [RT22_HUMAN]	B	YbeY-KO	0	0	0	0	0	0	0.569615	0.479472	0	0.044515	0	0	0	0	0	0	0	0	0	0	0	0
P82663	28S ribosomal protein S25, mitochondrial OS=Homo sapiens GN=MRPS25 PE=1 SV=1 - [RT25_HUMAN]	B	YbeY-KO	0	0	0	0	0	0	0	0.662734	0	0	0	0	0	0	0	0	0	0	0	0	0	0
P82673	28S ribosomal protein S35, mitochondrial OS=Homo sapiens GN=MRPS35 PE=1 SV=1 - [RT35_HUMAN]	B	YbeY-KO	0	0	0	0	0	0	0.481065	0.24794	0.0173575	0	0	0.0314482	0	0	0	0	0	0	0	0	0	0
P82675	28S ribosomal protein S5, mitochondrial OS=Homo sapiens GN=MRPS5 PE=1 SV=2 - [RT05_HUMAN]	B	YbeY-KO	0	0	0	0	0.0523343	0.290238	0.435847	0.442866	0.108113	0.0457231	0	0	0	0	0	0	0	0	0	0	0	0
P82909	28S ribosomal protein S36, mitochondrial OS=Homo sapiens GN=MRPS36 PE=1 SV=2 - [RT36_HUMAN]	B	YbeY-KO	0	0	0	0	0	0	0.367118	0	0	0	0	0	0	0	0	0	0	0	0	0	0	0
P82914	28S ribosomal protein S15, mitochondrial OS=Homo sapiens GN=MRPS15 PE=1 SV=1 - [RT15_HUMAN]	B	YbeY-KO	0	0	0	0	0	0	0.324324	0.212259	0.0889865	0.0608977	0	0.0506178	0	0	0	0	0	0	0	0	0	0
P82930	28S ribosomal protein S34, mitochondrial OS=Homo sapiens GN=MRPS34 PE=1 SV=2 - [RT34_HUMAN]	B	YbeY-KO	0	0	0	0	0	0	0.293909	0.613732	0	0	0	0	0	0	0	0	0	0	0	0	0	0
P82932	28S ribosomal protein S6, mitochondrial OS=Homo sapiens GN=MRPS6 PE=1 SV=3 - [RT06_HUMAN]	B	YbeY-KO	0	0	0	0	0	0	0.532914	0.499835	0	0	0	0	0	0	0	0	0	0	0	0	0	0
P82933	28S ribosomal protein S9, mitochondrial OS=Homo sapiens GN=MRPS9 PE=1 SV=2 - [RT09_HUMAN]	B	YbeY-KO	0	0	0	0.36735	0.083407	0	0.433909	0	0.0760412	0	0	0	0	0	0	0	0	0	0	0	0	0
P99999	Cytochrome c OS=Homo sapiens GN=CYCS PE=1 SV=2 - [CYC_HUMAN]	B	YbeY-KO	0.709824	0.454518	0.259824	0.344754	0.149242	0	0.0875985	0.0628866	0.0106913	0	0	0	0	0	0	0	0	0	0	0	0	0
Q00059	Transcription factor A, mitochondrial OS=Homo sapiens GN=TFAM PE=1 SV=1 - [TFAM_HUMAN]	B	YbeY-KO	0.27098	1	0.532964	0.545102	0.228897	0	0.109181	0	0	0	0	0	0	0	0	0	0	0	0	0	0	0
Q00325	Phosphate carrier protein, mitochondrial OS=Homo sapiens GN=SLC25A3 PE=1 SV=2 - [MPCP_HUMAN]	B	YbeY-KO	0.389682	1	0.50287	0.640807	0.25322	0	0	0	0	0.0406284	0.0161598	0.0135764	0.0219705	0	0.00347091	0.00420248	0	0	0	0.00100155	0.000940264	0
Q00839	Heterogeneous nuclear ribonucleoprotein U OS=Homo sapiens GN=HNRNPU PE=1 SV=6 - [HNRPU_HUMAN]	B	YbeY-KO	0	0	0	1	0	0	0	0	0	0	0	0	0	0	0	0	0	0	0	0	0	0
Q01650	Large neutral amino acids transporter small subunit 1 OS=Homo sapiens GN=SLC7A5 PE=1 SV=2 - [LAT1_HUMAN]	B	YbeY-KO	0	0	0	0	0	0	0.0968686	0	0	0.016463	0	0	0	0	0	0	0	0	0	0	0	0
Q02218	2-oxoglutarate dehydrogenase, mitochondrial OS=Homo sapiens GN=OGDH PE=1 SV=3 - [ODO1_HUMAN]	B	YbeY-KO	0	0	0.0226341	0.0455556	0.00761518	1	0.218564	0.293496	0.00144201	0	0	0	0	0	0	0	0	0	0	0	0	0
Q02218;Q9ULD0	2-oxoglutarate dehydrogenase, mitochondrial OS=Homo sapiens GN=OGDH PE=1 SV=3 - [ODO1_HUMAN]|2-oxoglutarate dehydrogenase-like, mitochondrial OS=Homo sapiens GN=OGDHL PE=1 SV=3 - [OGDHL_HUMAN]	B	YbeY-KO	0	0	0	0	0	0	0.300382	1	0.0528489	0	0	0	0	0	0	0	0	0	0	0	0	0
Q02252	Methylmalonate-semialdehyde dehydrogenase [acylating], mitochondrial OS=Homo sapiens GN=ALDH6A1 PE=1 SV=2 - [MMSA_HUMAN]	B	YbeY-KO	0	0.793607	0.873664	0	0	0	0	0	0	0	0	0	0	0	0	0	0	0	0	0	0	0
Q02978	Mitochondrial 2-oxoglutarate/malate carrier protein OS=Homo sapiens GN=SLC25A11 PE=1 SV=3 - [M2OM_HUMAN]	B	YbeY-KO	0.719406	0.848356	0.387487	0.348462	0.176288	0.0753128	0.0925769	0.0442418	0.016825	0.0335949	0.0111983	0.00995334	0.0115504	0.00475504	0	0	0	0	0	0	0	0
Q04837	Single-stranded DNA-binding protein, mitochondrial OS=Homo sapiens GN=SSBP1 PE=1 SV=1 - [SSBP_HUMAN]	B	YbeY-KO	0	0.795193	0.589121	0	0.191927	0	0.265639	0.348321	0.0788063	0.0207222	0	0	0	0	0	0.0975966	0	0	0	0	0	0
Q05682	Caldesmon OS=Homo sapiens GN=CALD1 PE=1 SV=3 - [CALD1_HUMAN]	B	YbeY-KO	0	1	0	0	0	0	0	0	0	0	0	0	0	0	0	0	0	0	0	0	0	0
Q07021	Complement component 1 Q subcomponent-binding protein, mitochondrial OS=Homo sapiens GN=C1QBP PE=1 SV=1 - [C1QBP_HUMAN]	B	YbeY-KO	0	0.431339	0.648341	0.981351	0.0829499	0.763865	0.0790264	0.200048	0	0.00489465	0	0	0	0	0	0	0	0	0	0	0	0
Q07065	Cytoskeleton-associated protein 4 OS=Homo sapiens GN=CKAP4 PE=1 SV=2 - [CKAP4_HUMAN]	B	YbeY-KO	0	0	0	0.768206	0.03757	1	0.195673	0.257678	0	0	0	0	0	0	0	0	0	0	0	0	0	0
Q07812	Apoptosis regulator BAX OS=Homo sapiens GN=BAX PE=1 SV=1 - [BAX_HUMAN]	B	YbeY-KO	0.736279	0.827512	0	0	0.153671	0	0	0	0	0	0	0	0	0	0	0	0	0	0	0	0	0
Q08380	Galectin-3-binding protein OS=Homo sapiens GN=LGALS3BP PE=1 SV=1 - [LG3BP_HUMAN]	B	YbeY-KO	0	0	0	0	0	0	0	0.654803	0	0	0	0	0	0	0	0	0	0	0	0	0	0
Q09666	Neuroblast differentiation-associated protein AHNAK OS=Homo sapiens GN=AHNAK PE=1 SV=2 - [AHNK_HUMAN]	B	YbeY-KO	0.365707	1	0.286545	0.58534	0.132827	0	0.0860733	0	0	0	0	0	0	0	0	0	0	0	0	0	0	0
Q10713	Mitochondrial-processing peptidase subunit alpha OS=Homo sapiens GN=PMPCA PE=1 SV=2 - [MPPA_HUMAN]	B	YbeY-KO	0	0	0	1	0	0	0	0	0	0	0	0	0	0	0	0	0	0	0	0	0	0
Q12797	Aspartyl/asparaginyl beta-hydroxylase OS=Homo sapiens GN=ASPH PE=1 SV=3 - [ASPH_HUMAN]	B	YbeY-KO	0	0	0	0	0	1	0	0.490496	0	0	0	0	0	0	0	0	0	0	0	0	0	0
Q12849	G-rich sequence factor 1 OS=Homo sapiens GN=GRSF1 PE=1 SV=3 - [GRSF1_HUMAN]	B	YbeY-KO	0	0.95335	0.868387	1	0.214171	0.987656	0.176178	0.220584	0.0509138	0	0	0	0	0	0	0	0	0	0	0	0	0
Q12931	Heat shock protein 75 kDa, mitochondrial OS=Homo sapiens GN=TRAP1 PE=1 SV=3 - [TRAP1_HUMAN]	B	YbeY-KO	0.193836	0.880643	0.666261	0.444715	0.126994	0.16964	0.0816437	0.0762774	0	0	0	0	0.00956069	0	0	0	0	0	0	0	0	0
Q13011	Delta(3,5)-Delta(2,4)-dienoyl-CoA isomerase, mitochondrial OS=Homo sapiens GN=ECH1 PE=1 SV=2 - [ECH1_HUMAN]	B	YbeY-KO	0	0	0	0	0	0.777077	0	0	0	0	0	0	0	0	0	0	0	0	0	0	0	0
Q13162	Peroxiredoxin-4 OS=Homo sapiens GN=PRDX4 PE=1 SV=1 - [PRDX4_HUMAN]	B	YbeY-KO	0.135935	0	1	0	0	0	0	0	0	0	0	0	0	0	0	0	0	0	0	0	0	0
Q13405	39S ribosomal protein L49, mitochondrial OS=Homo sapiens GN=MRPL49 PE=1 SV=1 - [RM49_HUMAN]	B	YbeY-KO	0	0	0	0	0	0	0	0.767025	1	0.0961225	0	0.463995	0.12755	0	0	0	0	0	0	0	0	0
Q13409	Cytoplasmic dynein 1 intermediate chain 2 OS=Homo sapiens GN=DYNC1I2 PE=1 SV=3 - [DC1I2_HUMAN]	B	YbeY-KO	0	0	0	1	0.625442	0.713339	0.309717	0.159231	0	0	0	0	0	0	0	0	0	0	0	0	0	0
Q13423	NAD(P) transhydrogenase, mitochondrial OS=Homo sapiens GN=NNT PE=1 SV=3 - [NNTM_HUMAN]	B	YbeY-KO	0.488806	0.791332	0	0	0.179908	0	0.163203	0.12124	0.038806	0.0301378	0	0	0.0210878	0	0	0	0	0	0	0	0	0
Q13492	Phosphatidylinositol-binding clathrin assembly protein OS=Homo sapiens GN=PICALM PE=1 SV=2 - [PICAL_HUMAN]	B	YbeY-KO	1	0	0	0	0	0	0	0	0	0	0	0	0	0	0	0	0	0	0	0	0	0
Q13813	Spectrin alpha chain, non-erythrocytic 1 OS=Homo sapiens GN=SPTAN1 PE=1 SV=3 - [SPTN1_HUMAN]	B	YbeY-KO	0	1	0	0	0.336113	0	0	0	0	0	0	0	0	0	0	0	0	0	0	0	0	0
Q14061	Cytochrome c oxidase copper chaperone OS=Homo sapiens GN=COX17 PE=1 SV=2 - [COX17_HUMAN]	B	YbeY-KO	0.698087	0.867985	0.433029	0	0.298831	0	0.146783	0	0.0380506	0.054591	0	0	0.0189033	0	0	0	0	0	0	0	0	0
Q14197	Peptidyl-tRNA hydrolase ICT1, mitochondrial OS=Homo sapiens GN=ICT1 PE=1 SV=1 - [ICT1_HUMAN]	B	YbeY-KO	0	0	0	0	0	0	0	1	0.640207	0	0	0	0	0	0	0	0	0	0	0	0	0
Q14204	Cytoplasmic dynein 1 heavy chain 1 OS=Homo sapiens GN=DYNC1H1 PE=1 SV=5 - [DYHC1_HUMAN]	B	YbeY-KO	0	0	0	0	0	0.877032	0	0	0	0	0	0	0	0	0	0	0	0	0	0	0	0
Q14697	Neutral alpha-glucosidase AB OS=Homo sapiens GN=GANAB PE=1 SV=3 - [GANAB_HUMAN]	B	YbeY-KO	0.0887957	1	0.455135	0.345308	0.139025	0.111964	0.0572242	0.0382022	0.0114828	0.0177085	0	0	0	0	0	0	0	0	0	0	0	0
Q14974	Importin subunit beta-1 OS=Homo sapiens GN=KPNB1 PE=1 SV=2 - [IMB1_HUMAN]	B	YbeY-KO	0	0.758467	0	0	0	0	0	0	0	0	0	0	0	0	0	0	0	0	0	0	0	0
Q15005	Signal peptidase complex subunit 2 OS=Homo sapiens GN=SPCS2 PE=1 SV=3 - [SPCS2_HUMAN]	B	YbeY-KO	0	0	0	0	0	0	0	0	0.0448537	0.0904552	0.055784	0.0866285	0.124148	0.0541016	0.0356719	0.0419287	0	0	0	0.0341214	0	0
Q15070	Mitochondrial inner membrane protein OXA1L OS=Homo sapiens GN=OXA1L PE=1 SV=3 - [OXA1L_HUMAN]	B	YbeY-KO	1	0.402703	0	0	0.0655985	0	0	0	0	0	0	0	0	0	0	0	0	0	0	0	0	0
Q15084	Protein disulfide-isomerase A6 OS=Homo sapiens GN=PDIA6 PE=1 SV=1 - [PDIA6_HUMAN]	B	YbeY-KO	0.26221	0.585941	1	0.326615	0.0626575	0.243113	0.0825681	0.0665583	0	0	0	0	0	0	0	0	0	0	0	0	0	0
Q15155	Nodal modulator 1 OS=Homo sapiens GN=NOMO1 PE=1 SV=5 - [NOMO1_HUMAN]	B	YbeY-KO	0	0	0	0	0	1	0	0	0	0	0	0	0	0	0	0	0	0	0	0	0	0
Q15738	Sterol-4-alpha-carboxylate 3-dehydrogenase, decarboxylating OS=Homo sapiens GN=NSDHL PE=1 SV=2 - [NSDHL_HUMAN]	B	YbeY-KO	0.333702	1	0.64085	0	0	0	0	0	0	0	0	0	0	0	0	0	0	0	0	0	0	0
Q15758	Neutral amino acid transporter B(0) OS=Homo sapiens GN=SLC1A5 PE=1 SV=2 - [AAAT_HUMAN]	B	YbeY-KO	0.947992	0.743877	0.337882	0.199866	0.178504	0	0.0932782	0.0382284	0	0	0	0	0.0178839	0	0	0	0	0	0	0	0	0
Q15836	Vesicle-associated membrane protein 3 OS=Homo sapiens GN=VAMP3 PE=1 SV=3 - [VAMP3_HUMAN]	B	YbeY-KO	1	0	0	0	0	0	0	0	0	0	0	0	0	0	0	0	0	0	0	0	0	0
Q15904	V-type proton ATPase subunit S1 OS=Homo sapiens GN=ATP6AP1 PE=1 SV=2 - [VAS1_HUMAN]	B	YbeY-KO	0	1	0.638583	0.80118	0.220576	0.465224	0.227289	0.166879	0	0	0	0	0	0	0	0	0	0	0	0	0	0
Q16181	Septin-7 OS=Homo sapiens GN=SEPT7 PE=1 SV=2 - [SEPT7_HUMAN]	B	YbeY-KO	0.605964	0.855855	0.234764	0.569164	0.278982	0	0	0	0	0	0	0	0	0	0	0	0	0	0	0	0	0
Q16540	39S ribosomal protein L23, mitochondrial OS=Homo sapiens GN=MRPL23 PE=1 SV=1 - [RM23_HUMAN]	B	YbeY-KO	0	0	0	0	0	0	0	0.766741	1	0	0	0.725167	0	0	0	0	0	0	0	0	0	0
Q16698	2,4-dienoyl-CoA reductase, mitochondrial OS=Homo sapiens GN=DECR1 PE=1 SV=1 - [DECR_HUMAN]	B	YbeY-KO	0	0	0.673513	0	0	0	0	0	0	0	0	0	0	0	0	0	0	0	0	0	0	0
Q16718	NADH dehydrogenase [ubiquinone] 1 alpha subcomplex subunit 5 OS=Homo sapiens GN=NDUFA5 PE=1 SV=3 - [NDUA5_HUMAN]	B	YbeY-KO	0	0.869888	1	0	0	0	0	0	0	0	0	0	0	0	0	0	0	0	0	0	0	0
Q16740	Putative ATP-dependent Clp protease proteolytic subunit, mitochondrial OS=Homo sapiens GN=CLPP PE=1 SV=1 - [CLPP_HUMAN]	B	YbeY-KO	0.976221	0.185933	0.262856	0.157284	0.0758631	0	0.0745022	0	0	0	0	0	0	0	0	0	0	0	0	0	0	0
Q16822	Phosphoenolpyruvate carboxykinase [GTP], mitochondrial OS=Homo sapiens GN=PCK2 PE=1 SV=3 - [PCKGM_HUMAN]	B	YbeY-KO	0.229647	0.403365	0.238942	0.143462	0.0463782	0	0	0	0	0	0	0	0	0	0	0	0	0	0	0	0	0
Q16836	Hydroxyacyl-coenzyme A dehydrogenase, mitochondrial OS=Homo sapiens GN=HADH PE=1 SV=3 - [HCDH_HUMAN]	B	YbeY-KO	0	0	0.131319	0	0	0.43128	0	0	0	0	0	0	0	0	0	0	0	0	0	0	0	0
Q16891	Mitochondrial inner membrane protein OS=Homo sapiens GN=IMMT PE=1 SV=1 - [IMMT_HUMAN]	B	YbeY-KO	0.270893	0.691339	0.313571	0	0.286964	0.284821	0	0	0.159554	0.129107	0	0	0	0	0	0	0	0	0	0	0	0
Q3ZCQ8	Mitochondrial import inner membrane translocase subunit TIM50 OS=Homo sapiens GN=TIMM50 PE=1 SV=2 - [TIM50_HUMAN]	B	YbeY-KO	0.283672	1	0	0.503494	0.285038	0.101906	0.134784	0.0859593	0.0216804	0.0139581	0	0	0	0	0	0	0	0	0	0	0	0
Q4KMQ2	Anoctamin-6 OS=Homo sapiens GN=ANO6 PE=1 SV=2 - [ANO6_HUMAN]	B	YbeY-KO	0.376192	0	0.5483	0.495096	0.35483	0	0	0	0	0	0	0	0	0	0	0	0	0	0	0	0	0
Q562R1	Beta-actin-like protein 2 OS=Homo sapiens GN=ACTBL2 PE=1 SV=2 - [ACTBL_HUMAN]	B	YbeY-KO	0	0	1	0	0	0	0	0	0	0	0	0	0	0	0	0	0	0	0	0	0	0
Q5JPH6	Probable glutamate--tRNA ligase, mitochondrial OS=Homo sapiens GN=EARS2 PE=1 SV=2 - [SYEM_HUMAN]	B	YbeY-KO	0.116094	0	0.621845	0.599917	0.119032	0	0	0.0549028	0	0	0	0	0	0	0	0	0	0	0	0	0	0
Q5JRX3	Presequence protease, mitochondrial OS=Homo sapiens GN=PITRM1 PE=1 SV=3 - [PREP_HUMAN]	B	YbeY-KO	0.230402	1	0.363658	0.243273	0.126383	0	0	0	0	0	0	0	0	0	0	0	0	0	0	0	0	0
Q5JTV8	Torsin-1A-interacting protein 1 OS=Homo sapiens GN=TOR1AIP1 PE=1 SV=2 - [TOIP1_HUMAN]	B	YbeY-KO	1	0	0	0	0	0	0	0	0	0	0	0	0	0	0	0	0	0	0	0	0	0
Q5JTZ9	Alanine--tRNA ligase, mitochondrial OS=Homo sapiens GN=AARS2 PE=1 SV=1 - [SYAM_HUMAN]	B	YbeY-KO	0	0.106483	0	0	0	0	0	0	0	0	0	0	0	0	0	0	0	0	0	0	0	0
Q5ST30	Valine--tRNA ligase, mitochondrial OS=Homo sapiens GN=VARS2 PE=1 SV=2 - [SYVM_HUMAN]	B	YbeY-KO	0	0	0	0	0	0	0.345193	0	0	0	0	0	0	0	0	0	0	0	0	0	0	0
Q5T160	Probable arginine--tRNA ligase, mitochondrial OS=Homo sapiens GN=RARS2 PE=1 SV=1 - [SYRM_HUMAN]	B	YbeY-KO	0	0	0	0	0	1	0	0	0	0	0	0	0	0	0	0	0	0	0	0	0	0
Q5T653	39S ribosomal protein L2, mitochondrial OS=Homo sapiens GN=MRPL2 PE=1 SV=2 - [RM02_HUMAN]	B	YbeY-KO	0	0	0	0	0	0	0	0.726099	1	0.489723	0	0	0	0	0	0	0	0	0	0	0	0
Q5T9A4	ATPase family AAA domain-containing protein 3B OS=Homo sapiens GN=ATAD3B PE=1 SV=1 - [ATD3B_HUMAN]	B	YbeY-KO	0	0	0.27729	0	0.210782	0.803053	0.544466	0.447233	0.110782	0.121851	0.0311355	0	0	0.0246756	0.0175477	0	0	0	0	0	0	0
Q5T9A4;Q9NVI7	ATPase family AAA domain-containing protein 3A OS=Homo sapiens GN=ATAD3A PE=1 SV=2 - [ATD3A_HUMAN]|ATPase family AAA domain-containing protein 3B OS=Homo sapiens GN=ATAD3B PE=1 SV=1 - [ATD3B_HUMAN]	B	YbeY-KO	0	0	1	0	0.926101	0	0.470695	0	0.379323	0.427739	0.124609	0.0437204	0.104587	0	0	0	0	0	0	0	0	0
Q5TC12	ATP synthase mitochondrial F1 complex assembly factor 1 OS=Homo sapiens GN=ATPAF1 PE=1 SV=1 - [ATPF1_HUMAN]	B	YbeY-KO	0	1	0	0	0	0	0	0	0	0	0	0	0	0	0	0	0	0	0	0	0	0
Q5VWZ2	Lysophospholipase-like protein 1 OS=Homo sapiens GN=LYPLAL1 PE=1 SV=3 - [LYPL1_HUMAN]	B	YbeY-KO	1	0	0	0	0	0	0	0	0	0	0	0	0	0	0	0	0	0	0	0	0	0
Q6IN84	rRNA methyltransferase 1, mitochondrial OS=Homo sapiens GN=MRM1 PE=1 SV=1 - [MRM1_HUMAN]	B	YbeY-KO	0	0	0	1	0.712665	0	0.608261	0	0	0	0	0	0	0	0	0	0	0	0	0	0	0
Q6NUK1	Calcium-binding mitochondrial carrier protein SCaMC-1 OS=Homo sapiens GN=SLC25A24 PE=1 SV=2 - [SCMC1_HUMAN]	B	YbeY-KO	0	0	0	0	0	0.614	0	0	0	0	0	0	0	0	0	0	0	0	0	0	0	0
Q6NVY1	3-hydroxyisobutyryl-CoA hydrolase, mitochondrial OS=Homo sapiens GN=HIBCH PE=1 SV=2 - [HIBCH_HUMAN]	B	YbeY-KO	0	0.962044	0.398321	0.27854	0.148394	0	0	0	0	0	0	0	0	0	0	0	0	0	0	0	0	0
Q6P1L8	39S ribosomal protein L14, mitochondrial OS=Homo sapiens GN=MRPL14 PE=1 SV=1 - [RM14_HUMAN]	B	YbeY-KO	0.654528	0	0	0	0	0	0	0	1	0.226936	0	0.409121	0.158136	0	0	0	0	0	0	0	0	0
Q6UB35	Monofunctional C1-tetrahydrofolate synthase, mitochondrial OS=Homo sapiens GN=MTHFD1L PE=1 SV=1 - [C1TM_HUMAN]	B	YbeY-KO	0	0.783054	0.507914	0.471601	0.141108	0	0	0	0	0	0	0	0	0	0	0	0	0	0	0	0	0
Q7KZF4	Staphylococcal nuclease domain-containing protein 1 OS=Homo sapiens GN=SND1 PE=1 SV=1 - [SND1_HUMAN]	B	YbeY-KO	1	0.964838	0	0	0	0	0	0	0	0	0	0	0	0	0	0	0	0	0	0	0	0
Q7Z2W9	39S ribosomal protein L21, mitochondrial OS=Homo sapiens GN=MRPL21 PE=1 SV=2 - [RM21_HUMAN]	B	YbeY-KO	0	0	0	0	0	0	0	1	0.363338	0	0	0	0	0	0	0	0	0	0	0	0	0
Q7Z434	Mitochondrial antiviral-signaling protein OS=Homo sapiens GN=MAVS PE=1 SV=2 - [MAVS_HUMAN]	B	YbeY-KO	0.711803	0.0226882	0	0.148252	0	0	0.0680847	0	0	0	0	0	0	0	0	0	0	0	0	0	0	0
Q7Z7H8	39S ribosomal protein L10, mitochondrial OS=Homo sapiens GN=MRPL10 PE=1 SV=3 - [RM10_HUMAN]	B	YbeY-KO	0	0	0	0	0	0	0	0	0.664865	1	0	0	0	0	0	0	0	0	0	0	0	0
Q86TS9	39S ribosomal protein L52, mitochondrial OS=Homo sapiens GN=MRPL52 PE=2 SV=2 - [RM52_HUMAN]	B	YbeY-KO	0	0	0	0	0	0	0	0	0.920153	1	0.36576	0	0	0.0497036	0	0	0	0	0	0	0	0
Q86UE4	Protein LYRIC OS=Homo sapiens GN=MTDH PE=1 SV=2 - [LYRIC_HUMAN]	B	YbeY-KO	0.513701	1	0.426514	0.439835	0.21434	0	0	0	0	0	0	0	0	0	0	0	0	0	0	0	0	0
Q8IVS2	Malonyl-CoA-acyl carrier protein transacylase, mitochondrial OS=Homo sapiens GN=MCAT PE=1 SV=2 - [FABD_HUMAN]	B	YbeY-KO	0	0	0	0.508961	0	1	0	0.338086	0	0	0	0	0	0	0	0	0	0	0	0	0	0
Q8IXM3	39S ribosomal protein L41, mitochondrial OS=Homo sapiens GN=MRPL41 PE=1 SV=1 - [RM41_HUMAN]	B	YbeY-KO	0	0	0	0	0	0	0	0	1	0	0.480618	0	0	0.103278	0	0	0	0	0	0	0	0
Q8IYB8	ATP-dependent RNA helicase SUPV3L1, mitochondrial OS=Homo sapiens GN=SUPV3L1 PE=1 SV=1 - [SUV3_HUMAN]	B	YbeY-KO	0.488244	0.902032	0	0.404282	0.20566	0	0.104935	0	0	0	0	0	0	0	0	0	0	0	0	0	0	0
Q8N183	Mimitin, mitochondrial OS=Homo sapiens GN=NDUFAF2 PE=1 SV=1 - [MIMIT_HUMAN]	B	YbeY-KO	0	0.919471	0.543419	0	0.21091	0	0	0	0	0	0	0	0	0	0	0	0	0	0	0	0	0
Q8N490	Probable hydrolase PNKD OS=Homo sapiens GN=PNKD PE=1 SV=2 - [PNKD_HUMAN]	B	YbeY-KO	0	0.966242	0.882555	0	0.268041	0	0	0	0	0	0	0	0	0	0	0	0	0	0	0	0	0
Q8N4Q1	Mitochondrial intermembrane space import and assembly protein 40 OS=Homo sapiens GN=CHCHD4 PE=1 SV=1 - [MIA40_HUMAN]	B	YbeY-KO	0	1	0	0	0	0	0	0	0	0	0	0	0	0	0	0	0	0	0	0	0	0
Q8N5M9	Protein jagunal homolog 1 OS=Homo sapiens GN=JAGN1 PE=1 SV=1 - [JAGN1_HUMAN]	B	YbeY-KO	1	0	0	0	0	0	0	0	0	0	0	0	0	0	0	0	0	0	0	0	0	0
Q8N5N7	39S ribosomal protein L50, mitochondrial OS=Homo sapiens GN=MRPL50 PE=1 SV=2 - [RM50_HUMAN]	B	YbeY-KO	0	0	0	0	0	0	0	0.909845	1	0.382558	0	0	0	0	0	0	0	0	0	0	0	0
Q8N983	39S ribosomal protein L43, mitochondrial OS=Homo sapiens GN=MRPL43 PE=1 SV=1 - [RM43_HUMAN]	B	YbeY-KO	0	0	0	0	0	0	0	1	0.740971	0	0	0	0	0	0	0	0	0	0	0	0	0
Q8NBJ5	Procollagen galactosyltransferase 1 OS=Homo sapiens GN=GLT25D1 PE=1 SV=1 - [GT251_HUMAN]	B	YbeY-KO	0	0.715078	0.605886	1	0.25933	0	0.235231	0	0	0	0	0	0	0	0	0	0	0	0	0	0	0
Q8NBN7	Retinol dehydrogenase 13 OS=Homo sapiens GN=RDH13 PE=1 SV=2 - [RDH13_HUMAN]	B	YbeY-KO	0	0.440034	0.299709	0.674436	0	0	0	0	0	0	0	0	0	0	0	0	0	0	0	0	0	0
Q8NBS9	Thioredoxin domain-containing protein 5 OS=Homo sapiens GN=TXNDC5 PE=1 SV=2 - [TXND5_HUMAN]	B	YbeY-KO	0	0	0	0.837485	0	1	0	0	0	0	0	0	0	0	0	0	0	0	0	0	0	0
Q8NC51	Plasminogen activator inhibitor 1 RNA-binding protein OS=Homo sapiens GN=SERBP1 PE=1 SV=2 - [PAIRB_HUMAN]	B	YbeY-KO	0	1	0	0.315514	0.171454	0.0330319	0.050727	0.0261259	0	0	0	0	0	0	0	0	0	0	0	0	0	0
Q8NC60	Nitric oxide-associated protein 1 OS=Homo sapiens GN=NOA1 PE=1 SV=2 - [NOA1_HUMAN]	B	YbeY-KO	0	0	0	0	0.0689107	0.711113	0.93498	0.649395	0.109533	0	0	0.0363509	0	0	0	0	0	0	0	0	0	0
Q8TAE8	Growth arrest and DNA damage-inducible proteins-interacting protein 1 OS=Homo sapiens GN=GADD45GIP1 PE=1 SV=1 - [G45IP_HUMAN]	B	YbeY-KO	0	0	0	0	0	0	0	0.555115	1	0.319153	0.287978	0.523596	0.216328	0	0	0	0	0	0	0	0	0
Q8TCC3	39S ribosomal protein L30, mitochondrial OS=Homo sapiens GN=MRPL30 PE=1 SV=1 - [RM30_HUMAN]	B	YbeY-KO	0	0	0	0	0	0	0	0.609932	1	0	0	0	0	0	0	0	0	0	0	0	0	0
Q8TCS8	Polyribonucleotide nucleotidyltransferase 1, mitochondrial OS=Homo sapiens GN=PNPT1 PE=1 SV=2 - [PNPT1_HUMAN]	B	YbeY-KO	0	0	0	0.570383	0	0	0	0	0	0	0	0	0	0	0	0	0	0	0	0	0	0
Q8TEA8	D-tyrosyl-tRNA(Tyr) deacylase 1 OS=Homo sapiens GN=DTD1 PE=1 SV=2 - [DTD1_HUMAN]	B	YbeY-KO	0.8133	0	0	0	0.0879064	0	0	0	0	0	0	0	0	0	0	0	0	0	0	0	0	0
Q92552	28S ribosomal protein S27, mitochondrial OS=Homo sapiens GN=MRPS27 PE=1 SV=3 - [RT27_HUMAN]	B	YbeY-KO	0	0	0	0	0	0.755774	0	0.408298	0.0381336	0	0	0	0	0	0	0	0	0	0	0	0	0
Q92599	Septin-8 OS=Homo sapiens GN=SEPT8 PE=1 SV=4 - [SEPT8_HUMAN]	B	YbeY-KO	0.40803	0	0	0	0	0	0	0	0	0	0	0	0	0	0	0	0	0	0	0	0	0
Q92665	28S ribosomal protein S31, mitochondrial OS=Homo sapiens GN=MRPS31 PE=1 SV=3 - [RT31_HUMAN]	B	YbeY-KO	0	0	0.0844189	0.172872	0	0.523871	0.204848	0.342894	0	0	0	0	0	0	0	0	0	0	0	0	0	0
Q969Y2	tRNA modification GTPase GTPBP3, mitochondrial OS=Homo sapiens GN=GTPBP3 PE=2 SV=2 - [GTPB3_HUMAN]	B	YbeY-KO	0	0.543339	0.662732	0.347049	0	0	0	0	0	0	0	0	0	0	0	0	0	0	0	0	0	0
Q969Z0	Protein TBRG4 OS=Homo sapiens GN=TBRG4 PE=1 SV=1 - [TBRG4_HUMAN]	B	YbeY-KO	0	0	0	0.400322	0	0	0	0	0	0	0	0	0	0	0	0	0	0	0	0	0	0
Q96A33	Coiled-coil domain-containing protein 47 OS=Homo sapiens GN=CCDC47 PE=1 SV=1 - [CCD47_HUMAN]	B	YbeY-KO	1	0	0	0	0	0	0	0	0	0	0	0	0	0	0	0	0	0	0	0	0	0
Q96AB3	Isochorismatase domain-containing protein 2, mitochondrial OS=Homo sapiens GN=ISOC2 PE=1 SV=1 - [ISOC2_HUMAN]	B	YbeY-KO	0.582531	0.678253	0.648128	0.81016	0	0	0	0	0	0	0	0	0	0	0	0	0	0	0	0	0	0
Q96AG4	Leucine-rich repeat-containing protein 59 OS=Homo sapiens GN=LRRC59 PE=1 SV=1 - [LRC59_HUMAN]	B	YbeY-KO	0	1	0	0	0	0	0.115801	0	0	0	0	0	0	0	0	0	0	0	0	0	0	0
Q96AY3	Peptidyl-prolyl cis-trans isomerase FKBP10 OS=Homo sapiens GN=FKBP10 PE=1 SV=1 - [FKB10_HUMAN]	B	YbeY-KO	0.0789046	0.296132	0	0	0	0	0	0	0	0	0	0	0	0	0	0	0	0	0	0	0	0
Q96BR5	Sel1 repeat-containing protein 1 OS=Homo sapiens GN=SELRC1 PE=1 SV=2 - [SELR1_HUMAN]	B	YbeY-KO	0.160718	1	0.615822	0	0	0	0	0	0	0	0	0	0	0	0	0	0	0	0	0	0	0
Q96C01	Protein FAM136A OS=Homo sapiens GN=FAM136A PE=1 SV=1 - [F136A_HUMAN]	B	YbeY-KO	0.520135	0	0	0	0	0	0	0	0	0	0	0	0	0	0	0	0	0	0	0	0	0
Q96C36	Pyrroline-5-carboxylate reductase 2 OS=Homo sapiens GN=PYCR2 PE=1 SV=1 - [P5CR2_HUMAN]	B	YbeY-KO	0	0	0.982143	0.596661	0	0.349845	0	0.0740916	0	0	0	0	0	0	0	0	0	0	0	0	0	0
Q96DA6	Mitochondrial import inner membrane translocase subunit TIM14 OS=Homo sapiens GN=DNAJC19 PE=1 SV=3 - [TIM14_HUMAN]	B	YbeY-KO	0.682717	1	0.692796	0.503546	0.136021	0.0842479	0.0717432	0.0334229	0.0289511	0	0	0	0	0	0	0	0	0	0	0	0	0
Q96DV4	39S ribosomal protein L38, mitochondrial OS=Homo sapiens GN=MRPL38 PE=1 SV=2 - [RM38_HUMAN]	B	YbeY-KO	0	0	0	0	0	0	0	0.68335	1	0	0	0	0	0	0	0	0	0	0	0	0	0
Q96E11	Ribosome-recycling factor, mitochondrial OS=Homo sapiens GN=MRRF PE=1 SV=1 - [RRFM_HUMAN]	B	YbeY-KO	0.974497	0	0	0	0	0	0.093283	0	0	0	0	0	0	0	0	0	0	0	0	0	0	0
Q96EL3	39S ribosomal protein L53, mitochondrial OS=Homo sapiens GN=MRPL53 PE=1 SV=1 - [RM53_HUMAN]	B	YbeY-KO	0	0	0	0	0	0	0	1	0	0	0	0	0	0	0.0315714	0	0	0	0	0	0	0
Q96ER9	Coiled-coil domain-containing protein 51 OS=Homo sapiens GN=CCDC51 PE=1 SV=2 - [CCD51_HUMAN]	B	YbeY-KO	0.388006	1	0	0	0	0	0	0	0	0	0	0	0	0	0	0	0	0	0	0	0	0
Q96EY7	Pentatricopeptide repeat domain-containing protein 3, mitochondrial OS=Homo sapiens GN=PTCD3 PE=1 SV=3 - [PTCD3_HUMAN]	B	YbeY-KO	0	0	0	0	0	0	0	0.27687	0	0.648465	0	0	0	0	0	0	0	0	0	0	0	0
Q96GW9	Methionine--tRNA ligase, mitochondrial OS=Homo sapiens GN=MARS2 PE=1 SV=2 - [SYMM_HUMAN]	B	YbeY-KO	0	0	1	0	0	0	0	0	0	0	0	0	0	0	0	0	0	0	0	0	0	0
Q96HS1	Serine/threonine-protein phosphatase PGAM5, mitochondrial OS=Homo sapiens GN=PGAM5 PE=1 SV=2 - [PGAM5_HUMAN]	B	YbeY-KO	0	0	0	0	0	1	0	0	0	0	0	0	0	0	0	0	0	0	0	0	0	0
Q96I99	Succinyl-CoA ligase [GDP-forming] subunit beta, mitochondrial OS=Homo sapiens GN=SUCLG2 PE=1 SV=2 - [SUCB2_HUMAN]	B	YbeY-KO	0	0.383321	0.605126	0.432747	0.120888	0	0	0	0	0.0127391	0	0	0	0	0	0	0	0	0	0	0	0
Q96KK5	Histone H2A type 1-H OS=Homo sapiens GN=HIST1H2AH PE=1 SV=3 - [H2A1H_HUMAN]	B	YbeY-KO	0	0	0	1	0.131685	0	0.23105	0.612288	0.0625942	0	0	0	0	0	0	0	0	0	0	0	0	0
Q96N67	Dedicator of cytokinesis protein 7 OS=Homo sapiens GN=DOCK7 PE=1 SV=4 - [DOCK7_HUMAN]	B	YbeY-KO	0	0	0	0	0	0	0	0	1	0	0.250942	0.267889	0.00664024	0	0.0178097	0.0325074	0	0	0	0	0	0
Q96RP9	Elongation factor G, mitochondrial OS=Homo sapiens GN=GFM1 PE=1 SV=2 - [EFGM_HUMAN]	B	YbeY-KO	0	0	0.901288	0	0	0	0	0	0	0	0	0	0	0	0	0	0	0	0	0	0	0
Q96RQ3	Methylcrotonoyl-CoA carboxylase subunit alpha, mitochondrial OS=Homo sapiens GN=MCCC1 PE=1 SV=3 - [MCCA_HUMAN]	B	YbeY-KO	0	0	0	0	0	0.750168	0	0	0	0	0	0	0	0	0	0	0	0	0	0	0	0
Q96S66	Chloride channel CLIC-like protein 1 OS=Homo sapiens GN=CLCC1 PE=1 SV=1 - [CLCC1_HUMAN]	B	YbeY-KO	0	0	0.511485	0.342381	0	0	0	0	0	0	0	0	0	0	0	0	0	0	0	0	0	0
Q99442	Translocation protein SEC62 OS=Homo sapiens GN=SEC62 PE=1 SV=1 - [SEC62_HUMAN]	B	YbeY-KO	0.585209	1	0.343328	0.26037	0.15213	0	0	0.0633441	0	0	0	0	0	0	0	0	0	0	0	0	0	0
Q99623	Prohibitin-2 OS=Homo sapiens GN=PHB2 PE=1 SV=2 - [PHB2_HUMAN]	B	YbeY-KO	0	0	0	0	0	0	0.318216	0.765641	0.467681	0.673004	0	1	0	0.369858	0.31158	0.276633	0	0	0	0.257968	0.243726	0
Q99714	3-hydroxyacyl-CoA dehydrogenase type-2 OS=Homo sapiens GN=HSD17B10 PE=1 SV=3 - [HCD2_HUMAN]	B	YbeY-KO	0.47881	0.334409	0.747544	0.53396	0.138661	0.192534	0.0899102	0.0669801	0.00704322	0.00759051	0	0	0	0	0	0	0	0	0	0	0	0
Q99798	Aconitate hydratase, mitochondrial OS=Homo sapiens GN=ACO2 PE=1 SV=2 - [ACON_HUMAN]	B	YbeY-KO	0.112945	0	0	0	0.119184	0.126239	0.0514869	0.0473819	0	0	0	0	0	0	0	0	0	0	0	0	0	0
Q99832	T-complex protein 1 subunit eta OS=Homo sapiens GN=CCT7 PE=1 SV=2 - [TCPH_HUMAN]	B	YbeY-KO	0	0	0	0	0	1	0	0	0	0	0	0	0	0	0	0	0	0	0	0	0	0
Q9BPW8	Protein NipSnap homolog 1 OS=Homo sapiens GN=NIPSNAP1 PE=1 SV=1 - [NIPS1_HUMAN]	B	YbeY-KO	0	0.639425	0.673273	1	0.594177	0	0	0	0.0787268	0.0983865	0	0	0	0	0	0	0	0	0	0	0	0
Q9BPX6	Calcium uptake protein 1, mitochondrial OS=Homo sapiens GN=MICU1 PE=1 SV=1 - [MICU1_HUMAN]	B	YbeY-KO	0.357911	0	0	0	0	0	0	0	0	0	0	0	0	0	0	0	0	0	0	0	0	0
Q9BQ48	39S ribosomal protein L34, mitochondrial OS=Homo sapiens GN=MRPL34 PE=1 SV=1 - [RM34_HUMAN]	B	YbeY-KO	0	0	0	0	0	0	0	0	1	0.21875	0	0	0	0	0	0	0	0	0	0	0	0
Q9BRJ2	39S ribosomal protein L45, mitochondrial OS=Homo sapiens GN=MRPL45 PE=1 SV=2 - [RM45_HUMAN]	B	YbeY-KO	0	0	0	0	0	0	0	0.709427	1	0	0.38837	0	0	0	0	0	0	0	0	0	0	0
Q9BS16	Centromere protein K OS=Homo sapiens GN=CENPK PE=1 SV=1 - [CENPK_HUMAN]	B	YbeY-KO	0	0	0	0	0	0	0	0	1	0	0	0	0	0	0	0	0	0	0	0	0	0
Q9BVC6	Transmembrane protein 109 OS=Homo sapiens GN=TMEM109 PE=1 SV=1 - [TM109_HUMAN]	B	YbeY-KO	1	0	0	0	0	0	0	0	0	0	0	0	0	0	0	0	0	0	0	0	0	0
Q9BW60	Elongation of very long chain fatty acids protein 1 OS=Homo sapiens GN=ELOVL1 PE=1 SV=1 - [ELOV1_HUMAN]	B	YbeY-KO	0.450892	0.488942	1	0.492747	0	0	0	0	0	0	0	0	0	0	0	0	0	0	0	0	0	0
Q9BW72	HIG1 domain family member 2A, mitochondrial OS=Homo sapiens GN=HIGD2A PE=1 SV=1 - [HIG2A_HUMAN]	B	YbeY-KO	0	1	0	0	0	0	0	0	0	0	0	0	0	0	0	0	0	0	0	0	0	0
Q9BW92	Threonine--tRNA ligase, mitochondrial OS=Homo sapiens GN=TARS2 PE=1 SV=1 - [SYTM_HUMAN]	B	YbeY-KO	0	0	0	0	0	0	0.15853	0	0	0	0	0	0	0	0	0	0	0	0	0	0	0
Q9BWH2	FUN14 domain-containing protein 2 OS=Homo sapiens GN=FUNDC2 PE=1 SV=2 - [FUND2_HUMAN]	B	YbeY-KO	1	0	0	0	0	0	0	0	0	0	0	0	0	0	0	0	0	0	0	0	0	0
Q9BX68	Histidine triad nucleotide-binding protein 2, mitochondrial OS=Homo sapiens GN=HINT2 PE=1 SV=1 - [HINT2_HUMAN]	B	YbeY-KO	0	0.928229	0	0.800998	0	0	0	0	0	0	0	0	0	0	0	0	0	0	0	0	0	0
Q9BYC9	39S ribosomal protein L20, mitochondrial OS=Homo sapiens GN=MRPL20 PE=1 SV=1 - [RM20_HUMAN]	B	YbeY-KO	0	0	0	0	0	0	0	1	0.393791	0	0	0	0	0	0	0	0	0	0	0	0	0
Q9BYD1	39S ribosomal protein L13, mitochondrial OS=Homo sapiens GN=MRPL13 PE=1 SV=1 - [RM13_HUMAN]	B	YbeY-KO	0	0	0	0	0	0	0	0	1	0.25069	0	0.441663	0	0	0	0	0	0	0	0	0	0
Q9BYD3	39S ribosomal protein L4, mitochondrial OS=Homo sapiens GN=MRPL4 PE=1 SV=1 - [RM04_HUMAN]	B	YbeY-KO	0	0	0	0	0	0	0	0.472622	1	0.713457	0.296984	0.440719	0.213341	0.0993619	0.049478	0	0	0	0	0	0	0
Q9BYD6	39S ribosomal protein L1, mitochondrial OS=Homo sapiens GN=MRPL1 PE=1 SV=2 - [RM01_HUMAN]	B	YbeY-KO	0	0	0	0	0	0	0	1	0	0	0	0	0	0	0	0	0	0	0	0	0	0
Q9BYN8	28S ribosomal protein S26, mitochondrial OS=Homo sapiens GN=MRPS26 PE=1 SV=1 - [RT26_HUMAN]	B	YbeY-KO	0	0	0	0	0	0	0.527068	0.545012	0	0	0	0	0	0	0	0	0	0	0	0	0	0
Q9BZE1	39S ribosomal protein L37, mitochondrial OS=Homo sapiens GN=MRPL37 PE=1 SV=2 - [RM37_HUMAN]	B	YbeY-KO	0	0	0	0	0	0	0	0	1	0	0	0	0	0	0	0	0	0	0	0	0	0
Q9GZM5	Protein YIPF3 OS=Homo sapiens GN=YIPF3 PE=1 SV=1 - [YIPF3_HUMAN]	B	YbeY-KO	1	0	0	0	0	0	0	0	0	0	0.0392881	0.0487797	0	0	0	0	0	0	0	0	0	0
Q9GZT3	SRA stem-loop-interacting RNA-binding protein, mitochondrial OS=Homo sapiens GN=SLIRP PE=1 SV=1 - [SLIRP_HUMAN]	B	YbeY-KO	0.298427	0	0	0	0.584533	0.431537	0	0.134918	0	0	0	0	0	0	0	0	0	0	0	0	0	0
Q9H0U6	39S ribosomal protein L18, mitochondrial OS=Homo sapiens GN=MRPL18 PE=1 SV=1 - [RM18_HUMAN]	B	YbeY-KO	0	0	0	0	0	0	0	1	0.757994	0.296766	0	0	0	0	0	0	0	0	0	0	0	0
Q9H2W6	39S ribosomal protein L46, mitochondrial OS=Homo sapiens GN=MRPL46 PE=1 SV=1 - [RM46_HUMAN]	B	YbeY-KO	0	0.949311	0	0	0	0	0	1	0.99449	0.899725	0	0.150579	0	0	0	0	0	0	0	0	0	0
Q9H3N1	Thioredoxin-related transmembrane protein 1 OS=Homo sapiens GN=TMX1 PE=1 SV=1 - [TMX1_HUMAN]	B	YbeY-KO	0.880903	1	0.343669	0.309788	0.234018	0	0.0948665	0.0432991	0.015462	0.036078	0	0	0	0	0	0	0	0	0	0	0	0
Q9H9B4	Sideroflexin-1 OS=Homo sapiens GN=SFXN1 PE=1 SV=4 - [SFXN1_HUMAN]	B	YbeY-KO	0	1	0.586867	0.520826	0.281051	0.0781238	0.14394	0.106154	0	0.0253659	0	0	0	0	0	0	0	0	0	0	0	0
Q9H9J2	39S ribosomal protein L44, mitochondrial OS=Homo sapiens GN=MRPL44 PE=1 SV=1 - [RM44_HUMAN]	B	YbeY-KO	0	0	0	0	0	0	0	0	1	0	0	0	0	0	0	0	0	0	0	0	0	0
Q9HAV7	GrpE protein homolog 1, mitochondrial OS=Homo sapiens GN=GRPEL1 PE=1 SV=2 - [GRPE1_HUMAN]	B	YbeY-KO	0.441246	0.806825	0.641246	1	0.31365	0.201691	0.130445	0.0820178	0	0.0412463	0	0	0	0	0	0	0	0	0	0	0	0
Q9HC07	Transmembrane protein 165 OS=Homo sapiens GN=TMEM165 PE=1 SV=1 - [TM165_HUMAN]	B	YbeY-KO	0.0888405	1	0.447305	0.532335	0.215188	0	0.132662	0	0	0	0	0	0	0	0	0	0	0	0	0	0	0
Q9HC36	RNA methyltransferase-like protein 1 OS=Homo sapiens GN=RNMTL1 PE=1 SV=2 - [RMTL1_HUMAN]	B	YbeY-KO	0	0	0	0	0	1	0	0.767394	0.399948	0	0	0	0	0	0	0	0	0	0	0	0	0
Q9HD33	39S ribosomal protein L47, mitochondrial OS=Homo sapiens GN=MRPL47 PE=1 SV=2 - [RM47_HUMAN]	B	YbeY-KO	0.242876	0.623463	0.360046	0	0	0	0	1	0.995226	0.191523	0	0.164617	0.0255461	0.0357442	0	0	0	0	0	0	0	0
Q9NNW7	Thioredoxin reductase 2, mitochondrial OS=Homo sapiens GN=TXNRD2 PE=1 SV=3 - [TRXR2_HUMAN]	B	YbeY-KO	0	0.609722	0	0	0	0	0	0	0	0	0	0	0	0	0	0	0	0	0	0	0	0
Q9NP81	Serine--tRNA ligase, mitochondrial OS=Homo sapiens GN=SARS2 PE=1 SV=1 - [SYSM_HUMAN]	B	YbeY-KO	0	0	0.688325	0.398641	0	0	0	0	0	0	0	0	0	0	0	0	0	0	0	0	0	0
Q9NP92	28S ribosomal protein S30, mitochondrial OS=Homo sapiens GN=MRPS30 PE=1 SV=2 - [RT30_HUMAN]	B	YbeY-KO	0	0	0	0	0	0	0	1	0.0928402	0	0	0.0428311	0	0	0	0	0	0	0	0	0	0
Q9NQ50	39S ribosomal protein L40, mitochondrial OS=Homo sapiens GN=MRPL40 PE=1 SV=1 - [RM40_HUMAN]	B	YbeY-KO	0	0.502104	0	0	0	0	0	1	0.310473	0	0	0.0623669	0	0	0	0	0	0	0	0	0	0
Q9NR28	Diablo homolog, mitochondrial OS=Homo sapiens GN=DIABLO PE=1 SV=1 - [DBLOH_HUMAN]	B	YbeY-KO	0	0	0	0	0.186008	0	0	0	0	0	0	0	0	0	0	0	0	0	0	0	0	0
Q9NRX2	39S ribosomal protein L17, mitochondrial OS=Homo sapiens GN=MRPL17 PE=1 SV=1 - [RM17_HUMAN]	B	YbeY-KO	0	0	0	0	0	0	0	1	0.643241	0	0	0	0	0	0	0	0	0	0	0	0	0
Q9NS69	Mitochondrial import receptor subunit TOM22 homolog OS=Homo sapiens GN=TOMM22 PE=1 SV=3 - [TOM22_HUMAN]	B	YbeY-KO	0	0	1	0	0.407488	0	0.386448	0	0.267884	0.643564	0.409963	0.712252	0.36448	0.320235	0.366337	0.280198	0	0	0	0.362624	0	0
Q9NSE4	Isoleucine--tRNA ligase, mitochondrial OS=Homo sapiens GN=IARS2 PE=1 SV=2 - [SYIM_HUMAN]	B	YbeY-KO	0	0.957187	0	0	0	0	0	0	0	0	0	0	0	0	0	0	0	0	0	0	0	0
Q9NUL7	Probable ATP-dependent RNA helicase DDX28 OS=Homo sapiens GN=DDX28 PE=1 SV=2 - [DDX28_HUMAN]	B	YbeY-KO	0	0	0	0	0	0	0	0	1	0	0	0.349767	0	0	0	0	0	0	0	0	0	0
Q9NV96	Cell cycle control protein 50A OS=Homo sapiens GN=TMEM30A PE=1 SV=1 - [CC50A_HUMAN]	B	YbeY-KO	1	0	0	0	0	0	0	0	0	0	0	0	0	0	0	0	0	0	0	0	0	0
Q9NVA2	Septin-11 OS=Homo sapiens GN=SEPT11 PE=1 SV=3 - [SEP11_HUMAN]	B	YbeY-KO	0	0.930349	0.25247	0	0.153057	0	0	0	0	0	0	0	0	0	0	0	0	0	0	0	0	0
Q9NVI7	ATPase family AAA domain-containing protein 3A OS=Homo sapiens GN=ATAD3A PE=1 SV=2 - [ATD3A_HUMAN]	B	YbeY-KO	0	0.206025	0	1	0.33897	0.484548	0.321477	0.243926	0.0579592	0.0570262	0	0.0521866	0	0.00478523	0.00390671	0	0	0	0	0	0	0
Q9NVS2	28S ribosomal protein S18a, mitochondrial OS=Homo sapiens GN=MRPS18A PE=1 SV=1 - [RT18A_HUMAN]	B	YbeY-KO	0	0	0	0	0	0	0	0	1	0	0	0	0	0	0	0	0	0	0	0	0	0
Q9NVV4	Poly(A) RNA polymerase, mitochondrial OS=Homo sapiens GN=MTPAP PE=1 SV=1 - [PAPD1_HUMAN]	B	YbeY-KO	0	0	0.335718	0.952394	0	0	0	0	0	0	0	0	0	0	0	0	0	0	0	0	0	0
Q9NX20	39S ribosomal protein L16, mitochondrial OS=Homo sapiens GN=MRPL16 PE=1 SV=1 - [RM16_HUMAN]	B	YbeY-KO	0	0	0	0	0	0	0	0.519425	1	0	0	0	0	0	0	0	0	0	0	0	0	0
Q9NX63	Coiled-coil-helix-coiled-coil-helix domain-containing protein 3, mitochondrial OS=Homo sapiens GN=CHCHD3 PE=1 SV=1 - [CHCH3_HUMAN]	B	YbeY-KO	0	0	0	0.551611	0.373833	0.281525	0	0.353846	0	0	0	0	0	0.0721631	0.0418672	0	0	0	0	0.0366864	0	0
Q9NYK5	39S ribosomal protein L39, mitochondrial OS=Homo sapiens GN=MRPL39 PE=1 SV=3 - [RM39_HUMAN]	B	YbeY-KO	0	0	0	0	0	0	0	1	0.128745	0	0	0	0	0	0	0	0	0	0	0	0	0
Q9NYY8	FAST kinase domain-containing protein 2 OS=Homo sapiens GN=FASTKD2 PE=1 SV=1 - [FAKD2_HUMAN]	B	YbeY-KO	0	1	0	0	0	0	0.138647	0	0	0	0	0	0	0	0	0	0	0	0	0	0	0
Q9P015	39S ribosomal protein L15, mitochondrial OS=Homo sapiens GN=MRPL15 PE=1 SV=1 - [RM15_HUMAN]	B	YbeY-KO	0	0	0	0	0	0	0	0	0	0.716637	0	0.578737	0	0	0	0	0	0	0	0	0	0
Q9P032	NADH dehydrogenase [ubiquinone] 1 alpha subcomplex assembly factor 4 OS=Homo sapiens GN=NDUFAF4 PE=1 SV=1 - [NDUF4_HUMAN]	B	YbeY-KO	0	0	0	0	1	0	0	0	0	0	0	0	0	0	0	0	0	0	0	0	0	0
Q9P0M9	39S ribosomal protein L27, mitochondrial OS=Homo sapiens GN=MRPL27 PE=1 SV=1 - [RM27_HUMAN]	B	YbeY-KO	0	0	0	0	0	0	0	0	1	0	0	0	0	0	0	0	0	0	0	0	0	0
Q9P2E9	Ribosome-binding protein 1 OS=Homo sapiens GN=RRBP1 PE=1 SV=4 - [RRBP1_HUMAN]	B	YbeY-KO	0.631438	1	0	0.465912	0.224263	0	0.126704	0	0	0	0	0	0	0	0	0	0	0	0	0	0	0
Q9P2P6	StAR-related lipid transfer protein 9 OS=Homo sapiens GN=STARD9 PE=1 SV=3 - [STAR9_HUMAN]	B	YbeY-KO	0	0	0	0	0	0	0	0	1	0.607479	0	0.237065	0	0	0	0	0	0	0	0	0	0
Q9UDR5	Alpha-aminoadipic semialdehyde synthase, mitochondrial OS=Homo sapiens GN=AASS PE=1 SV=1 - [AASS_HUMAN]	B	YbeY-KO	0	0	0	1	0	0.72378	0	0	0	0	0	0	0	0	0	0	0	0	0	0	0	0
Q9UHD8	Septin-9 OS=Homo sapiens GN=SEPT9 PE=1 SV=2 - [SEPT9_HUMAN]	B	YbeY-KO	0.275466	1	0	0	0.241691	0	0	0	0	0	0	0	0	0	0	0	0	0	0	0	0	0
Q9UII2	ATPase inhibitor, mitochondrial OS=Homo sapiens GN=ATPIF1 PE=1 SV=1 - [ATIF1_HUMAN]	B	YbeY-KO	0	0	0	0	0.130265	0	0.24178	0.267426	0.113578	0.098984	0	0.0195505	0	0	0	0	0	0	0	0	0	0
Q9UJS0	Calcium-binding mitochondrial carrier protein Aralar2 OS=Homo sapiens GN=SLC25A13 PE=1 SV=2 - [CMC2_HUMAN]	B	YbeY-KO	0	0	1	0.913339	0.239811	0	0.329354	0.641622	0.107575	0.0629683	0	0	0	0	0	0	0	0	0	0	0	0
Q9UJZ1	Stomatin-like protein 2, mitochondrial OS=Homo sapiens GN=STOML2 PE=1 SV=1 - [STML2_HUMAN]	B	YbeY-KO	0	0	0	0	0	0	0	0.584741	0.312726	0.224698	0	0.402593	0.164475	0.144089	0.0694511	0.122195	0	0	0	0.029994	0	0
Q9UMX0	Ubiquilin-1 OS=Homo sapiens GN=UBQLN1 PE=1 SV=2 - [UBQL1_HUMAN]	B	YbeY-KO	1	0	0	0	0	0	0	0	0	0	0	0	0	0	0	0	0	0	0	0	0	0
Q9Y241	HIG1 domain family member 1A, mitochondrial OS=Homo sapiens GN=HIGD1A PE=1 SV=1 - [HIG1A_HUMAN]	B	YbeY-KO	0	0.363888	0	0	0.108613	0	0.0590676	0	0.0539708	0.114342	0.0576057	0.00965626	0.147215	0.0475306	0.0343817	0.0488345	0	0	0	0	0	0
Q9Y276	Mitochondrial chaperone BCS1 OS=Homo sapiens GN=BCS1L PE=1 SV=1 - [BCS1_HUMAN]	B	YbeY-KO	0	0	0	0	0	0.709786	0	0	0	0	0	0	0	0	0	0	0	0	0	0	0	0
Q9Y2Q9	28S ribosomal protein S28, mitochondrial OS=Homo sapiens GN=MRPS28 PE=1 SV=1 - [RT28_HUMAN]	B	YbeY-KO	0	0	0.489362	0	0	0.75135	1	0.482693	0.231978	0.137409	0	0	0	0	0	0	0	0	0	0	0	0
Q9Y2R0	Cytochrome c oxidase assembly protein 3 homolog, mitochondrial OS=Homo sapiens GN=COA3 PE=1 SV=1 - [COA3_HUMAN]	B	YbeY-KO	0	0	0	0	0	0	0	0	0	0	0.0392595	0.0300507	0	0.0227213	0	0	0	0	0	0	0	0
Q9Y2R5	28S ribosomal protein S17, mitochondrial OS=Homo sapiens GN=MRPS17 PE=2 SV=1 - [RT17_HUMAN]	B	YbeY-KO	0	0	0	0	0	0	0.226327	0.581062	0	0	0	0	0	0	0	0	0	0	0	0	0	0
Q9Y2R9	28S ribosomal protein S7, mitochondrial OS=Homo sapiens GN=MRPS7 PE=1 SV=2 - [RT07_HUMAN]	B	YbeY-KO	0	0	0	0	0	0.283712	0	0.444721	0	0	0	0	0	0	0	0	0	0	0	0	0	0
Q9Y2Z4	Tyrosine--tRNA ligase, mitochondrial OS=Homo sapiens GN=YARS2 PE=1 SV=2 - [SYYM_HUMAN]	B	YbeY-KO	0	0.954223	0.428414	0.392581	0.158011	0	0.0703394	0	0	0	0	0	0	0	0	0	0	0	0	0	0	0
Q9Y305	Acyl-coenzyme A thioesterase 9, mitochondrial OS=Homo sapiens GN=ACOT9 PE=1 SV=2 - [ACOT9_HUMAN]	B	YbeY-KO	0	0.94964	0	0	0	0	0	0	0	0	0	0	0	0	0	0	0	0	0	0	0	0
Q9Y399	28S ribosomal protein S2, mitochondrial OS=Homo sapiens GN=MRPS2 PE=1 SV=1 - [RT02_HUMAN]	B	YbeY-KO	0	0	0	0	0	1	0	0	0	0	0	0	0	0	0	0	0	0	0	0	0	0
Q9Y3B7	39S ribosomal protein L11, mitochondrial OS=Homo sapiens GN=MRPL11 PE=1 SV=1 - [RM11_HUMAN]	B	YbeY-KO	0	0	0	0	0	0	0	1	0.86235	0	0	0	0	0	0	0	0	0	0	0	0	0
Q9Y3D3	28S ribosomal protein S16, mitochondrial OS=Homo sapiens GN=MRPS16 PE=1 SV=1 - [RT16_HUMAN]	B	YbeY-KO	0	0	0	0	0	0	0.597283	0.545724	0	0	0	0	0	0	0	0	0	0	0	0	0	0
Q9Y3D6	Mitochondrial fission 1 protein OS=Homo sapiens GN=FIS1 PE=1 SV=2 - [FIS1_HUMAN]	B	YbeY-KO	0.662715	0.542314	0.624591	0.321443	0	0	0	0	0	0	0	0	0	0	0	0	0	0	0	0	0	0
Q9Y3D9	28S ribosomal protein S23, mitochondrial OS=Homo sapiens GN=MRPS23 PE=1 SV=2 - [RT23_HUMAN]	B	YbeY-KO	0	0	0.224819	0	0.143139	0	0.569862	0.290742	0.105187	0	0	0	0	0	0	0	0	0	0	0	0	0
Q9Y4L1	Hypoxia up-regulated protein 1 OS=Homo sapiens GN=HYOU1 PE=1 SV=1 - [HYOU1_HUMAN]	B	YbeY-KO	1	0	0.325552	0.330368	0.193177	0	0.0920736	0	0.0200234	0.0165886	0	0	0.0134314	0	0	0	0	0	0	0	0	0
Q9Y4W6	AFG3-like protein 2 OS=Homo sapiens GN=AFG3L2 PE=1 SV=2 - [AFG32_HUMAN]	B	YbeY-KO	0	0	0	0	0	0.620048	0	0	0	0	0	0	0	0	0	0	0	0	0	0	0	0
Q9Y5J9	Mitochondrial import inner membrane translocase subunit Tim8 B OS=Homo sapiens GN=TIMM8B PE=1 SV=1 - [TIM8B_HUMAN]	B	YbeY-KO	0.872222	0	0	0	0.156944	0	0	0	0	0.0183796	0	0.0146111	0.0131667	0	0	0	0	0	0	0	0	0
Q9Y5L4	Mitochondrial import inner membrane translocase subunit Tim13 OS=Homo sapiens GN=TIMM13 PE=1 SV=1 - [TIM13_HUMAN]	B	YbeY-KO	0	0.832117	0.746376	0.570782	0.182482	0	0	0	0	0	0	0	0	0	0	0	0	0	0	0	0	0
Q9Y676	28S ribosomal protein S18b, mitochondrial OS=Homo sapiens GN=MRPS18B PE=1 SV=1 - [RT18B_HUMAN]	B	YbeY-KO	0	0	0	0	0	0	0.656127	0	0.203722	0.205516	0	0	0	0	0	0	0	0	0	0	0	0
Q9Y6C9	Mitochondrial carrier homolog 2 OS=Homo sapiens GN=MTCH2 PE=1 SV=1 - [MTCH2_HUMAN]	B	YbeY-KO	0	0	0.90097	0.381579	0	0.384418	0	0.14633	0	0	0	0	0	0	0	0	0	0	0	0	0	0
Q9Y6G9	Cytoplasmic dynein 1 light intermediate chain 1 OS=Homo sapiens GN=DYNC1LI1 PE=1 SV=3 - [DC1L1_HUMAN]	B	YbeY-KO	0	0	0	0	1	0	0.444155	0	0	0	0	0	0	0	0	0	0	0	0	0	0	0
Q9Y6H1	Coiled-coil-helix-coiled-coil-helix domain-containing protein 2, mitochondrial OS=Homo sapiens GN=CHCHD2 PE=1 SV=1 - [CHCH2_HUMAN]	B	YbeY-KO	0.576725	1	0.495358	0.492785	0.251317	0.10941	0.141593	0.0776035	0.055	0.0675031	0.0312171	0.0544918	0.0444856	0.0293225	0.00675659	0.0261606	0	0	0	0.00659348	0.00125659	0

## Sheet: Exp1, mtSSU, shared pep
Protein Group Accessions	Protein	Protein Descriptions	label	1	2	3	4	5	6	7	8	9	10	11	12	13	14	15	16	17	18	19	20	21	22
Q9Y2Q9	bS1m	28S ribosomal protein S28, mitochondrial OS=Homo sapiens GN=MRPS28 PE=1 SV=1 - [RT28_HUMAN]	Hap1	0	0	0	0	0	0	0	0.814068	0	0.264528	0.0838044	0.263099	0	0.0319149	0	0	0	0	0	0	0	0
Q9Y399	uS2m	28S ribosomal protein S2, mitochondrial OS=Homo sapiens GN=MRPS2 PE=1 SV=1 - [RT02_HUMAN]	Hap1	0	0	0	0	0	0	0.289181	0	0	0	0	0	0	0	0	0	0	0	0	0	0	0
P82675	uS5m	28S ribosomal protein S5, mitochondrial OS=Homo sapiens GN=MRPS5 PE=1 SV=2 - [RT05_HUMAN]	Hap1	0	0	0	0	0	0.633366	1	0	0.268364	0.122576	0	0	0	0	0	0	0	0	0	0	0	0
P82932	bS6m	28S ribosomal protein S6, mitochondrial OS=Homo sapiens GN=MRPS6 PE=1 SV=3 - [RT06_HUMAN]	Hap1	0	0	0	0	0	0.662587	1	0.925901	0	0.208667	0	0.0450546	0	0	0	0	0	0	0	0	0	0
Q9Y2R9	uS7m	28S ribosomal protein S7, mitochondrial OS=Homo sapiens GN=MRPS7 PE=1 SV=2 - [RT07_HUMAN]	Hap1	0	0	0	0	0	0.593273	1	0.917471	0.128527	0	0	0	0	0	0	0	0	0	0	0	0	0
P82933	uS9m	28S ribosomal protein S9, mitochondrial OS=Homo sapiens GN=MRPS9 PE=1 SV=2 - [RT09_HUMAN]	Hap1	0	0	0	0	0.0597161	0	0.786929	1	0.143297	0	0	0.0942012	0	0	0	0	0	0	0	0	0	0
O60783	uS14m	28S ribosomal protein S14, mitochondrial OS=Homo sapiens GN=MRPS14 PE=1 SV=1 - [RT14_HUMAN]	Hap1	0	0	0	0	0	0	0	1	0.504607	0.124663	0.0863442	0.612537	0.276078	0.00708292	0	0.0519579	0	0	0	0	0	0
P82914	uS15m	28S ribosomal protein S15, mitochondrial OS=Homo sapiens GN=MRPS15 PE=1 SV=1 - [RT15_HUMAN]	Hap1	0	0	0	0	0	0	1	0.594498	0.290637	0.191795	0	0	0	0	0	0	0	0	0	0	0	0
Q9Y3D3	bS16m	28S ribosomal protein S16, mitochondrial OS=Homo sapiens GN=MRPS16 PE=1 SV=1 - [RT16_HUMAN]	Hap1	0	0	0	0	0	0	0.992684	1	0.310051	0	0	0.212855	0	0	0	0	0	0	0	0	0	0
Q9Y2R5	uS17m	28S ribosomal protein S17, mitochondrial OS=Homo sapiens GN=MRPS17 PE=2 SV=1 - [RT17_HUMAN]	Hap1	0	0	0	0	0	0	0.381789	1	0	0	0	0	0	0	0	0	0	0	0	0	0	0
P82650	mS22	28S ribosomal protein S22, mitochondrial OS=Homo sapiens GN=MRPS22 PE=1 SV=1 - [RT22_HUMAN]	Hap1	0	0	0	0	0	0.662997	1	0	0	0	0	0	0	0	0	0	0	0	0	0	0	0
Q9Y3D9	mS23	28S ribosomal protein S23, mitochondrial OS=Homo sapiens GN=MRPS23 PE=1 SV=2 - [RT23_HUMAN]	Hap1	0	0	0	0	0	0	1	0.625804	0.210637	0	0	0	0	0	0	0	0	0	0	0	0	0
P82663	mS25	28S ribosomal protein S25, mitochondrial OS=Homo sapiens GN=MRPS25 PE=1 SV=1 - [RT25_HUMAN]	Hap1	0	0	0	0	0	0	0	1	0	0	0	0	0	0	0	0	0	0	0	0	0	0
Q9BYN8	mS26	28S ribosomal protein S26, mitochondrial OS=Homo sapiens GN=MRPS26 PE=1 SV=1 - [RT26_HUMAN]	Hap1	0	0	0	0	0	0.75	1	0.903589	0.0548966	0	0	0	0	0	0	0	0	0	0	0	0	0
Q92552	mS27	28S ribosomal protein S27, mitochondrial OS=Homo sapiens GN=MRPS27 PE=1 SV=3 - [RT27_HUMAN]	Hap1	0	0	0	0	0	1	0.0747205	0.741666	0.0610931	0	0	0	0	0	0	0	0	0	0	0	0	0
P51398	mS29	28S ribosomal protein S29, mitochondrial OS=Homo sapiens GN=DAP3 PE=1 SV=1 - [RT29_HUMAN]	Hap1	0	0	0	0	0	0.975133	0.601776	1	0	0	0	0.272735	0.0288455	0	0	0	0	0	0	0	0	0
Q92665	mS31	28S ribosomal protein S31, mitochondrial OS=Homo sapiens GN=MRPS31 PE=1 SV=3 - [RT31_HUMAN]	Hap1	0	0	0	0.143357	0	1	0.494634	0.795337	0	0	0	0	0	0	0	0	0	0	0	0	0	0
P82930	mS34	28S ribosomal protein S34, mitochondrial OS=Homo sapiens GN=MRPS34 PE=1 SV=2 - [RT34_HUMAN]	Hap1	0	0	0	0	0	0	0.544629	1	0.0915615	0	0	0	0	0	0	0	0	0	0	0	0	0
P82673	mS35	28S ribosomal protein S35, mitochondrial OS=Homo sapiens GN=MRPS35 PE=1 SV=1 - [RT35_HUMAN]	Hap1	0	0	0	0	0	0	1	0.58094	0.0424886	0	0	0	0	0	0	0	0	0	0	0	0	0
Q96EY7	mS39	Pentatricopeptide repeat domain-containing protein 3, mitochondrial OS=Homo sapiens GN=PTCD3 PE=1 SV=3 - [PTCD3_HUMAN]	Hap1	0	0	0	0	0	1	0.216568	0.72474	0.111157	0.090317	0	0	0	0	0	0	0	0	0	0	0	0
Q9Y676	mS40	28S ribosomal protein S18b, mitochondrial OS=Homo sapiens GN=MRPS18B PE=1 SV=1 - [RT18B_HUMAN]	Hap1	0	0	0	0	0	0	1	0.437157	0.404081	0.353291	0.102422	0.183541	0.135217	0	0	0	0	0	0	0	0	0
Q9Y2Q9	bS1m	28S ribosomal protein S28, mitochondrial OS=Homo sapiens GN=MRPS28 PE=1 SV=1 - [RT28_HUMAN]	YbeY-KO	0	0	0.489362	0	0	0.75135	1	0.482693	0.231978	0.137409	0	0	0	0	0	0	0	0	0	0	0	0
Q9Y399	uS2m	28S ribosomal protein S2, mitochondrial OS=Homo sapiens GN=MRPS2 PE=1 SV=1 - [RT02_HUMAN]	YbeY-KO	0	0	0	0	0	1	0	0	0	0	0	0	0	0	0	0	0	0	0	0	0	0
P82675	uS5m	28S ribosomal protein S5, mitochondrial OS=Homo sapiens GN=MRPS5 PE=1 SV=2 - [RT05_HUMAN]	YbeY-KO	0	0	0	0	0.0523343	0.290238	0.435847	0.442866	0.108113	0.0457231	0	0	0	0	0	0	0	0	0	0	0	0
P82932	bS6m	28S ribosomal protein S6, mitochondrial OS=Homo sapiens GN=MRPS6 PE=1 SV=3 - [RT06_HUMAN]	YbeY-KO	0	0	0	0	0	0	0.532914	0.499835	0	0	0	0	0	0	0	0	0	0	0	0	0	0
Q9Y2R9	uS7m	28S ribosomal protein S7, mitochondrial OS=Homo sapiens GN=MRPS7 PE=1 SV=2 - [RT07_HUMAN]	YbeY-KO	0	0	0	0	0	0.283712	0	0.444721	0	0	0	0	0	0	0	0	0	0	0	0	0	0
P82933	uS9m	28S ribosomal protein S9, mitochondrial OS=Homo sapiens GN=MRPS9 PE=1 SV=2 - [RT09_HUMAN]	YbeY-KO	0	0	0	0.36735	0.083407	0	0.433909	0	0.0760412	0	0	0	0	0	0	0	0	0	0	0	0	0
O60783	uS14m	28S ribosomal protein S14, mitochondrial OS=Homo sapiens GN=MRPS14 PE=1 SV=1 - [RT14_HUMAN]	YbeY-KO	0	0	0	0	0	0	0	0	0.0711747	0	0	0	0	0	0	0	0	0	0	0	0	0
P82914	uS15m	28S ribosomal protein S15, mitochondrial OS=Homo sapiens GN=MRPS15 PE=1 SV=1 - [RT15_HUMAN]	YbeY-KO	0	0	0	0	0	0	0.324324	0.212259	0.0889865	0.0608977	0	0.0506178	0	0	0	0	0	0	0	0	0	0
Q9Y3D3	bS16m	28S ribosomal protein S16, mitochondrial OS=Homo sapiens GN=MRPS16 PE=1 SV=1 - [RT16_HUMAN]	YbeY-KO	0	0	0	0	0	0	0.597283	0.545724	0	0	0	0	0	0	0	0	0	0	0	0	0	0
Q9Y2R5	uS17m	28S ribosomal protein S17, mitochondrial OS=Homo sapiens GN=MRPS17 PE=2 SV=1 - [RT17_HUMAN]	YbeY-KO	0	0	0	0	0	0	0.226327	0.581062	0	0	0	0	0	0	0	0	0	0	0	0	0	0
P82650	mS22	28S ribosomal protein S22, mitochondrial OS=Homo sapiens GN=MRPS22 PE=1 SV=1 - [RT22_HUMAN]	YbeY-KO	0	0	0	0	0	0	0.569615	0.479472	0	0.044515	0	0	0	0	0	0	0	0	0	0	0	0
Q9Y3D9	mS23	28S ribosomal protein S23, mitochondrial OS=Homo sapiens GN=MRPS23 PE=1 SV=2 - [RT23_HUMAN]	YbeY-KO	0	0	0.224819	0	0.143139	0	0.569862	0.290742	0.105187	0	0	0	0	0	0	0	0	0	0	0	0	0
P82663	mS25	28S ribosomal protein S25, mitochondrial OS=Homo sapiens GN=MRPS25 PE=1 SV=1 - [RT25_HUMAN]	YbeY-KO	0	0	0	0	0	0	0	0.662734	0	0	0	0	0	0	0	0	0	0	0	0	0	0
Q9BYN8	mS26	28S ribosomal protein S26, mitochondrial OS=Homo sapiens GN=MRPS26 PE=1 SV=1 - [RT26_HUMAN]	YbeY-KO	0	0	0	0	0	0	0.527068	0.545012	0	0	0	0	0	0	0	0	0	0	0	0	0	0
Q92552	mS27	28S ribosomal protein S27, mitochondrial OS=Homo sapiens GN=MRPS27 PE=1 SV=3 - [RT27_HUMAN]	YbeY-KO	0	0	0	0	0	0.755774	0	0.408298	0.0381336	0	0	0	0	0	0	0	0	0	0	0	0	0
P51398	mS29	28S ribosomal protein S29, mitochondrial OS=Homo sapiens GN=DAP3 PE=1 SV=1 - [RT29_HUMAN]	YbeY-KO	0	0	0	0	0	0	0.283659	0.492806	0.096714	0.0301066	0	0.102931	0	0	0	0	0	0	0	0	0	0
Q92665	mS31	28S ribosomal protein S31, mitochondrial OS=Homo sapiens GN=MRPS31 PE=1 SV=3 - [RT31_HUMAN]	YbeY-KO	0	0	0.0844189	0.172872	0	0.523871	0.204848	0.342894	0	0	0	0	0	0	0	0	0	0	0	0	0	0
P82930	mS34	28S ribosomal protein S34, mitochondrial OS=Homo sapiens GN=MRPS34 PE=1 SV=2 - [RT34_HUMAN]	YbeY-KO	0	0	0	0	0	0	0.293909	0.613732	0	0	0	0	0	0	0	0	0	0	0	0	0	0
P82673	mS35	28S ribosomal protein S35, mitochondrial OS=Homo sapiens GN=MRPS35 PE=1 SV=1 - [RT35_HUMAN]	YbeY-KO	0	0	0	0	0	0	0.481065	0.24794	0.0173575	0	0	0.0314482	0	0	0	0	0	0	0	0	0	0
Q96EY7	mS39	Pentatricopeptide repeat domain-containing protein 3, mitochondrial OS=Homo sapiens GN=PTCD3 PE=1 SV=3 - [PTCD3_HUMAN]	YbeY-KO	0	0	0	0	0	0	0	0.27687	0	0.648465	0	0	0	0	0	0	0	0	0	0	0	0
Q9Y676	mS40	28S ribosomal protein S18b, mitochondrial OS=Homo sapiens GN=MRPS18B PE=1 SV=1 - [RT18B_HUMAN]	YbeY-KO	0	0	0	0	0	0	0.656127	0	0.203722	0.205516	0	0	0	0	0	0	0	0	0	0	0	0

## Sheet: Exp1, mtLSU, shared pep
Protein Group Accessions	Protein	Protein Descriptions	label	1	2	3	4	5	6	7	8	9	10	11	12	13	14	15	16	17	18	19	20	21	22
Q9BYD6	uL1m	39S ribosomal protein L1, mitochondrial OS=Homo sapiens GN=MRPL1 PE=1 SV=2 - [RM01_HUMAN]	Hap1	0	0	0	0	0	0	0	0.571856	0	0	0	0	0	0	0	0	0	0	0	0	0	0
Q5T653	uL2m	39S ribosomal protein L2, mitochondrial OS=Homo sapiens GN=MRPL2 PE=1 SV=2 - [RM02_HUMAN]	Hap1	0	0	0	0	0	0	0	0.315966	0	0	0	0.0829111	0	0	0	0	0	0	0	0	0	0
P09001	uL3m	39S ribosomal protein L3, mitochondrial OS=Homo sapiens GN=MRPL3 PE=1 SV=1 - [RM03_HUMAN]	Hap1	0	0	0	0	0	0	0	0.481039	0.326021	0	0	0	0	0	0	0	0	0	0	0	0	0
Q9BYD3	uL4m	39S ribosomal protein L4, mitochondrial OS=Homo sapiens GN=MRPL4 PE=1 SV=1 - [RM04_HUMAN]	Hap1	0	0	0	0	0	0	0	0.202088	0.795244	0.592807	0.271346	0.446578	0.243155	0.109339	0.0685615	0.0849768	0	0	0	0.0132309	0	0
Q7Z7H8	uL10m	39S ribosomal protein L10, mitochondrial OS=Homo sapiens GN=MRPL10 PE=1 SV=3 - [RM10_HUMAN]	Hap1	0	0	0	0	0	0	0	0	0.588224	0.829826	0	0.0743243	0	0	0	0	0	0	0	0	0	0
Q9Y3B7	uL11m	39S ribosomal protein L11, mitochondrial OS=Homo sapiens GN=MRPL11 PE=1 SV=1 - [RM11_HUMAN]	Hap1	0	0	0.440118	0.640706	0.242246	0	0	0	0	0	0	0	0	0	0	0	0	0	0	0	0	0
P52815	bL12m	39S ribosomal protein L12, mitochondrial OS=Homo sapiens GN=MRPL12 PE=1 SV=2 - [RM12_HUMAN]	Hap1	0	0	0	0	0	0	0	0.383633	0.764838	0.203058	0	0.240288	0.0708273	0	0	0	0	0	0	0	0	0
Q9BYD1	uL13m	39S ribosomal protein L13, mitochondrial OS=Homo sapiens GN=MRPL13 PE=1 SV=1 - [RM13_HUMAN]	Hap1	0	0	0	0	0	0	0	0	0.773551	0.213441	0	0	0	0	0	0	0	0	0	0	0	0
Q6P1L8	uL14m	39S ribosomal protein L14, mitochondrial OS=Homo sapiens GN=MRPL14 PE=1 SV=1 - [RM14_HUMAN]	Hap1	0	0	0	0	0	0	0	0	0.907152	0.252756	0	0.514108	0.200787	0	0	0	0	0	0	0	0	0
Q9P015	uL15m	39S ribosomal protein L15, mitochondrial OS=Homo sapiens GN=MRPL15 PE=1 SV=1 - [RM15_HUMAN]	Hap1	0	0	0	0	0	0	0	0.329181	1	0.587856	0.214324	0.544484	0	0.140325	0.0460854	0	0	0	0	0.0277802	0	0
Q9NX20	uL16m	39S ribosomal protein L16, mitochondrial OS=Homo sapiens GN=MRPL16 PE=1 SV=1 - [RM16_HUMAN]	Hap1	0	0	0	0	0	0	0	0	0.787356	0.230575	0	0	0	0	0	0	0	0	0	0	0	0
Q9NRX2	bL17m	39S ribosomal protein L17, mitochondrial OS=Homo sapiens GN=MRPL17 PE=1 SV=1 - [RM17_HUMAN]	Hap1	0	0	0	0	0	0	0	0.501972	0.509502	0	0	0	0	0	0	0	0	0	0	0	0	0
Q9H0U6	uL18m	39S ribosomal protein L18, mitochondrial OS=Homo sapiens GN=MRPL18 PE=1 SV=1 - [RM18_HUMAN]	Hap1	0	0	0	0	0	0	0	0.406613	0.546512	0	0	0	0	0	0	0	0	0	0	0	0	0
P49406	bL19m	39S ribosomal protein L19, mitochondrial OS=Homo sapiens GN=MRPL19 PE=1 SV=2 - [RM19_HUMAN]	Hap1	0	0	0	0	0	0	0	0	0.665817	0.166942	0.117954	0.368682	0.0836508	0	0.0355632	0	0	0	0	0	0	0
Q9BYC9	bL20m	39S ribosomal protein L20, mitochondrial OS=Homo sapiens GN=MRPL20 PE=1 SV=1 - [RM20_HUMAN]	Hap1	0	0	0	0	0	0	0	0	0.313677	0	0	0	0	0	0	0	0	0	0	0	0	0
Q7Z2W9	bL21m	39S ribosomal protein L21, mitochondrial OS=Homo sapiens GN=MRPL21 PE=1 SV=2 - [RM21_HUMAN]	Hap1	0	0	0	0	0	0	0	0	0.277508	0	0	0	0	0	0	0	0	0	0	0	0	0
Q16540	uL23m	39S ribosomal protein L23, mitochondrial OS=Homo sapiens GN=MRPL23 PE=1 SV=1 - [RM23_HUMAN]	Hap1	0	0	0	0	0	0	0	0.430657	0.874326	0.258585	0	0.723897	0	0	0	0	0	0	0	0	0	0
Q9P0M9	bL27m	39S ribosomal protein L27, mitochondrial OS=Homo sapiens GN=MRPL27 PE=1 SV=1 - [RM27_HUMAN]	Hap1	0	0	0	0	0	0	0	0	0.73639	0	0	0	0	0	0	0	0	0	0	0	0	0
Q9HD33	uL29m	39S ribosomal protein L47, mitochondrial OS=Homo sapiens GN=MRPL47 PE=1 SV=2 - [RM47_HUMAN]	Hap1	0	0	0	0	0	0	0.159265	0	0.843917	0.163026	0	0.166498	0.028309	0.0380009	0	0	0	0	0	0	0	0
Q8TCC3	uL30m	39S ribosomal protein L30, mitochondrial OS=Homo sapiens GN=MRPL30 PE=1 SV=1 - [RM30_HUMAN]	Hap1	0	0	0	0	0	0	0	0	0.77246	0	0	0	0	0	0	0	0	0	0	0	0	0
Q9BQ48	bL34m	39S ribosomal protein L34, mitochondrial OS=Homo sapiens GN=MRPL34 PE=1 SV=1 - [RM34_HUMAN]	Hap1	0	0	0	0	0	0	0	0.720357	0	0	0	0	0	0	0	0	0	0	0	0	0	0
Q9BZE1	mL37	39S ribosomal protein L37, mitochondrial OS=Homo sapiens GN=MRPL37 PE=1 SV=2 - [RM37_HUMAN]	Hap1	0	0	0	0	0	0	0	0	0.555033	0	0	0	0	0	0	0	0	0	0	0	0	0
Q96DV4	mL38	39S ribosomal protein L38, mitochondrial OS=Homo sapiens GN=MRPL38 PE=1 SV=2 - [RM38_HUMAN]	Hap1	0	0	0	0	0	0	0	0	0.81716	0	0	0	0	0	0	0	0	0	0	0	0	0
Q9NYK5	mL39	39S ribosomal protein L39, mitochondrial OS=Homo sapiens GN=MRPL39 PE=1 SV=3 - [RM39_HUMAN]	Hap1	0	0	0	0	0	0	0	0	0.0853164	0	0	0	0	0	0	0	0	0	0	0	0	0
Q9NQ50	mL40	39S ribosomal protein L40, mitochondrial OS=Homo sapiens GN=MRPL40 PE=1 SV=1 - [RM40_HUMAN]	Hap1	0	0.415945	0	0	0.0825452	0	0.137534	0.655979	0.282991	0	0	0.0719856	0	0	0	0	0	0	0	0	0	0
Q8IXM3	mL41	39S ribosomal protein L41, mitochondrial OS=Homo sapiens GN=MRPL41 PE=1 SV=1 - [RM41_HUMAN]	Hap1	0	0	0	0	0	0	0	0	0	0	0.385124	0.572644	0.249133	0	0.0742515	0	0	0	0	0	0	0
Q8N983	mL43	39S ribosomal protein L43, mitochondrial OS=Homo sapiens GN=MRPL43 PE=1 SV=1 - [RM43_HUMAN]	Hap1	0	0	0	0	0	0	0	0	0.596803	0.109888	0	0	0	0	0	0	0	0	0	0	0	0
Q9H9J2	mL44	39S ribosomal protein L44, mitochondrial OS=Homo sapiens GN=MRPL44 PE=1 SV=1 - [RM44_HUMAN]	Hap1	0	0	0	0	0	0	0	0	0.762492	0	0	0	0	0	0	0	0	0	0	0	0	0
Q9BRJ2	mL45	39S ribosomal protein L45, mitochondrial OS=Homo sapiens GN=MRPL45 PE=1 SV=2 - [RM45_HUMAN]	Hap1	0	0	0	0	0	0	0	0.353833	0.759295	0.326784	0	0.645286	0	0	0	0	0	0	0	0	0	0
Q9H2W6	mL46	39S ribosomal protein L46, mitochondrial OS=Homo sapiens GN=MRPL46 PE=1 SV=1 - [RM46_HUMAN]	Hap1	0	0	0	0	0	0	0	0	0.884848	0.845179	0	0.360992	0	0	0	0	0	0	0	0	0	0
Q13405	mL49	39S ribosomal protein L49, mitochondrial OS=Homo sapiens GN=MRPL49 PE=1 SV=1 - [RM49_HUMAN]	Hap1	0	0	0	0	0	0	0	0	0.821114	0	0	0.477191	0.132502	0	0	0.0703486	0	0	0	0	0	0
Q8N5N7	mL50	39S ribosomal protein L50, mitochondrial OS=Homo sapiens GN=MRPL50 PE=1 SV=2 - [RM50_HUMAN]	Hap1	0	0	0	0	0	0	0	0	0.844302	0.334671	0	0	0	0	0	0	0	0	0	0	0	0
Q86TS9	mL52	39S ribosomal protein L52, mitochondrial OS=Homo sapiens GN=MRPL52 PE=2 SV=2 - [RM52_HUMAN]	Hap1	0	0	0	0	0	0	0	0	0.773187	0.911262	0.761855	0.600941	0	0.167381	0	0	0	0	0	0	0	0
Q96EL3	mL53	39S ribosomal protein L53, mitochondrial OS=Homo sapiens GN=MRPL53 PE=1 SV=1 - [RM53_HUMAN]	Hap1	0	0	0	0	0	0	0	0.460715	0	0	0	0	0	0	0	0	0	0	0	0	0	0
Q14197	mL62	Peptidyl-tRNA hydrolase ICT1, mitochondrial OS=Homo sapiens GN=ICT1 PE=1 SV=1 - [ICT1_HUMAN]	Hap1	0	0	0	0	0	0	0	0	0.518548	0	0	0	0	0	0	0	0	0	0	0	0	0
Q8TAE8	mL64	Growth arrest and DNA damage-inducible proteins-interacting protein 1 OS=Homo sapiens GN=GADD45GIP1 PE=1 SV=1 - [G45IP_HUMAN]	Hap1	0	0	0	0	0	0	0	0	0.788667	0.25267	0.258181	0.557527	0.219945	0	0	0	0	0	0	0	0	0
Q9NP92	mL65	28S ribosomal protein S30, mitochondrial OS=Homo sapiens GN=MRPS30 PE=1 SV=2 - [RT30_HUMAN]	Hap1	0	0	0	0	0	0	0	0.461735	0.0631233	0	0	0.0435251	0	0	0	0	0	0	0	0	0	0
Q9NVS2	mL66	28S ribosomal protein S18a, mitochondrial OS=Homo sapiens GN=MRPS18A PE=1 SV=1 - [RT18A_HUMAN]	Hap1	0	0	0	0	0	0	0	0	0.780041	0	0	0	0	0	0	0	0	0	0	0	0	0
Q9BYD6	uL1m	39S ribosomal protein L1, mitochondrial OS=Homo sapiens GN=MRPL1 PE=1 SV=2 - [RM01_HUMAN]	YbeY-KO	0	0	0	0	0	0	0	1	0	0	0	0	0	0	0	0	0	0	0	0	0	0
Q5T653	uL2m	39S ribosomal protein L2, mitochondrial OS=Homo sapiens GN=MRPL2 PE=1 SV=2 - [RM02_HUMAN]	YbeY-KO	0	0	0	0	0	0	0	0.726099	1	0.489723	0	0	0	0	0	0	0	0	0	0	0	0
P09001	uL3m	39S ribosomal protein L3, mitochondrial OS=Homo sapiens GN=MRPL3 PE=1 SV=1 - [RM03_HUMAN]	YbeY-KO	0	0	0	0	0	0	0	1	0	0	0	0	0	0	0	0	0	0	0	0	0	0
Q9BYD3	uL4m	39S ribosomal protein L4, mitochondrial OS=Homo sapiens GN=MRPL4 PE=1 SV=1 - [RM04_HUMAN]	YbeY-KO	0	0	0	0	0	0	0	0.472622	1	0.713457	0.296984	0.440719	0.213341	0.0993619	0.049478	0	0	0	0	0	0	0
Q7Z7H8	uL10m	39S ribosomal protein L10, mitochondrial OS=Homo sapiens GN=MRPL10 PE=1 SV=3 - [RM10_HUMAN]	YbeY-KO	0	0	0	0	0	0	0	0	0.664865	1	0	0	0	0	0	0	0	0	0	0	0	0
Q9Y3B7	uL11m	39S ribosomal protein L11, mitochondrial OS=Homo sapiens GN=MRPL11 PE=1 SV=1 - [RM11_HUMAN]	YbeY-KO	0	0	0	0	0	0	0	1	0.86235	0	0	0	0	0	0	0	0	0	0	0	0	0
P52815	bL12m	39S ribosomal protein L12, mitochondrial OS=Homo sapiens GN=MRPL12 PE=1 SV=2 - [RM12_HUMAN]	YbeY-KO	0	0	0	0	0	0	0	0.866097	1	0.238579	0	0.239209	0.068696	0	0	0	0	0	0	0	0	0
Q9BYD1	uL13m	39S ribosomal protein L13, mitochondrial OS=Homo sapiens GN=MRPL13 PE=1 SV=1 - [RM13_HUMAN]	YbeY-KO	0	0	0	0	0	0	0	0	1	0.25069	0	0.441663	0	0	0	0	0	0	0	0	0	0
Q6P1L8	uL14m	39S ribosomal protein L14, mitochondrial OS=Homo sapiens GN=MRPL14 PE=1 SV=1 - [RM14_HUMAN]	YbeY-KO	0.654528	0	0	0	0	0	0	0	1	0.226936	0	0.409121	0.158136	0	0	0	0	0	0	0	0	0
Q9P015	uL15m	39S ribosomal protein L15, mitochondrial OS=Homo sapiens GN=MRPL15 PE=1 SV=1 - [RM15_HUMAN]	YbeY-KO	0	0	0	0	0	0	0	0	0	0.716637	0	0.578737	0	0	0	0	0	0	0	0	0	0
Q9NX20	uL16m	39S ribosomal protein L16, mitochondrial OS=Homo sapiens GN=MRPL16 PE=1 SV=1 - [RM16_HUMAN]	YbeY-KO	0	0	0	0	0	0	0	0.519425	1	0	0	0	0	0	0	0	0	0	0	0	0	0
Q9NRX2	bL17m	39S ribosomal protein L17, mitochondrial OS=Homo sapiens GN=MRPL17 PE=1 SV=1 - [RM17_HUMAN]	YbeY-KO	0	0	0	0	0	0	0	1	0.643241	0	0	0	0	0	0	0	0	0	0	0	0	0
Q9H0U6	uL18m	39S ribosomal protein L18, mitochondrial OS=Homo sapiens GN=MRPL18 PE=1 SV=1 - [RM18_HUMAN]	YbeY-KO	0	0	0	0	0	0	0	1	0.757994	0.296766	0	0	0	0	0	0	0	0	0	0	0	0
P49406	bL19m	39S ribosomal protein L19, mitochondrial OS=Homo sapiens GN=MRPL19 PE=1 SV=2 - [RM19_HUMAN]	YbeY-KO	0	0	0	0	0	0	0.128589	1	0.80786	0.20264	0	0	0	0.0453877	0	0	0	0	0	0	0	0
Q9BYC9	bL20m	39S ribosomal protein L20, mitochondrial OS=Homo sapiens GN=MRPL20 PE=1 SV=1 - [RM20_HUMAN]	YbeY-KO	0	0	0	0	0	0	0	1	0.393791	0	0	0	0	0	0	0	0	0	0	0	0	0
Q7Z2W9	bL21m	39S ribosomal protein L21, mitochondrial OS=Homo sapiens GN=MRPL21 PE=1 SV=2 - [RM21_HUMAN]	YbeY-KO	0	0	0	0	0	0	0	1	0.363338	0	0	0	0	0	0	0	0	0	0	0	0	0
Q16540	uL23m	39S ribosomal protein L23, mitochondrial OS=Homo sapiens GN=MRPL23 PE=1 SV=1 - [RM23_HUMAN]	YbeY-KO	0	0	0	0	0	0	0	0.766741	1	0	0	0.725167	0	0	0	0	0	0	0	0	0	0
Q9P0M9	bL27m	39S ribosomal protein L27, mitochondrial OS=Homo sapiens GN=MRPL27 PE=1 SV=1 - [RM27_HUMAN]	YbeY-KO	0	0	0	0	0	0	0	0	1	0	0	0	0	0	0	0	0	0	0	0	0	0
Q9HD33	uL29m	39S ribosomal protein L47, mitochondrial OS=Homo sapiens GN=MRPL47 PE=1 SV=2 - [RM47_HUMAN]	YbeY-KO	0.242876	0.623463	0.360046	0	0	0	0	1	0.995226	0.191523	0	0.164617	0.0255461	0.0357442	0	0	0	0	0	0	0	0
Q8TCC3	uL30m	39S ribosomal protein L30, mitochondrial OS=Homo sapiens GN=MRPL30 PE=1 SV=1 - [RM30_HUMAN]	YbeY-KO	0	0	0	0	0	0	0	0.609932	1	0	0	0	0	0	0	0	0	0	0	0	0	0
Q9BQ48	bL34m	39S ribosomal protein L34, mitochondrial OS=Homo sapiens GN=MRPL34 PE=1 SV=1 - [RM34_HUMAN]	YbeY-KO	0	0	0	0	0	0	0	0	1	0.21875	0	0	0	0	0	0	0	0	0	0	0	0
Q9BZE1	mL37	39S ribosomal protein L37, mitochondrial OS=Homo sapiens GN=MRPL37 PE=1 SV=2 - [RM37_HUMAN]	YbeY-KO	0	0	0	0	0	0	0	0	1	0	0	0	0	0	0	0	0	0	0	0	0	0
Q96DV4	mL38	39S ribosomal protein L38, mitochondrial OS=Homo sapiens GN=MRPL38 PE=1 SV=2 - [RM38_HUMAN]	YbeY-KO	0	0	0	0	0	0	0	0.68335	1	0	0	0	0	0	0	0	0	0	0	0	0	0
Q9NYK5	mL39	39S ribosomal protein L39, mitochondrial OS=Homo sapiens GN=MRPL39 PE=1 SV=3 - [RM39_HUMAN]	YbeY-KO	0	0	0	0	0	0	0	1	0.128745	0	0	0	0	0	0	0	0	0	0	0	0	0
Q9NQ50	mL40	39S ribosomal protein L40, mitochondrial OS=Homo sapiens GN=MRPL40 PE=1 SV=1 - [RM40_HUMAN]	YbeY-KO	0	0.502104	0	0	0	0	0	1	0.310473	0	0	0.0623669	0	0	0	0	0	0	0	0	0	0
Q8IXM3	mL41	39S ribosomal protein L41, mitochondrial OS=Homo sapiens GN=MRPL41 PE=1 SV=1 - [RM41_HUMAN]	YbeY-KO	0	0	0	0	0	0	0	0	1	0	0.480618	0	0	0.103278	0	0	0	0	0	0	0	0
Q8N983	mL43	39S ribosomal protein L43, mitochondrial OS=Homo sapiens GN=MRPL43 PE=1 SV=1 - [RM43_HUMAN]	YbeY-KO	0	0	0	0	0	0	0	1	0.740971	0	0	0	0	0	0	0	0	0	0	0	0	0
Q9H9J2	mL44	39S ribosomal protein L44, mitochondrial OS=Homo sapiens GN=MRPL44 PE=1 SV=1 - [RM44_HUMAN]	YbeY-KO	0	0	0	0	0	0	0	0	1	0	0	0	0	0	0	0	0	0	0	0	0	0
Q9BRJ2	mL45	39S ribosomal protein L45, mitochondrial OS=Homo sapiens GN=MRPL45 PE=1 SV=2 - [RM45_HUMAN]	YbeY-KO	0	0	0	0	0	0	0	0.709427	1	0	0.38837	0	0	0	0	0	0	0	0	0	0	0
Q9H2W6	mL46	39S ribosomal protein L46, mitochondrial OS=Homo sapiens GN=MRPL46 PE=1 SV=1 - [RM46_HUMAN]	YbeY-KO	0	0.949311	0	0	0	0	0	1	0.99449	0.899725	0	0.150579	0	0	0	0	0	0	0	0	0	0
Q13405	mL49	39S ribosomal protein L49, mitochondrial OS=Homo sapiens GN=MRPL49 PE=1 SV=1 - [RM49_HUMAN]	YbeY-KO	0	0	0	0	0	0	0	0.767025	1	0.0961225	0	0.463995	0.12755	0	0	0	0	0	0	0	0	0
Q8N5N7	mL50	39S ribosomal protein L50, mitochondrial OS=Homo sapiens GN=MRPL50 PE=1 SV=2 - [RM50_HUMAN]	YbeY-KO	0	0	0	0	0	0	0	0.909845	1	0.382558	0	0	0	0	0	0	0	0	0	0	0	0
Q86TS9	mL52	39S ribosomal protein L52, mitochondrial OS=Homo sapiens GN=MRPL52 PE=2 SV=2 - [RM52_HUMAN]	YbeY-KO	0	0	0	0	0	0	0	0	0.920153	1	0.36576	0	0	0.0497036	0	0	0	0	0	0	0	0
Q96EL3	mL53	39S ribosomal protein L53, mitochondrial OS=Homo sapiens GN=MRPL53 PE=1 SV=1 - [RM53_HUMAN]	YbeY-KO	0	0	0	0	0	0	0	1	0	0	0	0	0	0	0.0315714	0	0	0	0	0	0	0
Q14197	mL62	Peptidyl-tRNA hydrolase ICT1, mitochondrial OS=Homo sapiens GN=ICT1 PE=1 SV=1 - [ICT1_HUMAN]	YbeY-KO	0	0	0	0	0	0	0	1	0.640207	0	0	0	0	0	0	0	0	0	0	0	0	0
Q8TAE8	mL64	Growth arrest and DNA damage-inducible proteins-interacting protein 1 OS=Homo sapiens GN=GADD45GIP1 PE=1 SV=1 - [G45IP_HUMAN]	YbeY-KO	0	0	0	0	0	0	0	0.555115	1	0.319153	0.287978	0.523596	0.216328	0	0	0	0	0	0	0	0	0
Q9NP92	mL65	28S ribosomal protein S30, mitochondrial OS=Homo sapiens GN=MRPS30 PE=1 SV=2 - [RT30_HUMAN]	YbeY-KO	0	0	0	0	0	0	0	1	0.0928402	0	0	0.0428311	0	0	0	0	0	0	0	0	0	0
Q9NVS2	mL66	28S ribosomal protein S18a, mitochondrial OS=Homo sapiens GN=MRPS18A PE=1 SV=1 - [RT18A_HUMAN]	YbeY-KO	0	0	0	0	0	0	0	0	1	0	0	0	0	0	0	0	0	0	0	0	0	0

## Sheet: Exp2,proteome,shared pep,Hap1
Protein Group Accessions	Protein Descriptions	scenario	label	1	2	3	4	5	6	7	8	9	10	11	12	13	14	15	16	17	18	19	20	21	22
O00165	HCLS1-associated protein X-1 OS=Homo sapiens GN=HAX1 PE=1 SV=2 - [HAX1_HUMAN]	B	Hap1	0	0.406705	0	0	0.182841	0	0	0	0	0	0	0	0	0	0	0	0	0	0	0	0	0
O00264	Membrane-associated progesterone receptor component 1 OS=Homo sapiens GN=PGRMC1 PE=1 SV=3 - [PGRC1_HUMAN]	B	Hap1	0.694675	0	0.106824	0	0.0878895	0	0	0	0	0	0	0	0	0	0	0	0	0	0	0	0	0
O00303	Eukaryotic translation initiation factor 3 subunit F OS=Homo sapiens GN=EIF3F PE=1 SV=1 - [EIF3F_HUMAN]	B	Hap1	0	0	0	0	0.783488	0	0	0	0	0	0	0	0	0	0	0	0	0	0	0	0	0
O00330	Pyruvate dehydrogenase protein X component, mitochondrial OS=Homo sapiens GN=PDHX PE=1 SV=3 - [ODPX_HUMAN]	B	Hap1	0	0	0	0	0	0	0	0	0	0	0	0	0	0	0	0.944831	0	0.553432	0.493918	0	0	0
O00410	Importin-5 OS=Homo sapiens GN=IPO5 PE=1 SV=4 - [IPO5_HUMAN]	B	Hap1	1	0	0	0	0	0	0	0	0	0	0	0	0	0	0	0	0	0	0	0	0	0
O00461	Golgi integral membrane protein 4 OS=Homo sapiens GN=GOLIM4 PE=1 SV=1 - [GOLI4_HUMAN]	B	Hap1	0	0	0	0	0	0	0	0	0	0	0	0	0	0	0	0	0	0	1	0	0	0.306437
O00571	ATP-dependent RNA helicase DDX3X OS=Homo sapiens GN=DDX3X PE=1 SV=3 - [DDX3X_HUMAN]	B	Hap1	0.317671	0.552372	0.265872	0	0	0	0	0	0	0	0	0	0	0	0	0	0	0	0	0	0	0
O15260	Surfeit locus protein 4 OS=Homo sapiens GN=SURF4 PE=1 SV=3 - [SURF4_HUMAN]	B	Hap1	0	0	0	0	0	0	0	0.69888	0.316244	0	0	0	0	0	0.649971	0	0.61481	0	0	0	0	0
O43169	Cytochrome b5 type B OS=Homo sapiens GN=CYB5B PE=1 SV=2 - [CYB5B_HUMAN]	B	Hap1	0.625804	0	0	0	0	0	0	0	0	0	0	0	0	0	0	0	0	0	0	0	0	0
O43615	Mitochondrial import inner membrane translocase subunit TIM44 OS=Homo sapiens GN=TIMM44 PE=1 SV=2 - [TIM44_HUMAN]	B	Hap1	0.546864	0.245746	0	0.0989906	0.0649243	0	0	0	0	0	0	0	0	0	0	0	0	0	0	0	0	0
O43837	Isocitrate dehydrogenase [NAD] subunit beta, mitochondrial OS=Homo sapiens GN=IDH3B PE=1 SV=2 - [IDH3B_HUMAN]	B	Hap1	0	0	0.463365	0.402039	0	0	0	0	0	0	0	0	0	0	0	0	0	0	0	0	0	0
O43852	Calumenin OS=Homo sapiens GN=CALU PE=1 SV=2 - [CALU_HUMAN]	B	Hap1	0.341648	0	0.47967	0.224121	0	0	0	0	0	0	0	0	0	0	0	0	0	0	0	0	0	0
O60313	Dynamin-like 120 kDa protein, mitochondrial OS=Homo sapiens GN=OPA1 PE=1 SV=3 - [OPA1_HUMAN]	B	Hap1	0	0.566689	0.259166	0	0	0	0	0	0	0	0	0	0	0	0	0	0	0	0	0	0	0
O60488	Long-chain-fatty-acid--CoA ligase 4 OS=Homo sapiens GN=ACSL4 PE=1 SV=2 - [ACSL4_HUMAN]	B	Hap1	0.750134	0	0	0	0	0	0	0.083214	0	0	0	0	0	0	0	0	0	0	0	0	0	0
O60568	Procollagen-lysine,2-oxoglutarate 5-dioxygenase 3 OS=Homo sapiens GN=PLOD3 PE=1 SV=1 - [PLOD3_HUMAN]	B	Hap1	0	0	0	0	0	0	0.49277	0	0	0	0	0	0	0	0	0	0	0	0	0	0	0
O60762	Dolichol-phosphate mannosyltransferase OS=Homo sapiens GN=DPM1 PE=1 SV=1 - [DPM1_HUMAN]	B	Hap1	0.359457	0	0	0	0	0	0	0	0	0	0	0	0	0	0	0	0	0	0	0	0	0
O60783	28S ribosomal protein S14, mitochondrial OS=Homo sapiens GN=MRPS14 PE=1 SV=1 - [RT14_HUMAN]	B	Hap1	0	0	0	0	0	0	0	0	1	0.405752	0.218639	0.685288	0.686394	0.758296	0.837389	0.363662	0.490376	0.0546792	0	0	0	0
O60814	Histone H2B type 1-K OS=Homo sapiens GN=HIST1H2BK PE=1 SV=3 - [H2B1K_HUMAN]	B	Hap1	0	0	0	0	0	0	0	0	0	0	0	0	0	0	0	0	0	0	0	0	0	0.177897
O75027	ATP-binding cassette sub-family B member 7, mitochondrial OS=Homo sapiens GN=ABCB7 PE=1 SV=2 - [ABCB7_HUMAN]	B	Hap1	0	0.0323927	0	0	0	0	0	0	0	0	0	0	0	0	0	0	0	0	0	0	0	0
O75390	Citrate synthase, mitochondrial OS=Homo sapiens GN=CS PE=1 SV=2 - [CISY_HUMAN]	B	Hap1	0.747232	0.757321	0	0.384375	0	0	0.0619107	0.0664554	0.0256786	0.0243839	0.0185536	0.0149643	0.00664196	0	0.00478571	0	0.0157679	0	0	0	0.00107321	0.00179732
O75439	Mitochondrial-processing peptidase subunit beta OS=Homo sapiens GN=PMPCB PE=1 SV=2 - [MPPB_HUMAN]	B	Hap1	0.611435	0.59471	0	0.199572	0.153637	0.044224	0	0.0112252	0	0	0	0	0	0	0	0	0	0	0	0	0	0
O75489	NADH dehydrogenase [ubiquinone] iron-sulfur protein 3, mitochondrial OS=Homo sapiens GN=NDUFS3 PE=1 SV=1 - [NDUS3_HUMAN]	B	Hap1	0	0	0	0	0	0	0.471275	0	0	0	0	0	0	0	0	0	0	0	0	0	0	0
O75521	Enoyl-CoA delta isomerase 2, mitochondrial OS=Homo sapiens GN=ECI2 PE=1 SV=4 - [ECI2_HUMAN]	B	Hap1	0	0	0.511619	0	0	0	0	0	0	0	0	0	0	0	0	0	0	0	0	0	0	0
O75879	Glutamyl-tRNA(Gln) amidotransferase subunit B, mitochondrial OS=Homo sapiens GN=PET112 PE=1 SV=1 - [GATB_HUMAN]	B	Hap1	0.544612	0.810174	0.195352	0	0	0	0	0	0	0	0	0	0	0	0	0	0	0	0	0	0	0
O75947	ATP synthase subunit d, mitochondrial OS=Homo sapiens GN=ATP5H PE=1 SV=3 - [ATP5H_HUMAN]	B	Hap1	0	0	0	0	0	0	0.269554	0.135987	0.184204	0.174841	0	0	0	0.160701	0.353312	0.179873	0	0	0.0229936	0.0583185	0	0
O75964	ATP synthase subunit g, mitochondrial OS=Homo sapiens GN=ATP5L PE=1 SV=3 - [ATP5L_HUMAN]	B	Hap1	0	0	0	0	0	0	0	0	0	0.191564	0.0983449	0	0.113988	0	0.30299	0.307742	0.448211	0.114576	0	0	0.0620395	0
O76031	ATP-dependent Clp protease ATP-binding subunit clpX-like, mitochondrial OS=Homo sapiens GN=CLPX PE=1 SV=2 - [CLPX_HUMAN]	B	Hap1	0.732827	0.747223	0.220131	0	0	0	0	0	0	0	0	0	0	0	0	0	0	0	0	0	0	0
O94826	Mitochondrial import receptor subunit TOM70 OS=Homo sapiens GN=TOMM70A PE=1 SV=1 - [TOM70_HUMAN]	B	Hap1	0.607211	0	0.217173	0	0	0	0	0	0	0	0	0	0	0	0	0	0	0	0	0	0	0
O94925	Glutaminase kidney isoform, mitochondrial OS=Homo sapiens GN=GLS PE=1 SV=1 - [GLSK_HUMAN]	B	Hap1	0.583333	0.599644	0.368387	0.379656	0.223606	0.189087	0	0	0	0	0	0	0	0	0	0	0	0	0	0	0	0
O95140	Mitofusin-2 OS=Homo sapiens GN=MFN2 PE=1 SV=3 - [MFN2_HUMAN]	B	Hap1	0	0.392708	0	0	0	0	0	0	0	0	0	0	0	0	0	0	0	0	0	0	0	0
O95202	LETM1 and EF-hand domain-containing protein 1, mitochondrial OS=Homo sapiens GN=LETM1 PE=1 SV=1 - [LETM1_HUMAN]	B	Hap1	0.498111	0.254013	0.178942	0.252314	0.203022	0.126534	0	0.11237	0.0458546	0.0628517	0.0708026	0.0239849	0	0	0	0	0	0	0	0	0	0
O95363	Phenylalanine--tRNA ligase, mitochondrial OS=Homo sapiens GN=FARS2 PE=1 SV=1 - [SYFM_HUMAN]	B	Hap1	0	0.872478	0	0	0	0	0	0	0	0	0	0	0	0	0	0	0	0	0	0	0	0
O95831	Apoptosis-inducing factor 1, mitochondrial OS=Homo sapiens GN=AIFM1 PE=1 SV=1 - [AIFM1_HUMAN]	B	Hap1	0	0	0.120524	0.0856498	0.0813363	0.0347054	0.0326755	0.0225204	0.00776995	0.0103129	0	0	0	0	0	0	0.00458416	0	0	0	0	0
O95837	Guanine nucleotide-binding protein subunit alpha-14 OS=Homo sapiens GN=GNA14 PE=2 SV=1 - [GNA14_HUMAN]	B	Hap1	0.311924	0	0	0	0	0	0	0	0	0	0	0	0	0	0	0	0	0	0	0	0	0
O96005	Cleft lip and palate transmembrane protein 1 OS=Homo sapiens GN=CLPTM1 PE=1 SV=1 - [CLPT1_HUMAN]	B	Hap1	0.634125	0.30095	0.0977039	0	0	0	0	0	0	0	0	0	0	0	0	0	0	0	0	0	0	0
P00338	L-lactate dehydrogenase A chain OS=Homo sapiens GN=LDHA PE=1 SV=2 - [LDHA_HUMAN]	B	Hap1	0.1455	0.720951	0.0515804	0	0	0	0	0	0	0	0	0	0	0	0	0	0	0	0	0	0	0
P00367	Glutamate dehydrogenase 1, mitochondrial OS=Homo sapiens GN=GLUD1 PE=1 SV=2 - [DHE3_HUMAN]	B	Hap1	0	0	0.272296	0.515699	0.346306	0.148021	0.230013	0	0.0411412	0.0233113	0.0153166	0.0241029	0.0111939	0	0	0	0.0127507	0	0	0	0	0
P00367;P49448	Glutamate dehydrogenase 1, mitochondrial OS=Homo sapiens GN=GLUD1 PE=1 SV=2 - [DHE3_HUMAN]|Glutamate dehydrogenase 2, mitochondrial OS=Homo sapiens GN=GLUD2 PE=1 SV=2 - [DHE4_HUMAN]	B	Hap1	0	0.111837	0.275586	0.468866	0.285173	0.160234	0.204747	0.0804254	0.0302466	0	0	0.0159279	0.0067725	0	0	0	0	0	0	0	0	0
P00390	Glutathione reductase, mitochondrial OS=Homo sapiens GN=GSR PE=1 SV=2 - [GSHR_HUMAN]	B	Hap1	0.532122	0.450015	0	0	0	0	0	0	0	0	0	0	0	0	0	0	0	0	0	0	0	0
P00505	Aspartate aminotransferase, mitochondrial OS=Homo sapiens GN=GOT2 PE=1 SV=3 - [AATM_HUMAN]	B	Hap1	0.650524	0.563541	0.305984	0	0.136952	0.0720234	0.0354411	0.0391117	0.0198211	0.0212708	0.0214374	0.00610117	0.00592844	0	0	0	0.00866749	0	0	0	0	0.00519124
P02786	Transferrin receptor protein 1 OS=Homo sapiens GN=TFRC PE=1 SV=2 - [TFR1_HUMAN]	B	Hap1	0	0.566183	0	0	0	0	0	0	0	0	0	0	0	0	0	0	0	0	0	0	0	0
P04040	Catalase OS=Homo sapiens GN=CAT PE=1 SV=3 - [CATA_HUMAN]	B	Hap1	0	0	0.816918	1	0.711178	0	0	0	0	0	0	0	0	0	0	0	0	0	0	0	0	0
P04075	Fructose-bisphosphate aldolase A OS=Homo sapiens GN=ALDOA PE=1 SV=2 - [ALDOA_HUMAN]	B	Hap1	0.310395	0.722188	0.398419	0.377751	0.204012	0.0913678	0.0725836	0.0408997	0	0	0	0	0	0	0	0	0	0	0	0	0	0
P04179	Superoxide dismutase [Mn], mitochondrial OS=Homo sapiens GN=SOD2 PE=1 SV=2 - [SODM_HUMAN]	B	Hap1	0.484671	0.521796	0.216946	0.117485	0	0	0	0	0	0	0	0	0	0	0	0	0	0	0	0	0	0
P04181	Ornithine aminotransferase, mitochondrial OS=Homo sapiens GN=OAT PE=1 SV=1 - [OAT_HUMAN]	B	Hap1	0.24521	0.493223	0.303474	0.109737	0.0753388	0.0186478	0.0195981	0.0106808	0	0	0	0	0	0	0	0	0	0	0	0	0	0
P04406	Glyceraldehyde-3-phosphate dehydrogenase OS=Homo sapiens GN=GAPDH PE=1 SV=3 - [G3P_HUMAN]	B	Hap1	0.272756	0.646127	0.424773	0.255865	0.172036	0.0960797	0	0	0	0	0	0	0	0	0	0	0	0	0	0	0	0
P04843	Dolichyl-diphosphooligosaccharide--protein glycosyltransferase subunit 1 OS=Homo sapiens GN=RPN1 PE=1 SV=1 - [RPN1_HUMAN]	B	Hap1	0.74025	1	0.531777	0.541887	0	0.298748	0.413096	0.359894	0.183534	0.157896	0	0	0.068079	0.0295137	0.250602	0.0447039	0.21832	0	0	0.0254694	0.0384449	0
P04844	Dolichyl-diphosphooligosaccharide--protein glycosyltransferase subunit 2 OS=Homo sapiens GN=RPN2 PE=1 SV=3 - [RPN2_HUMAN]	B	Hap1	0	0	0	0	0	0	0.312793	0	0	0	0	0	0	0	0.0450704	0	0.0373826	0	0	0	0	0
P05023	Sodium/potassium-transporting ATPase subunit alpha-1 OS=Homo sapiens GN=ATP1A1 PE=1 SV=1 - [AT1A1_HUMAN]	B	Hap1	0	0.61183	0.428803	0.37037	0.203524	0.18087	0.109385	0.12589	0.0710176	0	0	0	0	0	0	0	0	0.0152086	0.0293779	0.0219525	0.0172887	0
P05141	ADP/ATP translocase 2 OS=Homo sapiens GN=SLC25A5 PE=1 SV=7 - [ADT2_HUMAN]	B	Hap1	0.653798	0.322177	0.173587	0.115567	0.118747	0.0435078	0.0317039	0.0193584	0.019039	0.0167477	0	0.0110582	0.0100861	0.00830996	0	0.0128802	0	0.0133815	0.0191779	0.0128135	0.0109818	0.00459103
P05141;P12235;P12236	ADP/ATP translocase 1 OS=Homo sapiens GN=SLC25A4 PE=1 SV=4 - [ADT1_HUMAN]|ADP/ATP translocase 2 OS=Homo sapiens GN=SLC25A5 PE=1 SV=7 - [ADT2_HUMAN]|ADP/ATP translocase 3 OS=Homo sapiens GN=SLC25A6 PE=1 SV=4 - [ADT3_HUMAN]	B	Hap1	0.72128	0.348514	0.063361	0	0.0287829	0	0.050871	0.0173631	0	0	0	0	0	0	0.0244222	0	0.0498918	0	0	0	0	0
P05141;P12236	ADP/ATP translocase 2 OS=Homo sapiens GN=SLC25A5 PE=1 SV=7 - [ADT2_HUMAN]|ADP/ATP translocase 3 OS=Homo sapiens GN=SLC25A6 PE=1 SV=4 - [ADT3_HUMAN]	B	Hap1	1	0.565033	0	0	0	0	0	0	0	0	0	0.0204702	0	0	0.0241788	0	0.0526225	0	0.00872185	0	0	0.00438344
P05165	Propionyl-CoA carboxylase alpha chain, mitochondrial OS=Homo sapiens GN=PCCA PE=1 SV=4 - [PCCA_HUMAN]	B	Hap1	0	0	0	0	0	0	0.765612	0	0	0	0	0	0	0	0	0	0	0	0	0	0	0
P05166	Propionyl-CoA carboxylase beta chain, mitochondrial OS=Homo sapiens GN=PCCB PE=1 SV=3 - [PCCB_HUMAN]	B	Hap1	0	0	0	0	0	0	0.730967	0	0	0	0	0	0	0	0	0	0	0	0	0	0	0
P06493	Cyclin-dependent kinase 1 OS=Homo sapiens GN=CDK1 PE=1 SV=3 - [CDK1_HUMAN]	B	Hap1	0.449421	0.837985	0	0	0	0	0	0	0	0	0	0	0	0	0	0	0	0	0	0	0	0
P06576	ATP synthase subunit beta, mitochondrial OS=Homo sapiens GN=ATP5B PE=1 SV=3 - [ATPB_HUMAN]	B	Hap1	0.0620911	0.0462558	0.0492582	0.065479	0.0900117	0.131133	0.277687	0.227395	0.197021	0.180315	0.0857477	0.238259	0.162734	0.16285	0.415012	0.178154	0.324825	0.0475759	0.0790888	0.056507	0.0210514	0.0216063
P07195	L-lactate dehydrogenase B chain OS=Homo sapiens GN=LDHB PE=1 SV=2 - [LDHB_HUMAN]	B	Hap1	0	0.781673	0	0	0	0	0	0	0	0	0	0	0	0	0	0	0	0	0	0	0	0
P07237	Protein disulfide-isomerase OS=Homo sapiens GN=P4HB PE=1 SV=3 - [PDIA1_HUMAN]	B	Hap1	0.770156	0.596252	0.229349	0.197737	0.155658	0.0664781	0.0477228	0.0473126	0.0153819	0.0167185	0.0120792	0.0140594	0	0	0	0	0.0140665	0	0	0	0	0
P07355	Annexin A2 OS=Homo sapiens GN=ANXA2 PE=1 SV=2 - [ANXA2_HUMAN]	B	Hap1	0.537995	0.425779	0.725779	0.403538	0.349452	0.081727	0	0.0383404	0	0	0	0	0	0	0	0	0	0	0	0	0	0
P07954	Fumarate hydratase, mitochondrial OS=Homo sapiens GN=FH PE=1 SV=3 - [FUMH_HUMAN]	B	Hap1	0.178356	0.627671	0.531507	0.505753	0.294795	0.154356	0.0535342	0.0550411	0.0220575	0.0220192	0.0147589	0	0.00693973	0	0.00401644	0	0.00773425	0	0	0	0	0
P08195	4F2 cell-surface antigen heavy chain OS=Homo sapiens GN=SLC3A2 PE=1 SV=3 - [4F2_HUMAN]	B	Hap1	0	0	0	0	0	0.231856	0.172106	0.221627	0	0	0	0	0	0	0	0	0	0	0	0	0	0
P08240	Signal recognition particle receptor subunit alpha OS=Homo sapiens GN=SRPR PE=1 SV=2 - [SRPR_HUMAN]	B	Hap1	0	0.855422	0	0	0	0	0	0	0	0	0	0	0	0	0	0	0	0	0	0	0	0
P08559	Pyruvate dehydrogenase E1 component subunit alpha, somatic form, mitochondrial OS=Homo sapiens GN=PDHA1 PE=1 SV=3 - [ODPA_HUMAN]	B	Hap1	0	0	0	0	0	0	0	0	0	0.0329997	0	0.0679038	0.128343	0.205171	0.649152	0.300111	0.304142	0.0854462	0.0243536	0.0320684	0.0162775	0.0254657
P09110	3-ketoacyl-CoA thiolase, peroxisomal OS=Homo sapiens GN=ACAA1 PE=1 SV=2 - [THIK_HUMAN]	B	Hap1	0.635561	0.445346	0.120549	0	0	0	0	0	0	0	0	0	0	0	0	0	0	0	0	0	0	0
P09543	2',3'-cyclic-nucleotide 3'-phosphodiesterase OS=Homo sapiens GN=CNP PE=1 SV=2 - [CN37_HUMAN]	B	Hap1	0	0.854453	0	0	0	0	0	0	0	0	0	0	0	0	0	0	0	0	0	0	0	0
P09622	Dihydrolipoyl dehydrogenase, mitochondrial OS=Homo sapiens GN=DLD PE=1 SV=2 - [DLDH_HUMAN]	B	Hap1	0.887588	1	0.5	0.500546	0.459329	0.280328	0.843872	0.698829	0.648322	0.320375	0.0764715	0.0852459	0.0672209	0.00769243	0	0.028103	0	0	0	0	0	0
P0CG48	Polyubiquitin-C OS=Homo sapiens GN=UBC PE=1 SV=3 - [UBC_HUMAN]	B	Hap1	0.862726	0.601277	0.359203	0.328049	0.316601	0.242624	0.204205	0.207838	0.117569	0.0958498	0.0613827	0	0.0532695	0.0491964	0	0	0.162483	0.0362726	0.0498459	0.0287649	0	0
P10515	Dihydrolipoyllysine-residue acetyltransferase component of pyruvate dehydrogenase complex, mitochondrial OS=Homo sapiens GN=DLAT PE=1 SV=3 - [ODP2_HUMAN]	B	Hap1	0	0	0	0	0	0	0.005485	0	0.006919	0.004655	0.005607	0.01628	0	0.02076	0.6749	0.2446	0.7123	0.02085	0.01391	0.007822	0	0
P10809	60 kDa heat shock protein, mitochondrial OS=Homo sapiens GN=HSPD1 PE=1 SV=2 - [CH60_HUMAN]	B	Hap1	0.255751	0.197903	0.323917	0.745602	0.770974	0.616035	0.320027	0.264885	0.0852503	0.0716171	0.0453484	0.0370095	0.0136857	0.00274357	0.0132933	0.0022226	0.0240697	0.00352673	0.00210081	0.00272835	0.00428789	0.00920332
P11021	78 kDa glucose-regulated protein OS=Homo sapiens GN=HSPA5 PE=1 SV=2 - [GRP78_HUMAN]	B	Hap1	0.620114	0.78551	0.594376	0.697807	0.459724	0.322545	0.14123	0.15939	0.0848904	0.0740705	0.0589609	0.035205	0.0274118	0.0133174	0.0219161	0.0117112	0.0245186	0.0100524	0.0111296	0.00687321	0.00915157	0.0125024
P11021;P11142	Heat shock cognate 71 kDa protein OS=Homo sapiens GN=HSPA8 PE=1 SV=1 - [HSP7C_HUMAN]|78 kDa glucose-regulated protein OS=Homo sapiens GN=HSPA5 PE=1 SV=2 - [GRP78_HUMAN]	B	Hap1	0	0	0.392168	0.419209	0.302143	0.149052	0	0	0	0	0	0	0	0	0	0	0	0	0	0	0	0
P11142	Heat shock cognate 71 kDa protein OS=Homo sapiens GN=HSPA8 PE=1 SV=1 - [HSP7C_HUMAN]	B	Hap1	0.47619	0	0.328856	0.371062	0.253968	0	0	0.0993488	0	0	0	0	0	0	0	0	0	0	0	0	0	0.0566545
P11177	Pyruvate dehydrogenase E1 component subunit beta, mitochondrial OS=Homo sapiens GN=PDHB PE=1 SV=3 - [ODPB_HUMAN]	B	Hap1	0	0	0	0	0	0	0	0	0.041125	0.0368474	0.0351297	0.0766925	0.0922196	0.148602	0.583025	0.229168	0.195285	0.0165241	0.0164769	0.0110643	0	0
P11182	Lipoamide acyltransferase component of branched-chain alpha-keto acid dehydrogenase complex, mitochondrial OS=Homo sapiens GN=DBT PE=1 SV=3 - [ODB2_HUMAN]	B	Hap1	0	0	0	0	0	0.356854	0.862928	0.716277	0	0	0	0	0	0	0	0	0	0	0	0	0	0
P11310	Medium-chain specific acyl-CoA dehydrogenase, mitochondrial OS=Homo sapiens GN=ACADM PE=1 SV=1 - [ACADM_HUMAN]	B	Hap1	0	0.800795	0.382088	0.372881	0.224315	0	0	0	0	0	0	0	0	0	0	0	0	0	0	0	0	0
P12109	Collagen alpha-1(VI) chain OS=Homo sapiens GN=COL6A1 PE=1 SV=3 - [CO6A1_HUMAN]	B	Hap1	0	0.340866	0	0	0	0	0	0	0	0	0	0	0	0	0	0	0	0	0	0	0	0
P12235;P12236	ADP/ATP translocase 1 OS=Homo sapiens GN=SLC25A4 PE=1 SV=4 - [ADT1_HUMAN]|ADP/ATP translocase 3 OS=Homo sapiens GN=SLC25A6 PE=1 SV=4 - [ADT3_HUMAN]	B	Hap1	0.639467	0.37289	0.32322	0	0.292268	0	0	0	0	0	0	0	0	0	0	0	0	0	0	0	0	0
P12236	ADP/ATP translocase 3 OS=Homo sapiens GN=SLC25A6 PE=1 SV=4 - [ADT3_HUMAN]	B	Hap1	1	0.450686	0.202344	0.125166	0.137284	0.0611234	0.0556391	0.0457762	0.0342326	0.0270765	0.0200265	0.0288633	0.0202344	0.0177311	0.0470588	0.0314418	0.05931	0.0160239	0.0262008	0.0255153	0.0168952	0.0203052
P12532	Creatine kinase U-type, mitochondrial OS=Homo sapiens GN=CKMT1A PE=1 SV=1 - [KCRU_HUMAN]	B	Hap1	0	0	0.607298	0.644904	0.512932	0.175311	0	0	0	0	0	0	0	0	0	0	0	0	0	0	0	0
P13639	Elongation factor 2 OS=Homo sapiens GN=EEF2 PE=1 SV=4 - [EF2_HUMAN]	B	Hap1	0.268548	0	0.636997	0.57795	0.343719	0.304282	0	0.0952936	0	0	0	0	0	0	0	0	0	0	0	0	0	0
P13667	Protein disulfide-isomerase A4 OS=Homo sapiens GN=PDIA4 PE=1 SV=2 - [PDIA4_HUMAN]	B	Hap1	0.699282	0.335095	0.263862	0.21409	0.161057	0	0	0.0494064	0	0	0	0	0	0	0	0	0	0	0	0	0	0
P13804	Electron transfer flavoprotein subunit alpha, mitochondrial OS=Homo sapiens GN=ETFA PE=1 SV=1 - [ETFA_HUMAN]	B	Hap1	0	0.407508	0.237688	0.240931	0.166847	0.102372	0	0.0636036	0	0	0.0204144	0	0	0	0	0	0	0	0	0	0	0
P13995	Bifunctional methylenetetrahydrofolate dehydrogenase/cyclohydrolase, mitochondrial OS=Homo sapiens GN=MTHFD2 PE=1 SV=2 - [MTDC_HUMAN]	B	Hap1	0.0682708	0.564781	0	0	0	0	0	0	0	0	0	0	0	0	0	0	0	0	0	0	0	0
P14314	Glucosidase 2 subunit beta OS=Homo sapiens GN=PRKCSH PE=1 SV=2 - [GLU2B_HUMAN]	B	Hap1	0	0	0.528096	0.486783	0.293682	0.216625	0	0.107066	0	0	0	0	0	0	0	0	0	0	0	0	0	0
P14618	Pyruvate kinase isozymes M1/M2 OS=Homo sapiens GN=PKM PE=1 SV=4 - [KPYM_HUMAN]	B	Hap1	0.82187	0	0.68834	0	0.17727	0	0	0	0	0	0	0	0	0	0	0	0	0	0	0	0	0
P14625	Endoplasmin OS=Homo sapiens GN=HSP90B1 PE=1 SV=1 - [ENPL_HUMAN]	B	Hap1	0.358296	0.669358	0.295317	0.258175	0.144388	0.0761001	0.0365765	0.0412192	0.016738	0.0181792	0.0108195	0.00844368	0	0	0	0	0.00881914	0	0	0	0	0
P15311	Ezrin OS=Homo sapiens GN=EZR PE=1 SV=4 - [EZRI_HUMAN]	B	Hap1	1	0.572727	0.460744	0	0	0	0	0	0	0	0	0	0	0	0	0	0	0	0	0	0	0
P15311;P26038	Ezrin OS=Homo sapiens GN=EZR PE=1 SV=4 - [EZRI_HUMAN]|Moesin OS=Homo sapiens GN=MSN PE=1 SV=3 - [MOES_HUMAN]	B	Hap1	1	0.694258	0	0	0	0	0	0	0	0	0	0	0	0	0	0	0	0	0	0	0	0
P16219	Short-chain specific acyl-CoA dehydrogenase, mitochondrial OS=Homo sapiens GN=ACADS PE=1 SV=1 - [ACADS_HUMAN]	B	Hap1	0	0.508162	0	0	0	0	0	0	0	0	0	0	0	0	0	0	0	0	0	0	0	0
P16435	NADPH--cytochrome P450 reductase OS=Homo sapiens GN=POR PE=1 SV=2 - [NCPR_HUMAN]	B	Hap1	0.689982	0	0	0	0	0	0	0	0	0	0	0	0	0	0	0	0	0	0	0	0	0
P16615	Sarcoplasmic/endoplasmic reticulum calcium ATPase 2 OS=Homo sapiens GN=ATP2A2 PE=1 SV=1 - [AT2A2_HUMAN]	B	Hap1	0	0.544242	0.288154	0.241047	0	0	0.22843	0.1027	0	0	0	0	0	0	0.0884298	0	0	0	0	0	0	0
P17987	T-complex protein 1 subunit alpha OS=Homo sapiens GN=TCP1 PE=1 SV=1 - [TCPA_HUMAN]	B	Hap1	0	0	0	0	0	0.488192	0.52112	0.488259	0.0997976	0.0392038	0	0	0	0	0	0	0	0	0	0	0	0
P18124	60S ribosomal protein L7 OS=Homo sapiens GN=RPL7 PE=1 SV=1 - [RL7_HUMAN]	B	Hap1	0	0	0	0	0	0	0	0	0	0	0	0	0	0	0	0	0	0	0	0	0	0.672235
P18859	ATP synthase-coupling factor 6, mitochondrial OS=Homo sapiens GN=ATP5J PE=1 SV=1 - [ATP5J_HUMAN]	B	Hap1	0	0	0	0	0	0	0	0	0.171159	0.124126	0.163894	0.119357	0.275652	0.345313	0.363394	0.314476	0.159346	0.244759	0.461453	0.337493	0.181753	0.244981
P19367	Hexokinase-1 OS=Homo sapiens GN=HK1 PE=1 SV=3 - [HXK1_HUMAN]	B	Hap1	0.227581	0.449685	0.0466166	0	0.0468686	0	0	0	0	0	0	0	0	0	0	0	0	0	0	0	0	0
P19367;P52789	Hexokinase-1 OS=Homo sapiens GN=HK1 PE=1 SV=3 - [HXK1_HUMAN]|Hexokinase-2 OS=Homo sapiens GN=HK2 PE=1 SV=2 - [HXK2_HUMAN]	B	Hap1	0.269249	0	0	0	0	0	0	0	0	0	0	0	0	0	0	0	0	0	0	0	0	0
P20674	Cytochrome c oxidase subunit 5A, mitochondrial OS=Homo sapiens GN=COX5A PE=1 SV=2 - [COX5A_HUMAN]	B	Hap1	0.370104	0	0	0	0	0	0	0	0	0	0	0	0	0	0	0	0	0	0	0	0	0
P21333	Filamin-A OS=Homo sapiens GN=FLNA PE=1 SV=4 - [FLNA_HUMAN]	B	Hap1	0	0	0.2284	0.261795	0.188714	0.17197	0.066716	0.0520722	0	0	0	0	0	0	0	0	0	0	0	0	0	0
P21333;Q14315	Filamin-A OS=Homo sapiens GN=FLNA PE=1 SV=4 - [FLNA_HUMAN]|Filamin-C OS=Homo sapiens GN=FLNC PE=1 SV=3 - [FLNC_HUMAN]	B	Hap1	0	0	0	0	0	0	0.0319154	0	0	0	0	0	0	0	0	0	0	0	0	0	0	0
P21796	Voltage-dependent anion-selective channel protein 1 OS=Homo sapiens GN=VDAC1 PE=1 SV=2 - [VDAC1_HUMAN]	B	Hap1	0	0	0	0	0	0	0	0	0	0	0	0	0	0	0	0	0.796471	0	0	0	0	0
P22033	Methylmalonyl-CoA mutase, mitochondrial OS=Homo sapiens GN=MUT PE=1 SV=4 - [MUTA_HUMAN]	B	Hap1	0	1	0	0	0	0	0	0	0	0	0	0	0	0	0	0	0	0	0	0	0	0
P22570	NADPH:adrenodoxin oxidoreductase, mitochondrial OS=Homo sapiens GN=FDXR PE=1 SV=3 - [ADRO_HUMAN]	B	Hap1	0.583854	0	0	0	0	0	0	0	0	0	0	0	0	0	0	0	0	0	0	0	0	0
P22830	Ferrochelatase, mitochondrial OS=Homo sapiens GN=FECH PE=1 SV=2 - [HEMH_HUMAN]	B	Hap1	0.614066	0.59958	0	0	0	0	0	0	0	0	0	0	0	0	0	0	0	0	0	0	0	0
P23284	Peptidyl-prolyl cis-trans isomerase B OS=Homo sapiens GN=PPIB PE=1 SV=2 - [PPIB_HUMAN]	B	Hap1	0.718995	0.383046	0.134941	0.123077	0.0867011	0.0274277	0.0269567	0.0234357	0.0160081	0.0124647	0.00869029	0.0124176	0	0	0	0	0	0	0	0	0	0
P23368	NAD-dependent malic enzyme, mitochondrial OS=Homo sapiens GN=ME2 PE=1 SV=1 - [MAOM_HUMAN]	B	Hap1	0.337091	1	0.514249	0.540408	0.228413	0	0.0784347	0	0	0	0	0	0	0	0	0	0	0	0	0	0	0
P23434	Glycine cleavage system H protein, mitochondrial OS=Homo sapiens GN=GCSH PE=1 SV=2 - [GCSH_HUMAN]	B	Hap1	0.70628	0	0	0	0	0	0	0	0	0	0	0	0	0	0	0	0	0	0	0	0	0
P23786	Carnitine O-palmitoyltransferase 2, mitochondrial OS=Homo sapiens GN=CPT2 PE=1 SV=2 - [CPT2_HUMAN]	B	Hap1	0.812649	0.510223	0.304184	0	0	0	0.0364146	0.0253447	0	0	0	0	0	0	0	0	0	0	0	0	0	0
P24539	ATP synthase subunit b, mitochondrial OS=Homo sapiens GN=ATP5F1 PE=1 SV=2 - [AT5F1_HUMAN]	B	Hap1	0	0	0	0	0	0	0	0	0.105626	0	0	0.192801	0	0.230067	0.309074	0.220508	0	0.313612	0.52928	0.209014	0	0
P24752	Acetyl-CoA acetyltransferase, mitochondrial OS=Homo sapiens GN=ACAT1 PE=1 SV=1 - [THIL_HUMAN]	B	Hap1	0.270061	0.603003	0.484514	0.537072	0.227851	0.194908	0.0351947	0.0886204	0.0327546	0	0.0351244	0	0	0	0	0	0	0	0	0	0	0
P25325	3-mercaptopyruvate sulfurtransferase OS=Homo sapiens GN=MPST PE=1 SV=3 - [THTM_HUMAN]	B	Hap1	0	0	0.364145	0	0.242155	0.117768	0	0	0	0	0	0	0	0	0	0	0	0	0	0	0	0
P25705	ATP synthase subunit alpha, mitochondrial OS=Homo sapiens GN=ATP5A1 PE=1 SV=1 - [ATPA_HUMAN]	B	Hap1	0	0.039651	0.0432946	0	0.115994	0.108655	0.243414	0.156637	0.140233	0.118697	0.0634793	0.181834	0.173794	0.138471	0.335443	0.145655	0.46271	0.0898734	0.107458	0.0366746	0.0591687	0.0218269
P26038	Moesin OS=Homo sapiens GN=MSN PE=1 SV=3 - [MOES_HUMAN]	B	Hap1	1	0.572692	0.466538	0.493846	0	0.15525	0	0	0	0	0	0	0	0	0	0	0	0	0	0	0	0
P26641	Elongation factor 1-gamma OS=Homo sapiens GN=EEF1G PE=1 SV=3 - [EF1G_HUMAN]	B	Hap1	0	0	0	0	0	0	0.735491	0	0	0	0	0	0	0	0	0	0	0	0	0	0	0
P27708	CAD protein OS=Homo sapiens GN=CAD PE=1 SV=3 - [PYR1_HUMAN]	B	Hap1	0	0	0	0	0	0	0.500616	0	0.135444	0	0	0	0	0	0	0	0	0	0	0	0	0
P27797	Calreticulin OS=Homo sapiens GN=CALR PE=1 SV=1 - [CALR_HUMAN]	B	Hap1	0.515597	0.254027	0.159294	0.0767195	0.078944	0	0.0206085	0.025684	0	0	0	0	0	0	0	0	0	0	0	0	0	0
P27824	Calnexin OS=Homo sapiens GN=CANX PE=1 SV=2 - [CALX_HUMAN]	B	Hap1	0.692584	0.473677	0.156398	0.0642885	0.079544	0.0240169	0.0488024	0.0270655	0.00710132	0	0	0	0	0	0.0104086	0	0.0158832	0	0	0	0	0
P28331	NADH-ubiquinone oxidoreductase 75 kDa subunit, mitochondrial OS=Homo sapiens GN=NDUFS1 PE=1 SV=3 - [NDUS1_HUMAN]	B	Hap1	0	0	0	0	0	0	0	0	0	0.228796	0	0	0	0	0	0	0	0	0	0	0	0
P28838	Cytosol aminopeptidase OS=Homo sapiens GN=LAP3 PE=1 SV=3 - [AMPL_HUMAN]	B	Hap1	0	0.437059	0	0	0.271569	0	0	0	0	0	0	0	0	0	0	0	0	0	0	0	0	0
P29966	Myristoylated alanine-rich C-kinase substrate OS=Homo sapiens GN=MARCKS PE=1 SV=4 - [MARCS_HUMAN]	B	Hap1	0.565465	0	0	0	0	0	0	0	0	0	0	0	0	0	0	0	0	0	0	0	0	0
P30038	Delta-1-pyrroline-5-carboxylate dehydrogenase, mitochondrial OS=Homo sapiens GN=ALDH4A1 PE=1 SV=3 - [AL4A1_HUMAN]	B	Hap1	0.321008	0.475149	0.1807	0.095474	0	0	0	0	0	0	0	0	0	0	0	0	0	0	0	0	0	0
P30040	Endoplasmic reticulum resident protein 29 OS=Homo sapiens GN=ERP29 PE=1 SV=4 - [ERP29_HUMAN]	B	Hap1	1	0	0	0.261739	0	0	0	0	0	0	0	0	0	0	0	0	0	0	0	0	0	0
P30042	ES1 protein homolog, mitochondrial OS=Homo sapiens GN=C21orf33 PE=1 SV=3 - [ES1_HUMAN]	B	Hap1	0	0	0.108834	0	0	0	0	0.0357706	0	0	0	0	0	0	0	0	0	0	0	0	0	0
P30044	Peroxiredoxin-5, mitochondrial OS=Homo sapiens GN=PRDX5 PE=1 SV=4 - [PRDX5_HUMAN]	B	Hap1	0.63841	0.282071	0.504876	0	0	0	0	0.0293573	0	0	0	0	0	0	0	0	0	0	0	0	0	0
P30048	Thioredoxin-dependent peroxide reductase, mitochondrial OS=Homo sapiens GN=PRDX3 PE=1 SV=3 - [PRDX3_HUMAN]	B	Hap1	0.687537	0.53818	0.272799	0.168942	0.124135	0.0625223	0.0583482	0.0332443	0.0130267	0.0116024	0.00466172	0.00661721	0.00269238	0	0.00315826	0	0.0103561	0	0	0	0	0
P30049	ATP synthase subunit delta, mitochondrial OS=Homo sapiens GN=ATP5D PE=1 SV=2 - [ATPD_HUMAN]	B	Hap1	0	0	0	0	0	0	0.189229	0.0888981	0.127423	0.0958575	0.134466	0.28691	0.217399	0.159155	0.383347	0.175808	0.331234	0.143248	0.337034	0.229577	0.132146	0.348302
P30084	Enoyl-CoA hydratase, mitochondrial OS=Homo sapiens GN=ECHS1 PE=1 SV=4 - [ECHM_HUMAN]	B	Hap1	0.236453	0.58087	0.486043	0.460181	0.237849	0.149959	0.1117	0.083087	0	0.0200821	0.011601	0	0	0	0	0	0	0	0	0	0	0
P30101	Protein disulfide-isomerase A3 OS=Homo sapiens GN=PDIA3 PE=1 SV=4 - [PDIA3_HUMAN]	B	Hap1	0.468603	0	0.258202	0.258949	0.167552	0	0	0.0635961	0	0.0299308	0.0419087	0	0	0	0	0	0	0	0	0	0	0
P30405	Peptidyl-prolyl cis-trans isomerase F, mitochondrial OS=Homo sapiens GN=PPIF PE=1 SV=1 - [PPIF_HUMAN]	B	Hap1	0.649758	0	0.214714	0.157231	0.126815	0.0911133	0.0362052	0.0560697	0.0201162	0	0	0	0	0	0	0	0	0	0	0	0	0
P30519	Heme oxygenase 2 OS=Homo sapiens GN=HMOX2 PE=1 SV=2 - [HMOX2_HUMAN]	B	Hap1	0.553612	0.280955	0.188836	0.157194	0	0	0	0	0	0	0	0	0	0	0	0	0	0	0	0	0	0
P30837	Aldehyde dehydrogenase X, mitochondrial OS=Homo sapiens GN=ALDH1B1 PE=1 SV=3 - [AL1B1_HUMAN]	B	Hap1	0	0	0	0.75063	0	0	0.201679	0	0.0114106	0.0154996	0	0.00552897	0	0	0	0	0	0	0	0	0	0
P31040	Succinate dehydrogenase [ubiquinone] flavoprotein subunit, mitochondrial OS=Homo sapiens GN=SDHA PE=1 SV=2 - [DHSA_HUMAN]	B	Hap1	1	0.802705	0	0	0	0	0	0	0	0	0	0	0	0	0	0	0	0	0	0	0	0
P32322	Pyrroline-5-carboxylate reductase 1, mitochondrial OS=Homo sapiens GN=PYCR1 PE=1 SV=2 - [P5CR1_HUMAN]	B	Hap1	0.108086	0.374099	0.460368	0.698959	0.32518	0.129384	0.0179504	0.0140753	0.00541633	0	0	0	0	0	0	0	0	0	0	0	0	0
P32322;Q96C36	Pyrroline-5-carboxylate reductase 1, mitochondrial OS=Homo sapiens GN=PYCR1 PE=1 SV=2 - [P5CR1_HUMAN]|Pyrroline-5-carboxylate reductase 2 OS=Homo sapiens GN=PYCR2 PE=1 SV=1 - [P5CR2_HUMAN]	B	Hap1	0	0	0	0.408263	0.384434	0	0	0	0	0	0	0	0	0	0	0	0	0	0	0	0	0
P33121	Long-chain-fatty-acid--CoA ligase 1 OS=Homo sapiens GN=ACSL1 PE=1 SV=1 - [ACSL1_HUMAN]	B	Hap1	0.0782781	0.610414	0	0	0	0	0	0	0	0	0	0	0	0	0	0	0	0	0	0	0	0
P34897	Serine hydroxymethyltransferase, mitochondrial OS=Homo sapiens GN=SHMT2 PE=1 SV=3 - [GLYM_HUMAN]	B	Hap1	0.136749	0.683326	0.629321	0.435235	0.319728	0.150909	0.0912259	0.0832986	0.016979	0.0201166	0	0	0	0	0	0	0.00982091	0	0	0	0	0
P35221	Catenin alpha-1 OS=Homo sapiens GN=CTNNA1 PE=1 SV=1 - [CTNA1_HUMAN]	B	Hap1	0	0	0.563706	0	0	0	0	0	0	0	0	0	0	0	0	0	0	0	0	0	0	0
P35232	Prohibitin OS=Homo sapiens GN=PHB PE=1 SV=1 - [PHB_HUMAN]	B	Hap1	0	0	0	0	0	0	0	0	0.0988975	0.0781698	0	0.0451305	0.135281	0.117016	0.85373	0.392135	1	0.0427784	0.0532525	0.169129	0.133701	0
P36542	ATP synthase subunit gamma, mitochondrial OS=Homo sapiens GN=ATP5C1 PE=1 SV=1 - [ATPG_HUMAN]	B	Hap1	0	0	0	0	0	0	0	0	0	0	0	0.302809	0.229573	0.100986	0.424941	0.136607	0.433198	0.173922	0	0	0	0.330688
P36551	Coproporphyrinogen-III oxidase, mitochondrial OS=Homo sapiens GN=CPOX PE=1 SV=3 - [HEM6_HUMAN]	B	Hap1	0.77723	0	0	0	0	0	0	0	0	0	0	0	0	0	0	0	0	0	0	0	0	0
P36776	Lon protease homolog, mitochondrial OS=Homo sapiens GN=LONP1 PE=1 SV=2 - [LONM_HUMAN]	B	Hap1	0.506335	0.690611	0.342081	0.193439	0.374038	0.132919	0.259898	0.0954186	0.0353281	0.0169457	0.0111708	0.0136652	0.00661199	0	0	0	0.0143552	0	0	0	0	0
P36957	Dihydrolipoyllysine-residue succinyltransferase component of 2-oxoglutarate dehydrogenase complex, mitochondrial OS=Homo sapiens GN=DLST PE=1 SV=4 - [ODO2_HUMAN]	B	Hap1	0	0	0	0	0	0	0.170787	0.263837	0.404598	0.15634	0.0797524	0.148559	0.00850575	0.00525199	0.0505393	0.0016359	0.0296021	0	0	0	0	0
P38117	Electron transfer flavoprotein subunit beta OS=Homo sapiens GN=ETFB PE=1 SV=3 - [ETFB_HUMAN]	B	Hap1	0.603392	0.440634	0.170501	0.135988	0.0958702	0.0383333	0	0.0296534	0.00672788	0	0	0	0	0	0	0	0	0	0	0	0	0
P38646	Stress-70 protein, mitochondrial OS=Homo sapiens GN=HSPA9 PE=1 SV=2 - [GRP75_HUMAN]	B	Hap1	0.747543	0.694024	0.463411	0.511468	0.445935	0.223904	0.27321	0.249493	0.116274	0.0771571	0.0562334	0.0506631	0.0343267	0.00585427	0.0278515	0	0.0432205	0.00434701	0.00294586	0.00228273	0.00259791	0.00709471
P40227	T-complex protein 1 subunit zeta OS=Homo sapiens GN=CCT6A PE=1 SV=3 - [TCPZ_HUMAN]	B	Hap1	0	0	0	0	0	0.305124	0.617408	0.258176	0.0611379	0.0277167	0	0	0	0	0	0	0	0	0	0	0	0
P40926	Malate dehydrogenase, mitochondrial OS=Homo sapiens GN=MDH2 PE=1 SV=3 - [MDHM_HUMAN]	B	Hap1	0.913771	0.698198	0.375161	0.219916	0.192535	0.102445	0.0699163	0.0603604	0.0216216	0.0173198	0.0046879	0.00613578	0.0016731	0	0.000566602	0.000399292	0.0115701	0	0	0	0.000179183	0
P40939	Trifunctional enzyme subunit alpha, mitochondrial OS=Homo sapiens GN=HADHA PE=1 SV=2 - [ECHA_HUMAN]	B	Hap1	0	0	0	0.221632	0.234431	0	0.765719	0.204716	0.0712275	0	0	0.0576422	0.00937126	0	0.0474775	0	0	0	0	0	0	0
P41250	Glycine--tRNA ligase OS=Homo sapiens GN=GARS PE=1 SV=3 - [SYG_HUMAN]	B	Hap1	0.345787	0.641277	0.323149	0.0922553	0.111489	0	0	0	0	0	0	0	0	0	0	0	0	0	0	0	0	0
P42126	Enoyl-CoA delta isomerase 1, mitochondrial OS=Homo sapiens GN=ECI1 PE=1 SV=1 - [ECI1_HUMAN]	B	Hap1	0	0	0.467258	0.267922	0.286537	0.232465	0.0708033	0.103047	0.0278726	0.04359	0	0	0	0	0	0	0	0	0	0	0	0
P42704	Leucine-rich PPR motif-containing protein, mitochondrial OS=Homo sapiens GN=LRPPRC PE=1 SV=3 - [LPPRC_HUMAN]	B	Hap1	0.300887	0.703104	0.578271	0.368958	0.342794	0.0990466	0.210576	0.118315	0.0286696	0.0175565	0.00336364	0.00650776	0.00522395	0	0.00747228	0	0.0149113	0	0	0	0	0
P42765	3-ketoacyl-CoA thiolase, mitochondrial OS=Homo sapiens GN=ACAA2 PE=1 SV=2 - [THIM_HUMAN]	B	Hap1	0	0.559545	0.333234	0.34817	0.171612	0.116617	0	0	0	0	0	0	0	0	0	0	0	0	0	0	0	0
P43155	Carnitine O-acetyltransferase OS=Homo sapiens GN=CRAT PE=1 SV=5 - [CACP_HUMAN]	B	Hap1	0.504365	0	0	0	0	0	0	0	0	0	0	0	0	0	0	0	0	0	0	0	0	0
P43304	Glycerol-3-phosphate dehydrogenase, mitochondrial OS=Homo sapiens GN=GPD2 PE=1 SV=3 - [GPDM_HUMAN]	B	Hap1	0.910064	0	0	0	0	0	0.245987	0.192102	0	0	0	0	0	0	0	0	0	0	0	0	0	0
P43897	Elongation factor Ts, mitochondrial OS=Homo sapiens GN=TSFM PE=1 SV=2 - [EFTS_HUMAN]	B	Hap1	0.569012	0	0	0	0	0	0	0	0	0	0.0225898	0	0	0	0	0	0	0	0	0	0	0
P45880	Voltage-dependent anion-selective channel protein 2 OS=Homo sapiens GN=VDAC2 PE=1 SV=2 - [VDAC2_HUMAN]	B	Hap1	0	0	0	0	0	0	0	0	0	0	0	0	0	0	0	0	0	0	0.13935	0	0	0.306992
P45954	Short/branched chain specific acyl-CoA dehydrogenase, mitochondrial OS=Homo sapiens GN=ACADSB PE=1 SV=1 - [ACDSB_HUMAN]	B	Hap1	0	0.460796	0	0	0.15425	0	0	0	0	0	0	0	0	0	0	0	0	0	0	0	0	0
P46783	40S ribosomal protein S10 OS=Homo sapiens GN=RPS10 PE=1 SV=1 - [RS10_HUMAN]	B	Hap1	0	0	0	0	0	0	0	0	0	0	0	0	0	0	0.664269	0	0	0	0	0	0	0
P47985	Cytochrome b-c1 complex subunit Rieske, mitochondrial OS=Homo sapiens GN=UQCRFS1 PE=1 SV=2 - [UCRI_HUMAN]	B	Hap1	0.376354	0	0	0	0	0	0	0	0	0	0	0	0	0	0	0	0	0	0	0	0	0
P48047	ATP synthase subunit O, mitochondrial OS=Homo sapiens GN=ATP5O PE=1 SV=1 - [ATPO_HUMAN]	B	Hap1	0	0	0	0	0	0	0	0	0	0.0854392	0	0.240754	0.230886	0.194384	0	0.217168	0.412756	0.208744	0.0679101	0.245648	0.170317	0.273486
P48643	T-complex protein 1 subunit epsilon OS=Homo sapiens GN=CCT5 PE=1 SV=1 - [TCPE_HUMAN]	B	Hap1	0	0	0	0	0	0.468024	0.286528	0.254034	0	0	0	0	0	0	0	0	0	0	0	0	0	0
P48735	Isocitrate dehydrogenase [NADP], mitochondrial OS=Homo sapiens GN=IDH2 PE=1 SV=2 - [IDHP_HUMAN]	B	Hap1	0	0	0.600272	0	0.266054	0	0	0.131429	0	0	0	0	0	0	0	0	0	0	0	0	0	0
P49368	T-complex protein 1 subunit gamma OS=Homo sapiens GN=CCT3 PE=1 SV=4 - [TCPG_HUMAN]	B	Hap1	0	0	0	0	0	0.331807	0.561356	0	0	0.0336801	0	0	0	0	0	0	0	0	0	0	0	0
P49406	39S ribosomal protein L19, mitochondrial OS=Homo sapiens GN=MRPL19 PE=1 SV=2 - [RM19_HUMAN]	B	Hap1	0	0	0	0	0	0	0	0	0	0	0.353567	0.623376	0.450573	0.35828	0.292102	0	0	0.0638217	0	0	0	0
P49411	Elongation factor Tu, mitochondrial OS=Homo sapiens GN=TUFM PE=1 SV=2 - [EFTU_HUMAN]	B	Hap1	0.667442	0.358701	0.223015	0.238332	0.17482	0.0966319	0.0884523	0	0.0307378	0.019575	0.012911	0.017065	0.00465838	0.00136087	0.00693986	0	0.0178268	0.00112911	0.000903769	0.000889334	0.000906977	0.000821973
P49419	Alpha-aminoadipic semialdehyde dehydrogenase OS=Homo sapiens GN=ALDH7A1 PE=1 SV=5 - [AL7A1_HUMAN]	B	Hap1	0	0.549572	0.311022	0	0	0	0	0	0	0	0	0	0	0	0	0	0	0	0	0	0	0
P49748	Very long-chain specific acyl-CoA dehydrogenase, mitochondrial OS=Homo sapiens GN=ACADVL PE=1 SV=1 - [ACADV_HUMAN]	B	Hap1	0.453163	0.412653	0	0.172238	0	0	0	0	0	0	0	0	0	0	0	0	0	0	0	0	0	0
P49755	Transmembrane emp24 domain-containing protein 10 OS=Homo sapiens GN=TMED10 PE=1 SV=2 - [TMEDA_HUMAN]	B	Hap1	0	0	0	0	0	0	0	0	0	0	0	0	0	0	0	0	0.477029	0	0	0	0	0
P50213	Isocitrate dehydrogenase [NAD] subunit alpha, mitochondrial OS=Homo sapiens GN=IDH3A PE=1 SV=1 - [IDH3A_HUMAN]	B	Hap1	0.446409	0.525967	0.459116	0.320166	0.224641	0.0874862	0.048453	0.0330387	0.0116906	0.00750552	0	0	0	0	0	0	0	0	0	0	0	0
P50336	Protoporphyrinogen oxidase OS=Homo sapiens GN=PPOX PE=1 SV=1 - [PPOX_HUMAN]	B	Hap1	0.442888	0	0.14927	0	0	0	0	0	0	0	0	0	0	0	0	0	0	0	0	0	0	0
P50416	Carnitine O-palmitoyltransferase 1, liver isoform OS=Homo sapiens GN=CPT1A PE=1 SV=2 - [CPT1A_HUMAN]	B	Hap1	0.438596	0.383772	0.184942	0	0	0	0	0	0	0	0	0	0	0	0	0	0	0	0	0	0	0
P50454	Serpin H1 OS=Homo sapiens GN=SERPINH1 PE=1 SV=2 - [SERPH_HUMAN]	B	Hap1	0	0	0.349561	0.271006	0	0.173602	0	0.0788738	0	0.0228075	0.0124321	0	0	0	0	0	0	0	0	0	0	0
P50990	T-complex protein 1 subunit theta OS=Homo sapiens GN=CCT8 PE=1 SV=4 - [TCPQ_HUMAN]	B	Hap1	0	0	0	0	0	0	0.540212	0.213455	0.0867476	0	0	0	0	0	0	0	0	0	0	0	0	0
P50991	T-complex protein 1 subunit delta OS=Homo sapiens GN=CCT4 PE=1 SV=4 - [TCPD_HUMAN]	B	Hap1	0	0	0	0	0	0	0.528863	0.135957	0.0483382	0.0144801	0	0	0	0	0	0	0	0	0	0	0	0
P51149	Ras-related protein Rab-7a OS=Homo sapiens GN=RAB7A PE=1 SV=1 - [RAB7A_HUMAN]	B	Hap1	0.868992	0	0	0.139178	0	0	0	0	0	0.0344496	0	0.0109085	0	0	0	0	0	0	0	0	0	0
P51398	28S ribosomal protein S29, mitochondrial OS=Homo sapiens GN=DAP3 PE=1 SV=1 - [RT29_HUMAN]	B	Hap1	0	0	0	0	0	0	0.597631	0	1	0.507833	0.400459	0.402751	0.420711	0.283951	0.802828	0.138556	0.518533	0	0	0	0	0
P51553	Isocitrate dehydrogenase [NAD] subunit gamma, mitochondrial OS=Homo sapiens GN=IDH3G PE=1 SV=1 - [IDH3G_HUMAN]	B	Hap1	0	0	0.301983	0.383286	0	0.038593	0	0	0	0	0	0	0	0	0	0	0	0	0	0	0	0
P51648	Fatty aldehyde dehydrogenase OS=Homo sapiens GN=ALDH3A2 PE=1 SV=1 - [AL3A2_HUMAN]	B	Hap1	0	0.510914	0	0	0	0	0	0	0	0	0	0	0	0	0	0	0	0	0	0	0	0
P51659	Peroxisomal multifunctional enzyme type 2 OS=Homo sapiens GN=HSD17B4 PE=1 SV=3 - [DHB4_HUMAN]	B	Hap1	0	0	0.486913	0	0	0	0	0	0	0	0	0	0	0	0	0	0	0	0	0	0	0
P52815	39S ribosomal protein L12, mitochondrial OS=Homo sapiens GN=MRPL12 PE=1 SV=2 - [RM12_HUMAN]	B	Hap1	0	0	0	0	0	0	0	0	0	0	0	0	0.551527	0	0	0	0	0.326527	0.33292	0	0	0.0804198
P53007	Tricarboxylate transport protein, mitochondrial OS=Homo sapiens GN=SLC25A1 PE=1 SV=2 - [TXTP_HUMAN]	B	Hap1	0	0.610936	0	0	0	0	0	0	0	0	0	0	0	0	0	0	0	0	0	0	0	0
P53597	Succinyl-CoA ligase [ADP/GDP-forming] subunit alpha, mitochondrial OS=Homo sapiens GN=SUCLG1 PE=1 SV=4 - [SUCA_HUMAN]	B	Hap1	1	0.739158	0.487618	0.181081	0	0	0	0	0	0	0	0	0	0	0	0	0	0	0	0	0	0
P53701	Cytochrome c-type heme lyase OS=Homo sapiens GN=HCCS PE=1 SV=1 - [CCHL_HUMAN]	B	Hap1	0.274961	0.481404	0	0	0	0	0	0	0	0	0	0	0	0	0	0	0	0	0	0	0	0
P53985	Monocarboxylate transporter 1 OS=Homo sapiens GN=SLC16A1 PE=1 SV=3 - [MOT1_HUMAN]	B	Hap1	0	0	0	0	0	0	0	0	0	0	0	0	0	0	0	0	0	0	0.60591	0	0	0.987896
P54819	Adenylate kinase 2, mitochondrial OS=Homo sapiens GN=AK2 PE=1 SV=2 - [KAD2_HUMAN]	B	Hap1	0.725722	0.394773	0.178982	0.098652	0.106437	0	0.0157854	0.0174663	0	0	0	0	0	0	0	0	0	0	0	0	0	0
P54886	Delta-1-pyrroline-5-carboxylate synthase OS=Homo sapiens GN=ALDH18A1 PE=1 SV=2 - [P5CS_HUMAN]	B	Hap1	0.2098	0.543613	0.496336	0.346602	0	0.135939	0	0	0.0157206	0.0105561	0.00520477	0	0	0	0	0	0	0	0	0	0	0
P55072	Transitional endoplasmic reticulum ATPase OS=Homo sapiens GN=VCP PE=1 SV=4 - [TERA_HUMAN]	B	Hap1	0	0	0	0	0	0.454269	0.677723	0.468204	0	0	0	0	0	0	0	0	0.14318	0	0	0	0	0
P55084	Trifunctional enzyme subunit beta, mitochondrial OS=Homo sapiens GN=HADHB PE=1 SV=3 - [ECHB_HUMAN]	B	Hap1	0	0	0.224496	0.502298	0.637681	0.206257	0.245917	0.15486	0	0	0	0	0	0	0	0	0	0	0	0	0	0
P55809	Succinyl-CoA:3-ketoacid coenzyme A transferase 1, mitochondrial OS=Homo sapiens GN=OXCT1 PE=1 SV=1 - [SCOT1_HUMAN]	B	Hap1	0.593141	0.588614	0.401985	0.25	0.125226	0.0463092	0.0227542	0.0376915	0.00609506	0.00429318	0	0	0	0	0	0	0	0	0	0	0	0
P56134	ATP synthase subunit f, mitochondrial OS=Homo sapiens GN=ATP5J2 PE=2 SV=3 - [ATPK_HUMAN]	B	Hap1	0	0	0	0	0	0	0.246353	0	0	0.0982866	0.0429382	0.155244	0.0635216	0	0	0	0	0.0259435	0.0332137	0.0343019	0.01674	0
P56385	ATP synthase subunit e, mitochondrial OS=Homo sapiens GN=ATP5I PE=1 SV=2 - [ATP5I_HUMAN]	B	Hap1	0	0	0	0	0	0	0	0	0	0	0	0	0.202165	0	0	0.251476	0.168012	0	0.485039	0.432185	0.192224	0.260039
P56556	NADH dehydrogenase [ubiquinone] 1 alpha subcomplex subunit 6 OS=Homo sapiens GN=NDUFA6 PE=1 SV=3 - [NDUA6_HUMAN]	B	Hap1	0.948354	0	0	0	0	0	0	0	0	0	0	0	0	0	0	0	0	0	0	0	0	0
P60709	Actin, cytoplasmic 1 OS=Homo sapiens GN=ACTB PE=1 SV=1 - [ACTB_HUMAN]|Beta-actin-like protein 2 OS=Homo sapiens GN=ACTBL2 PE=1 SV=2 - [ACTBL_HUMAN]	B	Hap1	0.671305	0.505084	0.260944	0	0	0	0	0.0740233	0.0383175	0	0	0	0	0	0.0183667	0	0	0	0	0	0	0.0049224
P61019	Ras-related protein Rab-2A OS=Homo sapiens GN=RAB2A PE=1 SV=1 - [RAB2A_HUMAN]	B	Hap1	0.662176	0	0	0	0	0	0	0	0	0	0	0	0	0	0	0	0	0	0	0	0	0
P61026	Ras-related protein Rab-10 OS=Homo sapiens GN=RAB10 PE=1 SV=1 - [RAB10_HUMAN]	B	Hap1	0.714893	0	0	0	0	0.0289358	0	0.0499013	0	0	0	0	0	0	0	0	0.0133718	0	0	0	0	0
P61026;P61106;P62820;Q9H0U4	Ras-related protein Rab-1A OS=Homo sapiens GN=RAB1A PE=1 SV=3 - [RAB1A_HUMAN]|Ras-related protein Rab-1B OS=Homo sapiens GN=RAB1B PE=1 SV=1 - [RAB1B_HUMAN]|Ras-related protein Rab-10 OS=Homo sapiens GN=RAB10 PE=1 SV=1 - [RAB10_HUMAN]|Ras-related protein Rab-14 OS=Homo sapiens GN=RAB14 PE=1 SV=4 - [RAB14_HUMAN]	B	Hap1	0.655119	0.333077	0	0	0	0	0	0	0	0	0	0	0	0	0	0	0	0	0	0	0	0
P61604	10 kDa heat shock protein, mitochondrial OS=Homo sapiens GN=HSPE1 PE=1 SV=2 - [CH10_HUMAN]	B	Hap1	0.806206	0.56508	0.230476	0.187352	0.105969	0.0498554	0.023258	0.0226006	0.00981593	0.00707468	0.00595057	0.00577439	0.00225611	0	0.00145017	0	0.00304628	0	0	0	0	0.00359847
P62820;Q9H0U4	Ras-related protein Rab-1A OS=Homo sapiens GN=RAB1A PE=1 SV=3 - [RAB1A_HUMAN]|Ras-related protein Rab-1B OS=Homo sapiens GN=RAB1B PE=1 SV=1 - [RAB1B_HUMAN]	B	Hap1	0.609484	0.163877	0.168247	0.11404	0.0799163	0.0773594	0.0476987	0.0685728	0.0209344	0.0185449	0	0	0	0	0	0	0	0	0	0	0	0
P63241	Eukaryotic translation initiation factor 5A-1 OS=Homo sapiens GN=EIF5A PE=1 SV=2 - [IF5A1_HUMAN]	B	Hap1	0.83835	0	0	0	0	0	0	0	0	0	0	0	0	0	0	0	0	0	0	0	0	0
P67809	Nuclease-sensitive element-binding protein 1 OS=Homo sapiens GN=YBX1 PE=1 SV=3 - [YBOX1_HUMAN]	B	Hap1	0.346486	0	0.265344	0	0	0	0	0	0	0	0	0	0	0	0	0	0	0	0	0	0	0
P68104	Elongation factor 1-alpha 1 OS=Homo sapiens GN=EEF1A1 PE=1 SV=1 - [EF1A1_HUMAN]	B	Hap1	0.82047	0.372483	0.305183	0.286167	0.215138	0.21607	0.0929344	0.139653	0	0.0387584	0	0	0	0	0	0	0	0	0	0	0	0
P68104;Q05639	Elongation factor 1-alpha 1 OS=Homo sapiens GN=EEF1A1 PE=1 SV=1 - [EF1A1_HUMAN]|Elongation factor 1-alpha 2 OS=Homo sapiens GN=EEF1A2 PE=1 SV=1 - [EF1A2_HUMAN]	B	Hap1	0.820896	0.579163	0	0.109219	0	0	0	0	0	0	0	0	0	0	0	0	0	0	0	0	0	0
P69849	Nodal modulator 3 OS=Homo sapiens GN=NOMO3 PE=2 SV=2 - [NOMO3_HUMAN]	B	Hap1	0	0.783251	0	0	0	0	0	0	0	0	0	0	0	0	0	0	0	0	0	0	0	0
P78371	T-complex protein 1 subunit beta OS=Homo sapiens GN=CCT2 PE=1 SV=4 - [TCPB_HUMAN]	B	Hap1	0	0	0	0	0	0.300392	0.592255	0.295	0.108137	0.0383333	0.0138431	0.0141863	0	0	0	0	0	0	0	0	0	0
P82650	28S ribosomal protein S22, mitochondrial OS=Homo sapiens GN=MRPS22 PE=1 SV=1 - [RT22_HUMAN]	B	Hap1	0	0	0	0	0	0	0	0	1	0	0	0	0.824013	0	0.815954	0	0	0	0	0	0	0
P82673	28S ribosomal protein S35, mitochondrial OS=Homo sapiens GN=MRPS35 PE=1 SV=1 - [RT35_HUMAN]	B	Hap1	0	0	0	0	0	0	0	0.843068	0.3831	0	0	0	0	0.0378129	0	0	0	0	0	0	0	0
P82675	28S ribosomal protein S5, mitochondrial OS=Homo sapiens GN=MRPS5 PE=1 SV=2 - [RT05_HUMAN]	B	Hap1	0	0	0	0	0	0	0	0	1	0.596584	0.284949	0.645706	0.647461	0.34109	0.909326	0	0.398615	0	0	0	0	0
P82909	28S ribosomal protein S36, mitochondrial OS=Homo sapiens GN=MRPS36 PE=1 SV=2 - [RT36_HUMAN]	B	Hap1	0	0	0	0	0	0	0	0	0.929078	0.596873	0.20922	0.516925	0	0	0	0	0	0	0	0	0	0
P82933	28S ribosomal protein S9, mitochondrial OS=Homo sapiens GN=MRPS9 PE=1 SV=2 - [RT09_HUMAN]	B	Hap1	0	0	0	0	0	0.142753	0.544582	0.924097	0.926383	0.554641	0.127252	0.260448	0.280521	0.146228	0.622771	0.105761	0.0962963	0	0	0	0	0
P99999	Cytochrome c OS=Homo sapiens GN=CYCS PE=1 SV=2 - [CYC_HUMAN]	B	Hap1	0.605217	0	0	0.229565	0.16458	0.104986	0.0342899	0.0611594	0	0	0	0	0	0	0	0	0	0	0	0	0	0
Q00325	Phosphate carrier protein, mitochondrial OS=Homo sapiens GN=SLC25A3 PE=1 SV=2 - [MPCP_HUMAN]	B	Hap1	0.533684	0.309487	0	0	0	0	0	0	0	0	0	0	0	0	0	0	0	0	0	0	0	0
Q00839	Heterogeneous nuclear ribonucleoprotein U OS=Homo sapiens GN=HNRNPU PE=1 SV=6 - [HNRPU_HUMAN]	B	Hap1	0	0	0	0	0	0	0	0.495852	0.125473	0	0	0	0	0	0	0	0	0	0	0	0	0
Q01082	Spectrin beta chain, non-erythrocytic 1 OS=Homo sapiens GN=SPTBN1 PE=1 SV=2 - [SPTB2_HUMAN]	B	Hap1	0	0	0	0	0	0	0.24761	0.162323	0	0	0	0	0	0	0	0	0	0	0	0	0	0
Q02218	2-oxoglutarate dehydrogenase, mitochondrial OS=Homo sapiens GN=OGDH PE=1 SV=3 - [ODO1_HUMAN]	B	Hap1	0	0	0	0	0	0	0.114024	0.399084	0.384067	0.427335	0.0285951	0.0417154	0.0303258	0	0.0687071	0.0160473	0.0553194	0	0	0	0	0
Q02218;Q9ULD0	2-oxoglutarate dehydrogenase, mitochondrial OS=Homo sapiens GN=OGDH PE=1 SV=3 - [ODO1_HUMAN]|2-oxoglutarate dehydrogenase-like, mitochondrial OS=Homo sapiens GN=OGDHL PE=1 SV=3 - [OGDHL_HUMAN]	B	Hap1	0	0	0	0	0	0	0.222902	0.246215	0.940694	0.784641	0.218092	0.34053	0.14903	0	0.0860618	0	0.0976496	0	0	0	0	0
Q02818	Nucleobindin-1 OS=Homo sapiens GN=NUCB1 PE=1 SV=4 - [NUCB1_HUMAN]	B	Hap1	0	1	0	0	0	0	0	0	0	0	0	0	0	0	0	0	0	0	0	0	0	0
Q02978	Mitochondrial 2-oxoglutarate/malate carrier protein OS=Homo sapiens GN=SLC25A11 PE=1 SV=3 - [M2OM_HUMAN]	B	Hap1	0.650524	0.280628	0	0	0	0	0	0	0	0	0	0	0	0	0	0	0	0	0	0	0	0
Q04837	Single-stranded DNA-binding protein, mitochondrial OS=Homo sapiens GN=SSBP1 PE=1 SV=1 - [SSBP_HUMAN]	B	Hap1	0.718911	0.722508	0.462641	0.237359	0.199332	0.156269	0.124512	0.110637	0.0412076	0.031038	0	0.00735355	0	0.0158941	0.0618191	0.0205242	0.103957	0.00813464	0	0.0176208	0.0165211	0
Q05639	Elongation factor 1-alpha 2 OS=Homo sapiens GN=EEF1A2 PE=1 SV=1 - [EF1A2_HUMAN]	B	Hap1	0	0.677007	0.441925	0	0	0	0	0	0	0	0	0	0	0	0	0	0	0	0	0	0	0
Q07021	Complement component 1 Q subcomponent-binding protein, mitochondrial OS=Homo sapiens GN=C1QBP PE=1 SV=1 - [C1QBP_HUMAN]	B	Hap1	0.662126	0.654181	0.323042	0.165645	0.152176	0.11434	0.105675	0.0838441	0.0146008	0.0114794	0.00554294	0.0126409	0.00335376	0.000789633	0.011154	0.00114642	0.0210708	0.000442679	0.000604616	0.000490352	0	0
Q07065	Cytoskeleton-associated protein 4 OS=Homo sapiens GN=CKAP4 PE=1 SV=2 - [CKAP4_HUMAN]	B	Hap1	0	0	0	0	0	0	0	0	0	0	0	0	0	0	0	0.284179	0	0	0.457114	0.297114	0.304478	0.781095
Q09666	Neuroblast differentiation-associated protein AHNAK OS=Homo sapiens GN=AHNAK PE=1 SV=2 - [AHNK_HUMAN]	B	Hap1	0	1	0.512816	0	0	0	0	0	0	0	0	0	0	0	0	0	0	0	0	0	0	0
Q10471	Polypeptide N-acetylgalactosaminyltransferase 2 OS=Homo sapiens GN=GALNT2 PE=1 SV=1 - [GALT2_HUMAN]	B	Hap1	0	0	0	0	0	0	0	0	0	0	0	0	0	0	0	0	0.0878778	0	0	0	0	0
Q10713	Mitochondrial-processing peptidase subunit alpha OS=Homo sapiens GN=PMPCA PE=1 SV=2 - [MPPA_HUMAN]	B	Hap1	0.568445	0.529389	0.384957	0.388244	0	0.203867	0	0	0	0	0	0	0	0	0	0	0	0	0	0	0	0
Q12849	G-rich sequence factor 1 OS=Homo sapiens GN=GRSF1 PE=1 SV=3 - [GRSF1_HUMAN]	B	Hap1	0	0	0.335324	0	0.193504	0	0	0	0	0	0	0	0	0	0	0	0	0	0	0	0	0
Q12931	Heat shock protein 75 kDa, mitochondrial OS=Homo sapiens GN=TRAP1 PE=1 SV=3 - [TRAP1_HUMAN]	B	Hap1	0.786366	0.493657	0.221814	0.191464	0.13195	0.057297	0.0508477	0.0424541	0.0187078	0.0153408	0.00956254	0.013361	0	0	0.00335151	0	0.01361	0	0	0	0	0
Q13011	Delta(3,5)-Delta(2,4)-dienoyl-CoA isomerase, mitochondrial OS=Homo sapiens GN=ECH1 PE=1 SV=2 - [ECH1_HUMAN]	B	Hap1	0	0.474036	0.380854	0.221419	0.168113	0	0.0501928	0	0	0	0	0	0	0	0	0	0	0	0	0	0	0
Q13084	39S ribosomal protein L28, mitochondrial OS=Homo sapiens GN=MRPL28 PE=1 SV=4 - [RM28_HUMAN]	B	Hap1	0	0	0	0	0	0	0	0	0	0	0.235856	0.569459	0.361171	0.224414	0.263153	0	0	0	0	0	0	0
Q13162	Peroxiredoxin-4 OS=Homo sapiens GN=PRDX4 PE=1 SV=1 - [PRDX4_HUMAN]	B	Hap1	0	0	0.281989	0.522568	0.340272	0.138935	0	0.0846845	0	0	0	0	0	0	0	0	0	0	0	0	0	0
Q13405	39S ribosomal protein L49, mitochondrial OS=Homo sapiens GN=MRPL49 PE=1 SV=1 - [RM49_HUMAN]	B	Hap1	0	0	0	0	0	0	0	0	0	0	0.304254	0.600754	0.32504	0.347119	0.360258	0	0	0	0	0	0	0
Q13423	NAD(P) transhydrogenase, mitochondrial OS=Homo sapiens GN=NNT PE=1 SV=3 - [NNTM_HUMAN]	B	Hap1	0	0.432334	0	0	0	0	0	0	0	0	0	0	0	0	0	0	0	0	0	0	0	0
Q13724	Mannosyl-oligosaccharide glucosidase OS=Homo sapiens GN=MOGS PE=1 SV=5 - [MOGS_HUMAN]	B	Hap1	0	0	0	0	0	0	0.277339	0	0	0	0	0	0	0	0	0	0	0	0	0	0	0
Q13813	Spectrin alpha chain, non-erythrocytic 1 OS=Homo sapiens GN=SPTAN1 PE=1 SV=3 - [SPTN1_HUMAN]	B	Hap1	0	0	0.546506	0.780366	0.616695	0.355323	0.0168829	0	0	0	0	0	0	0	0	0	0	0	0	0	0	0
Q14061	Cytochrome c oxidase copper chaperone OS=Homo sapiens GN=COX17 PE=1 SV=2 - [COX17_HUMAN]	B	Hap1	0.680518	0.290356	0	0	0	0	0	0	0	0	0	0	0	0	0	0	0	0	0	0	0	0
Q14204	Cytoplasmic dynein 1 heavy chain 1 OS=Homo sapiens GN=DYNC1H1 PE=1 SV=5 - [DYHC1_HUMAN]	B	Hap1	0	0	0	0	0	0.586243	0.269271	0.194677	0	0	0	0	0	0	0	0	0	0	0	0	0	0
Q14257	Reticulocalbin-2 OS=Homo sapiens GN=RCN2 PE=1 SV=1 - [RCN2_HUMAN]	B	Hap1	0	0.441349	0.481752	0.438881	0.311504	0	0.150612	0	0	0	0	0	0	0	0	0	0	0	0	0	0	0
Q14696	LDLR chaperone MESD OS=Homo sapiens GN=MESDC2 PE=1 SV=2 - [MESD_HUMAN]	B	Hap1	0.579745	0	0	0	0	0	0	0	0	0	0	0	0	0	0	0	0	0	0	0	0	0
Q14697	Neutral alpha-glucosidase AB OS=Homo sapiens GN=GANAB PE=1 SV=3 - [GANAB_HUMAN]	B	Hap1	0.521574	0.548601	0.299905	0.234566	0.16752	0	0	0	0	0	0	0	0	0	0	0	0	0	0	0	0	0
Q15031	Probable leucine--tRNA ligase, mitochondrial OS=Homo sapiens GN=LARS2 PE=1 SV=2 - [SYLM_HUMAN]	B	Hap1	0.289611	0.798986	0	0	0.0649493	0	0	0	0	0	0	0	0	0	0	0	0	0	0	0	0	0
Q15084	Protein disulfide-isomerase A6 OS=Homo sapiens GN=PDIA6 PE=1 SV=1 - [PDIA6_HUMAN]	B	Hap1	0.658084	0.672156	0.665569	0.616168	0.45988	0.303892	0.186527	0.252725	0.0507485	0.0326048	0.00725449	0.0078503	0.00532335	0	0.00665868	0	0.011006	0	0	0	0.00168144	0
Q15120	[Pyruvate dehydrogenase [lipoamide]] kinase isozyme 3, mitochondrial OS=Homo sapiens GN=PDK3 PE=1 SV=1 - [PDK3_HUMAN]	B	Hap1	0	0	0	0	0	0	0	0	0	0	0	0	0	0	0.5775	0.243167	0.452583	0	0	0	0	0
Q15233	Non-POU domain-containing octamer-binding protein OS=Homo sapiens GN=NONO PE=1 SV=4 - [NONO_HUMAN]	B	Hap1	0	0.598686	0	0	0	0	0	0	0	0	0	0	0	0	0	0	0	0	0	0	0	0
Q15436	Protein transport protein Sec23A OS=Homo sapiens GN=SEC23A PE=1 SV=2 - [SC23A_HUMAN]	B	Hap1	0	0.689086	0	0	0	0	0	0	0	0	0	0	0	0	0	0	0	0	0	0	0	0
Q15738	Sterol-4-alpha-carboxylate 3-dehydrogenase, decarboxylating OS=Homo sapiens GN=NSDHL PE=1 SV=2 - [NSDHL_HUMAN]	B	Hap1	0	0.310035	0	0	0	0	0	0	0	0	0	0	0	0	0	0	0	0	0	0	0	0
Q15758	Neutral amino acid transporter B(0) OS=Homo sapiens GN=SLC1A5 PE=1 SV=2 - [AAAT_HUMAN]	B	Hap1	0.660568	0	0.457011	0.476586	0	0.490788	0	0	0.101011	0	0	0	0	0	0	0	0	0.0251663	0	0	0	0
Q16540	39S ribosomal protein L23, mitochondrial OS=Homo sapiens GN=MRPL23 PE=1 SV=1 - [RM23_HUMAN]	B	Hap1	0	0	0	0	0	0	0	0	0	0.200119	0.296818	0.628878	0.394948	0.259427	0.363484	0.148687	0.275696	0	0	0	0	0
Q16630	Cleavage and polyadenylation specificity factor subunit 6 OS=Homo sapiens GN=CPSF6 PE=1 SV=2 - [CPSF6_HUMAN]	B	Hap1	0	0	0.811517	0.2376	0	0	0	0	0	0	0	0	0	0	0	0	0	0	0	0	0	0
Q16740	Putative ATP-dependent Clp protease proteolytic subunit, mitochondrial OS=Homo sapiens GN=CLPP PE=1 SV=1 - [CLPP_HUMAN]	B	Hap1	0.335515	0	0	0.360471	0	0.120157	0	0	0	0	0	0	0	0	0	0	0	0	0	0	0	0
Q16822	Phosphoenolpyruvate carboxykinase [GTP], mitochondrial OS=Homo sapiens GN=PCK2 PE=1 SV=3 - [PCKGM_HUMAN]	B	Hap1	0.920033	0.601979	0.3169	0.318302	0	0.0787634	0	0	0	0.0297939	0	0	0	0	0	0	0	0	0	0	0	0
Q16836	Hydroxyacyl-coenzyme A dehydrogenase, mitochondrial OS=Homo sapiens GN=HADH PE=1 SV=3 - [HCDH_HUMAN]	B	Hap1	0.881737	0.618786	0.419937	0.250288	0.14775	0.0452381	0	0.00551282	0	0	0	0	0	0	0	0	0	0	0	0	0	0
Q16850	Lanosterol 14-alpha demethylase OS=Homo sapiens GN=CYP51A1 PE=1 SV=3 - [CP51A_HUMAN]	B	Hap1	1	0.348742	0	0.0630197	0	0	0	0	0	0	0	0	0	0	0	0	0	0	0	0	0	0
Q16891	Mitochondrial inner membrane protein OS=Homo sapiens GN=IMMT PE=1 SV=1 - [IMMT_HUMAN]	B	Hap1	0	0	0	0	0	0	0	0	0	0	0	0.475708	0	0	0	0	0	0	0	0	0	0
Q3SXM5	Inactive hydroxysteroid dehydrogenase-like protein 1 OS=Homo sapiens GN=HSDL1 PE=1 SV=3 - [HSDL1_HUMAN]	B	Hap1	0.64019	0	0	0	0	0	0	0	0	0	0	0	0	0	0	0	0	0	0	0	0	0
Q3ZCQ8	Mitochondrial import inner membrane translocase subunit TIM50 OS=Homo sapiens GN=TIMM50 PE=1 SV=2 - [TIM50_HUMAN]	B	Hap1	0.983834	1	0.375751	0	0	0	0.0534411	0	0	0	0	0	0	0	0	0	0	0	0	0	0	0
Q53GQ0	Estradiol 17-beta-dehydrogenase 12 OS=Homo sapiens GN=HSD17B12 PE=1 SV=2 - [DHB12_HUMAN]	B	Hap1	0.506688	0	0	0	0	0	0	0	0	0	0	0	0	0	0	0	0	0	0	0	0	0
Q5HYK3	2-methoxy-6-polyprenyl-1,4-benzoquinol methylase, mitochondrial OS=Homo sapiens GN=COQ5 PE=1 SV=2 - [COQ5_HUMAN]	B	Hap1	0	1	0	0	0	0	0	0	0	0	0	0	0	0	0	0	0	0	0	0	0	0
Q5JRA6	Melanoma inhibitory activity protein 3 OS=Homo sapiens GN=MIA3 PE=1 SV=1 - [MIA3_HUMAN]	B	Hap1	0	0	0	0	0	0	0	0.688419	0	0	0	0	0	0	0	0	0	0	0	0	0	0
Q5JRX3	Presequence protease, mitochondrial OS=Homo sapiens GN=PITRM1 PE=1 SV=3 - [PREP_HUMAN]	B	Hap1	0	0.50363	0.242437	0.155402	0	0	0	0	0	0	0	0	0	0	0	0	0	0	0	0	0	0
Q5JTZ9	Alanine--tRNA ligase, mitochondrial OS=Homo sapiens GN=AARS2 PE=1 SV=1 - [SYAM_HUMAN]	B	Hap1	0.824363	0.614583	0.48669	0.183304	0.128704	0	0	0	0	0	0	0	0	0	0	0	0	0	0	0	0	0
Q5T160	Probable arginine--tRNA ligase, mitochondrial OS=Homo sapiens GN=RARS2 PE=1 SV=1 - [SYRM_HUMAN]	B	Hap1	0	0.51853	0	0	0	0	0	0	0	0	0	0	0	0	0	0	0	0	0	0	0	0
Q5T1J5	Putative coiled-coil-helix-coiled-coil-helix domain-containing protein CHCHD2P9, mitochondrial OS=Homo sapiens GN=CHCHD2P9 PE=5 SV=1 - [CHCH9_HUMAN]	B	Hap1	0.101613	0.117786	0.0742909	0.15886	0	0	0	0.038993	0	0.0305491	0.0320062	0	0	0	0	0	0	0.021949	0	0	0	0.0225605
Q5T653	39S ribosomal protein L2, mitochondrial OS=Homo sapiens GN=MRPL2 PE=1 SV=2 - [RM02_HUMAN]	B	Hap1	0	0	0	0	0	0	0	0	0	0	0	0	0.134414	0	0.71557	0	0	0	0	0	0	0
Q5VT66	Mitochondrial amidoxime-reducing component 1 OS=Homo sapiens GN=MARC1 PE=1 SV=1 - [MARC1_HUMAN]	B	Hap1	0.947824	0	0	0	0	0	0	0	0	0	0	0	0	0	0	0	0	0	0	0	0	0
Q6L8Q7	2',5'-phosphodiesterase 12 OS=Homo sapiens GN=PDE12 PE=1 SV=2 - [PDE12_HUMAN]	B	Hap1	0.281356	0	0	0	0	0	0	0	0	0	0	0	0	0	0	0	0	0	0	0	0	0
Q6NVY1	3-hydroxyisobutyryl-CoA hydrolase, mitochondrial OS=Homo sapiens GN=HIBCH PE=1 SV=2 - [HIBCH_HUMAN]	B	Hap1	0.440198	0.610817	0	0	0	0	0	0	0	0	0	0	0	0	0	0	0	0	0	0	0	0
Q6P1L8	39S ribosomal protein L14, mitochondrial OS=Homo sapiens GN=MRPL14 PE=1 SV=1 - [RM14_HUMAN]	B	Hap1	0	0	0	0	0	0	0	0	0	0.363044	0.46795	0.411084	0.381421	0.514976	0.682101	0.28158	0	0	0	0	0	0
Q6P587	Acylpyruvase FAHD1, mitochondrial OS=Homo sapiens GN=FAHD1 PE=1 SV=2 - [FAHD1_HUMAN]	B	Hap1	0.544282	0	0	0	0	0	0	0	0	0	0	0	0	0	0	0	0	0	0	0	0	0
Q6PI48	Aspartate--tRNA ligase, mitochondrial OS=Homo sapiens GN=DARS2 PE=1 SV=1 - [SYDM_HUMAN]	B	Hap1	0	0	0.736378	0.688418	0.502121	0	0	0	0	0	0	0	0	0	0	0	0	0	0	0	0	0
Q6UB35	Monofunctional C1-tetrahydrofolate synthase, mitochondrial OS=Homo sapiens GN=MTHFD1L PE=1 SV=1 - [C1TM_HUMAN]	B	Hap1	0.174095	0.705955	0.4	0.148066	0.162922	0	0.053229	0.0292818	0	0	0	0	0	0	0	0	0	0	0	0	0	0
Q6YN16	Hydroxysteroid dehydrogenase-like protein 2 OS=Homo sapiens GN=HSDL2 PE=1 SV=1 - [HSDL2_HUMAN]	B	Hap1	0.68795	0	0	0	0	0	0	0	0	0	0	0	0	0	0	0	0	0	0	0	0	0
Q7KZF4	Staphylococcal nuclease domain-containing protein 1 OS=Homo sapiens GN=SND1 PE=1 SV=1 - [SND1_HUMAN]	B	Hap1	0	0.546029	0.6582	0.17147	0.224445	0	0	0	0	0	0	0	0	0	0	0	0	0	0	0	0	0
Q7L0Y3	Mitochondrial ribonuclease P protein 1 OS=Homo sapiens GN=TRMT10C PE=1 SV=2 - [MRRP1_HUMAN]	B	Hap1	0	0	1	0.650156	0.532903	0.383824	0	0.198349	0	0	0	0	0	0	0	0	0	0	0	0	0	0
Q7L8L6	FAST kinase domain-containing protein 5 OS=Homo sapiens GN=FASTKD5 PE=1 SV=1 - [FAKD5_HUMAN]	B	Hap1	0.346525	0.601834	0	0	0	0	0	0	0	0	0	0	0	0	0	0	0	0	0	0	0	0
Q7Z2W9	39S ribosomal protein L21, mitochondrial OS=Homo sapiens GN=MRPL21 PE=1 SV=2 - [RM21_HUMAN]	B	Hap1	0	0	0	0	0	0	0	0	0	0.18661	0.195254	0.0202768	0.106441	0.17209	0.644068	0.0749718	0.376158	0	0	0	0	0
Q7Z4W1	L-xylulose reductase OS=Homo sapiens GN=DCXR PE=1 SV=2 - [DCXR_HUMAN]	B	Hap1	0.415239	0.996719	0	0	0.153956	0	0	0	0	0	0	0	0	0	0	0	0	0	0	0	0	0
Q86SX6	Glutaredoxin-related protein 5, mitochondrial OS=Homo sapiens GN=GLRX5 PE=1 SV=2 - [GLRX5_HUMAN]	B	Hap1	0.523784	0	0	0	0	0	0	0	0	0	0	0	0	0	0	0	0	0	0	0	0	0
Q8IVP5	FUN14 domain-containing protein 1 OS=Homo sapiens GN=FUNDC1 PE=1 SV=1 - [FUND1_HUMAN]	B	Hap1	0.752806	0	0	0	0	0	0	0	0	0	0	0	0	0	0	0	0	0	0	0	0	0
Q8IXI1	Mitochondrial Rho GTPase 2 OS=Homo sapiens GN=RHOT2 PE=1 SV=2 - [MIRO2_HUMAN]	B	Hap1	0	0	0	0	0	0	0	0	0	0	0	0	0	0	0	0	0.727212	0	0	0	0	0
Q8IXI2	Mitochondrial Rho GTPase 1 OS=Homo sapiens GN=RHOT1 PE=1 SV=2 - [MIRO1_HUMAN]	B	Hap1	0.5141	0	0	0	0	0	0	0	0	0	0	0	0	0	0	0	0	0	0	0	0	0
Q8IXM3	39S ribosomal protein L41, mitochondrial OS=Homo sapiens GN=MRPL41 PE=1 SV=1 - [RM41_HUMAN]	B	Hap1	0	0	0	0	0	0	0	0	0	0	0.110638	0.579721	0.249875	0.169407	0.558545	0	0	0	0	0	0	0
Q8N183	Mimitin, mitochondrial OS=Homo sapiens GN=NDUFAF2 PE=1 SV=1 - [MIMIT_HUMAN]	B	Hap1	0.605373	0.523843	0.28053	0.145848	0	0	0	0	0	0	0	0	0	0	0	0	0	0	0	0	0	0
Q8N5N7	39S ribosomal protein L50, mitochondrial OS=Homo sapiens GN=MRPL50 PE=1 SV=2 - [RM50_HUMAN]	B	Hap1	0	0	0	0	0	0	0	0	0	0	0.480348	0.575313	0.640323	0.554068	0	0	0	0	0	0	0	0
Q8NBN7	Retinol dehydrogenase 13 OS=Homo sapiens GN=RDH13 PE=1 SV=2 - [RDH13_HUMAN]	B	Hap1	0.838287	0	0.271474	0	0	0	0	0	0	0	0	0	0	0	0	0	0	0	0	0	0	0
Q8NBS9	Thioredoxin domain-containing protein 5 OS=Homo sapiens GN=TXNDC5 PE=1 SV=2 - [TXND5_HUMAN]	B	Hap1	0.541996	0	0	0	0	0	0	0	0	0	0	0	0	0	0	0	0	0	0	0	0	0
Q8NBX0	Saccharopine dehydrogenase-like oxidoreductase OS=Homo sapiens GN=SCCPDH PE=1 SV=1 - [SCPDL_HUMAN]	B	Hap1	0.531186	0	0	0	0	0	0	0	0	0	0	0	0	0	0	0	0	0	0	0	0	0
Q8NC60	Nitric oxide-associated protein 1 OS=Homo sapiens GN=NOA1 PE=1 SV=2 - [NOA1_HUMAN]	B	Hap1	0	0	0	0	0	0	0.287824	0.522195	0.461467	0.183385	0.0411837	0.0255302	0.0512022	0	0.0729655	0	0	0	0	0	0	0
Q8NF37	Lysophosphatidylcholine acyltransferase 1 OS=Homo sapiens GN=LPCAT1 PE=1 SV=2 - [PCAT1_HUMAN]	B	Hap1	0.590036	0.36561	0	0.0721381	0	0	0	0	0	0	0	0	0	0	0	0	0	0	0	0	0	0
Q8TAE8	Growth arrest and DNA damage-inducible proteins-interacting protein 1 OS=Homo sapiens GN=GADD45GIP1 PE=1 SV=1 - [G45IP_HUMAN]	B	Hap1	0	0	0	0	0	0	0	0	0	0.359548	0.200659	0.487582	0.455974	0.733396	0.610348	0.339793	0.469802	0	0	0	0	0
Q8TCS8	Polyribonucleotide nucleotidyltransferase 1, mitochondrial OS=Homo sapiens GN=PNPT1 PE=1 SV=2 - [PNPT1_HUMAN]	B	Hap1	0	0	0.844978	0.458326	0	0	0.339635	0.291139	0	0	0	0	0	0	0	0	0	0	0	0	0	0
Q8WWC4	Uncharacterized protein C2orf47, mitochondrial OS=Homo sapiens GN=C2orf47 PE=1 SV=1 - [CB047_HUMAN]	B	Hap1	0.615335	0	0	0	0	0	0	0	0	0	0	0	0	0	0	0	0	0	0	0	0	0
Q92552	28S ribosomal protein S27, mitochondrial OS=Homo sapiens GN=MRPS27 PE=1 SV=3 - [RT27_HUMAN]	B	Hap1	0	0	0	0	0	0	0.418713	0.537425	1	0.353942	0.318912	0.445758	0.471906	0.172555	0.648204	0.127695	0.357086	0	0	0	0	0
Q92665	28S ribosomal protein S31, mitochondrial OS=Homo sapiens GN=MRPS31 PE=1 SV=3 - [RT31_HUMAN]	B	Hap1	0	0	0	0	0	0	0	1	0.903477	0.630438	0.597692	0.728676	0.902854	0.426477	0.847185	0	0	0	0	0	0	0
Q92667	A-kinase anchor protein 1, mitochondrial OS=Homo sapiens GN=AKAP1 PE=1 SV=1 - [AKAP1_HUMAN]	B	Hap1	0.374143	1	0.0682338	0	0.1365	0	0	0	0	0	0	0	0	0	0	0	0	0	0	0	0	0
Q92947	Glutaryl-CoA dehydrogenase, mitochondrial OS=Homo sapiens GN=GCDH PE=1 SV=1 - [GCDH_HUMAN]	B	Hap1	0.117063	0.557316	0	0	0	0	0	0	0	0	0	0	0	0	0	0	0	0	0	0	0	0
Q969S9	Ribosome-releasing factor 2, mitochondrial OS=Homo sapiens GN=GFM2 PE=1 SV=1 - [RRF2M_HUMAN]	B	Hap1	0	0.595223	0	0	0	0	0	0	0	0	0	0	0	0	0	0	0	0	0	0	0	0
Q969Y2	tRNA modification GTPase GTPBP3, mitochondrial OS=Homo sapiens GN=GTPBP3 PE=2 SV=2 - [GTPB3_HUMAN]	B	Hap1	0.552254	0	0.69918	0.43791	0	0.130881	0	0	0	0	0	0	0	0	0	0	0	0	0	0	0	0
Q969Z0	Protein TBRG4 OS=Homo sapiens GN=TBRG4 PE=1 SV=1 - [TBRG4_HUMAN]	B	Hap1	0.514172	0.56477	0.0934285	0	0.099958	0	0	0	0	0	0	0	0	0	0	0	0	0	0	0	0	0
Q96A35	39S ribosomal protein L24, mitochondrial OS=Homo sapiens GN=MRPL24 PE=1 SV=1 - [RM24_HUMAN]	B	Hap1	0	0	0	0	0	0	0	0	0	0	0.291904	0	0	0	0	0	0	0	0	0	0	0
Q96AB3	Isochorismatase domain-containing protein 2, mitochondrial OS=Homo sapiens GN=ISOC2 PE=1 SV=1 - [ISOC2_HUMAN]	B	Hap1	0	0	0.780809	0.476069	0	0.433526	0	0	0	0	0	0	0	0	0	0	0	0	0	0	0	0
Q96AG4	Leucine-rich repeat-containing protein 59 OS=Homo sapiens GN=LRRC59 PE=1 SV=1 - [LRC59_HUMAN]	B	Hap1	0.647588	0.337735	0	0.203107	0	0	0	0	0	0	0	0	0.0118724	0	0.0168234	0.0137204	0	0	0	0	0	0
Q96BW9	Phosphatidate cytidylyltransferase, mitochondrial OS=Homo sapiens GN=TAMM41 PE=1 SV=2 - [TAM41_HUMAN]	B	Hap1	0.668438	0	0.174457	0	0	0	0	0	0	0	0	0	0	0	0	0	0	0	0	0	0	0
Q96C36	Pyrroline-5-carboxylate reductase 2 OS=Homo sapiens GN=PYCR2 PE=1 SV=1 - [P5CR2_HUMAN]	B	Hap1	0	0	0.617479	1	0.407613	0.30653	0.0378671	0.0661819	0	0	0	0	0	0	0	0	0	0	0	0	0	0
Q96DA6	Mitochondrial import inner membrane translocase subunit TIM14 OS=Homo sapiens GN=DNAJC19 PE=1 SV=3 - [TIM14_HUMAN]	B	Hap1	0	0.488764	0	0	0	0	0	0	0	0	0	0	0	0	0	0	0	0	0	0	0	0
Q96DV4	39S ribosomal protein L38, mitochondrial OS=Homo sapiens GN=MRPL38 PE=1 SV=2 - [RM38_HUMAN]	B	Hap1	0	0	0	0	0	0	0	0	0	0.200348	0.333333	0.559772	0.297913	0.134377	0.313725	0	0	0	0	0	0	0
Q96E11	Ribosome-recycling factor, mitochondrial OS=Homo sapiens GN=MRRF PE=1 SV=1 - [RRFM_HUMAN]	B	Hap1	1	0.55475	0	0	0	0	0	0	0	0	0	0	0	0	0	0	0	0	0	0	0	0
Q96EY1	DnaJ homolog subfamily A member 3, mitochondrial OS=Homo sapiens GN=DNAJA3 PE=1 SV=2 - [DNJA3_HUMAN]	B	Hap1	0.0584063	0.883813	0	0	0.365665	0	0	0	0	0	0	0	0	0	0	0	0	0	0	0	0	0
Q96EY7	Pentatricopeptide repeat domain-containing protein 3, mitochondrial OS=Homo sapiens GN=PTCD3 PE=1 SV=3 - [PTCD3_HUMAN]	B	Hap1	0	0	0	0	0	0	0.662936	0.705378	1	0.611555	0.274491	0.713372	0.835029	0.22936	0.948401	0.170494	0.440552	0	0	0	0	0
Q96GW9	Methionine--tRNA ligase, mitochondrial OS=Homo sapiens GN=MARS2 PE=1 SV=2 - [SYMM_HUMAN]	B	Hap1	0.454761	0	0	0	0	0	0	0	0	0	0	0	0	0	0	0	0	0	0	0	0	0
Q96HY7	Probable 2-oxoglutarate dehydrogenase E1 component DHKTD1, mitochondrial OS=Homo sapiens GN=DHTKD1 PE=2 SV=2 - [DHTK1_HUMAN]	B	Hap1	0.0264953	1	0.0344148	0	0.0765316	0	0	0	0	0	0	0	0	0	0	0	0	0	0	0	0	0
Q96I59	Probable asparagine--tRNA ligase, mitochondrial OS=Homo sapiens GN=NARS2 PE=1 SV=3 - [SYNM_HUMAN]	B	Hap1	0	0	0.344404	0	0	0	0	0	0	0	0	0	0	0	0	0	0	0	0	0	0	0
Q96I99	Succinyl-CoA ligase [GDP-forming] subunit beta, mitochondrial OS=Homo sapiens GN=SUCLG2 PE=1 SV=2 - [SUCB2_HUMAN]	B	Hap1	0	0	0	0.330203	0	0.217428	0	0.145685	0	0.0539763	0.0286294	0	0	0	0	0	0	0	0	0	0	0
Q96KK5	Histone H2A type 1-H OS=Homo sapiens GN=HIST1H2AH PE=1 SV=3 - [H2A1H_HUMAN]	B	Hap1	0	0	0	0	0	0	0.56362	0.364757	0.152645	0	0	0	0	0	0.111369	0	0.0728028	0	0	0	0	0
Q96ND0	Protein FAM210A OS=Homo sapiens GN=FAM210A PE=1 SV=2 - [F210A_HUMAN]	B	Hap1	0.396974	0.565799	0	0	0	0	0	0	0	0	0	0	0	0	0	0	0	0	0	0	0	0
Q96RP9	Elongation factor G, mitochondrial OS=Homo sapiens GN=GFM1 PE=1 SV=2 - [EFGM_HUMAN]	B	Hap1	0.590067	0.452571	0.162408	0.0990578	0.0340466	0	0	0	0	0	0	0	0	0	0	0	0	0	0	0	0	0
Q96TA2	ATP-dependent zinc metalloprotease YME1L1 OS=Homo sapiens GN=YME1L1 PE=1 SV=2 - [YMEL1_HUMAN]	B	Hap1	0	0	0	0	0	0	0.435542	0	0.246644	0	0	0	0	0	0.464028	0.0965577	0.581583	0	0	0	0	0
Q96TC7	Regulator of microtubule dynamics protein 3 OS=Homo sapiens GN=RMDN3 PE=1 SV=2 - [RMD3_HUMAN]	B	Hap1	0.359008	0	0	0	0	0	0	0	0	0	0	0	0	0	0	0	0	0	0	0	0	0
Q99623	Prohibitin-2 OS=Homo sapiens GN=PHB2 PE=1 SV=2 - [PHB2_HUMAN]	B	Hap1	0	0	0	0	0	0	0	0	0	0	0	0	0	0.165798	0.545972	0.253476	0.480332	0.116983	0.268325	0	0.124092	0.212875
Q99714	3-hydroxyacyl-CoA dehydrogenase type-2 OS=Homo sapiens GN=HSD17B10 PE=1 SV=3 - [HCD2_HUMAN]	B	Hap1	0.439292	0.59763	0.429847	0.417826	0.260347	0.187017	0.0777606	0.0855916	0.0354972	0.0321827	0.0235274	0.0183067	0.00980594	0.00290057	0.00743259	0.00268075	0.0136407	0	0	0	0.00246952	0.00360295
Q99797	Mitochondrial intermediate peptidase OS=Homo sapiens GN=MIPEP PE=1 SV=2 - [MIPEP_HUMAN]	B	Hap1	0.477735	0.945739	0	0	0	0	0	0	0	0	0	0	0	0	0	0	0	0	0	0	0	0
Q99798	Aconitate hydratase, mitochondrial OS=Homo sapiens GN=ACO2 PE=1 SV=2 - [ACON_HUMAN]	B	Hap1	0.830067	0.630942	0.366138	0.20342	0.0853003	0.0365513	0.0704337	0.0506464	0.0121539	0.00564012	0.00137364	0.00253545	0	0	0.00303169	0	0.00954754	0	0	0	0	0
Q99832	T-complex protein 1 subunit eta OS=Homo sapiens GN=CCT7 PE=1 SV=2 - [TCPH_HUMAN]	B	Hap1	0	0	0	0	0	0.192764	0.629963	0.284972	0.0331447	0.0107421	0	0	0	0	0	0	0	0	0	0	0	0
Q9BPW8	Protein NipSnap homolog 1 OS=Homo sapiens GN=NIPSNAP1 PE=1 SV=1 - [NIPS1_HUMAN]	B	Hap1	0	0	0	0	0	0	0	0	0.122776	0	0	0	0	0	0	0	0	0	0	0	0	0
Q9BPX6	Calcium uptake protein 1, mitochondrial OS=Homo sapiens GN=MICU1 PE=1 SV=1 - [MICU1_HUMAN]	B	Hap1	0	0.483982	0	0	0	0	0	0	0	0	0	0	0	0	0	0	0	0	0	0	0	0
Q9BQE3	Tubulin alpha-1C chain OS=Homo sapiens GN=TUBA1C PE=1 SV=1 - [TBA1C_HUMAN]	B	Hap1	0	0	0	0	0	0	0.619347	0	0	0	0	0	0	0	0	0	0	0	0	0	0	0
Q9BRJ2	39S ribosomal protein L45, mitochondrial OS=Homo sapiens GN=MRPL45 PE=1 SV=2 - [RM45_HUMAN]	B	Hap1	0	0	0	0	0	0	0	0	0	0.293414	0.329479	0.595061	0.390043	0.19118	0.333595	0	0	0	0	0	0	0
Q9BRK5	45 kDa calcium-binding protein OS=Homo sapiens GN=SDF4 PE=1 SV=1 - [CAB45_HUMAN]	B	Hap1	0	0.53307	0	0	0.108772	0	0	0	0	0	0	0	0	0	0	0	0	0	0	0	0	0
Q9BSH4	Translational activator of cytochrome c oxidase 1 OS=Homo sapiens GN=TACO1 PE=1 SV=1 - [TACO1_HUMAN]	B	Hap1	1	0.567976	0.178084	0	0	0	0	0	0	0	0	0	0	0	0	0	0	0	0	0	0	0
Q9BSJ8	Extended synaptotagmin-1 OS=Homo sapiens GN=ESYT1 PE=1 SV=1 - [ESYT1_HUMAN]	B	Hap1	0	0.511585	0	0	0	0	0	0	0	0	0	0	0	0	0	0	0	0	0	0	0	0
Q9BTX1	Nucleoporin NDC1 OS=Homo sapiens GN=TMEM48 PE=1 SV=2 - [NDC1_HUMAN]	B	Hap1	0	1	0	0	0	0	0	0	0	0	0	0	0	0	0	0	0	0	0	0	0	0
Q9BW60	Elongation of very long chain fatty acids protein 1 OS=Homo sapiens GN=ELOVL1 PE=1 SV=1 - [ELOV1_HUMAN]	B	Hap1	0.962394	0.480244	0	0	0	0	0	0	0	0	0	0	0	0	0	0	0	0	0	0	0	0
Q9BX68	Histidine triad nucleotide-binding protein 2, mitochondrial OS=Homo sapiens GN=HINT2 PE=1 SV=1 - [HINT2_HUMAN]	B	Hap1	0.579284	0	0	0	0	0	0	0	0	0	0	0	0	0	0	0	0	0	0	0	0	0
Q9BYC9	39S ribosomal protein L20, mitochondrial OS=Homo sapiens GN=MRPL20 PE=1 SV=1 - [RM20_HUMAN]	B	Hap1	0	0	0	0	0	0	0	0	0	0	0.4099	0.511555	0.231418	0.23376	0	0	0	0	0	0	0	0
Q9BYD1	39S ribosomal protein L13, mitochondrial OS=Homo sapiens GN=MRPL13 PE=1 SV=1 - [RM13_HUMAN]	B	Hap1	0	0	0	0	0	0	0	0	0	0	0.429724	0.675138	0	0.347072	0.638122	0	0.434254	0	0	0	0	0
Q9BYD2	39S ribosomal protein L9, mitochondrial OS=Homo sapiens GN=MRPL9 PE=1 SV=2 - [RM09_HUMAN]	B	Hap1	0	0	0	0	0	0	0	0	0	0	0.205009	0.573727	0.29723	0	0	0	0	0	0	0	0	0
Q9BYD3	39S ribosomal protein L4, mitochondrial OS=Homo sapiens GN=MRPL4 PE=1 SV=1 - [RM04_HUMAN]	B	Hap1	0	0	0	0	0	0	0	0	0	0.285476	0.443868	0.554094	0.371249	0.412004	0.284735	0.180326	0.214894	0.0566877	0.0595591	0.0484439	0	0
Q9BYD6	39S ribosomal protein L1, mitochondrial OS=Homo sapiens GN=MRPL1 PE=1 SV=2 - [RM01_HUMAN]	B	Hap1	0	0	0	0	0	0	0	0	0	0	0.158559	0.683966	0.215027	0	0.447018	0	0.179086	0	0	0	0	0
Q9BYN8	28S ribosomal protein S26, mitochondrial OS=Homo sapiens GN=MRPS26 PE=1 SV=1 - [RT26_HUMAN]	B	Hap1	0	0	0	0	0	0	0	0	0.6848	0.36944	0.185013	0.324587	0.290613	0.42256	0.645867	0.119093	0	0	0	0	0	0
Q9BZE1	39S ribosomal protein L37, mitochondrial OS=Homo sapiens GN=MRPL37 PE=1 SV=2 - [RM37_HUMAN]	B	Hap1	0	0	0	0	0	0	0	0	0	0	0.150413	0.627634	0.27314	0.100507	0.537743	0	0.316885	0	0	0	0	0
Q9C037	Tripartite motif-containing protein 4 OS=Homo sapiens GN=TRIM4 PE=2 SV=2 - [TRIM4_HUMAN]	B	Hap1	0.900839	0.651411	0.132342	0	0	0	0	0	0	0	0	0	0	0	0	0	0	0	0	0	0	0
Q9H0U4	Ras-related protein Rab-1B OS=Homo sapiens GN=RAB1B PE=1 SV=1 - [RAB1B_HUMAN]	B	Hap1	0.942113	0	0	0	0	0	0	0	0	0	0	0	0	0	0	0	0	0	0	0	0	0
Q9H2W6	39S ribosomal protein L46, mitochondrial OS=Homo sapiens GN=MRPL46 PE=1 SV=1 - [RM46_HUMAN]	B	Hap1	0	0	0	0	0	0	0	0	0	0	0	1	0	0	0	0	0	0	0	0	0	0
Q9H3N1	Thioredoxin-related transmembrane protein 1 OS=Homo sapiens GN=TMX1 PE=1 SV=1 - [TMX1_HUMAN]	B	Hap1	0	0.323954	0.491504	0.555271	0	0	0	0	0	0	0	0	0	0	0	0	0	0	0	0	0	0
Q9H4A6	Golgi phosphoprotein 3 OS=Homo sapiens GN=GOLPH3 PE=1 SV=1 - [GOLP3_HUMAN]	B	Hap1	0.58502	0.680921	0	0	0	0	0	0	0	0	0	0	0	0	0	0	0	0	0	0	0	0
Q9H4I3	TraB domain-containing protein OS=Homo sapiens GN=TRABD PE=1 SV=1 - [TRABD_HUMAN]	B	Hap1	0.533994	0.391997	0.174221	0	0	0	0	0	0	0	0	0	0	0	0	0	0	0	0	0	0	0
Q9H7Z7	Prostaglandin E synthase 2 OS=Homo sapiens GN=PTGES2 PE=1 SV=1 - [PGES2_HUMAN]	B	Hap1	0.559213	0.260618	0.194139	0	0	0	0	0	0	0	0	0	0	0	0	0	0	0	0	0	0	0
Q9H845	Acyl-CoA dehydrogenase family member 9, mitochondrial OS=Homo sapiens GN=ACAD9 PE=1 SV=1 - [ACAD9_HUMAN]	B	Hap1	0.106088	0.403713	0.172366	0.0743955	0.0541019	0	0	0	0	0	0	0	0	0	0	0	0	0	0	0	0	0
Q9H857	5'-nucleotidase domain-containing protein 2 OS=Homo sapiens GN=NT5DC2 PE=1 SV=1 - [NT5D2_HUMAN]	B	Hap1	0	0.835901	0	0.273343	0	0	0.285247	0	0	0	0	0	0	0	0	0	0	0	0	0	0	0
Q9H9B4	Sideroflexin-1 OS=Homo sapiens GN=SFXN1 PE=1 SV=4 - [SFXN1_HUMAN]	B	Hap1	0	0	0	0	0	0	0	0	0	0	0	0	0	0	0	0	0	0	0	0	0	0.429513
Q9H9J2	39S ribosomal protein L44, mitochondrial OS=Homo sapiens GN=MRPL44 PE=1 SV=1 - [RM44_HUMAN]	B	Hap1	0	0	0	0	0	0	0	0	0	0	0.121436	0.526627	0.228349	0	0.348037	0	0.270038	0	0	0	0	0
Q9H9P8	L-2-hydroxyglutarate dehydrogenase, mitochondrial OS=Homo sapiens GN=L2HGDH PE=1 SV=3 - [L2HDH_HUMAN]	B	Hap1	0.592181	0	0	0	0	0	0.0378464	0	0	0	0	0	0	0	0	0	0	0	0	0	0	0
Q9HA77	Probable cysteine--tRNA ligase, mitochondrial OS=Homo sapiens GN=CARS2 PE=1 SV=1 - [SYCM_HUMAN]	B	Hap1	0.0284326	0	0	0	0	0	0	0	0	0	0	0	0	0	0	0	0	0	0	0	0	0
Q9HAV7	GrpE protein homolog 1, mitochondrial OS=Homo sapiens GN=GRPEL1 PE=1 SV=2 - [GRPE1_HUMAN]	B	Hap1	0	0.57523	0.431039	0.469629	0.252717	0	0	0	0	0	0	0	0	0	0	0	0	0	0	0	0	0
Q9HCC0	Methylcrotonoyl-CoA carboxylase beta chain, mitochondrial OS=Homo sapiens GN=MCCC2 PE=1 SV=1 - [MCCB_HUMAN]	B	Hap1	0	0	0	0	0	0	0.633474	0.281693	0	0	0	0	0	0	0	0	0	0	0	0	0	0
Q9HD33	39S ribosomal protein L47, mitochondrial OS=Homo sapiens GN=MRPL47 PE=1 SV=2 - [RM47_HUMAN]	B	Hap1	0	0	0	0	0	0	0	0	0	0	0.250117	0.668143	0.460016	0	0.381349	0	0	0	0	0	0	0
Q9HDC9	Adipocyte plasma membrane-associated protein OS=Homo sapiens GN=APMAP PE=1 SV=2 - [APMAP_HUMAN]	B	Hap1	0.396722	0	0	0	0	0	0	0	0	0	0	0	0	0	0	0	0	0	0	0	0	0
Q9NP81	Serine--tRNA ligase, mitochondrial OS=Homo sapiens GN=SARS2 PE=1 SV=1 - [SYSM_HUMAN]	B	Hap1	0	0	0	0.624253	0	0	0	0.115606	0	0	0	0	0	0	0	0	0	0	0	0	0	0
Q9NP92	28S ribosomal protein S30, mitochondrial OS=Homo sapiens GN=MRPS30 PE=1 SV=2 - [RT30_HUMAN]	B	Hap1	0	0	0	0	0	0	0	0	0	0.160133	0	0	0	0	0.560523	0	0.771206	0	0	0	0	0
Q9NPJ3	Acyl-coenzyme A thioesterase 13 OS=Homo sapiens GN=ACOT13 PE=1 SV=1 - [ACO13_HUMAN]	B	Hap1	0.805447	0.402894	0	0	0	0	0	0	0	0	0	0	0	0	0	0	0	0	0	0	0	0
Q9NQ50	39S ribosomal protein L40, mitochondrial OS=Homo sapiens GN=MRPL40 PE=1 SV=1 - [RM40_HUMAN]	B	Hap1	0	0	0	0	0	0	0	0.0720669	0.0696546	0.373081	0.449561	0.627193	0.152029	0.224973	0.488761	0.226151	0.154221	0	0	0	0	0
Q9NQH7	Probable Xaa-Pro aminopeptidase 3 OS=Homo sapiens GN=XPNPEP3 PE=1 SV=1 - [XPP3_HUMAN]	B	Hap1	0.61216	0	0	0	0	0	0	0	0	0	0	0	0	0	0	0	0	0	0	0	0	0
Q9NQZ5	StAR-related lipid transfer protein 7, mitochondrial OS=Homo sapiens GN=STARD7 PE=1 SV=2 - [STAR7_HUMAN]	B	Hap1	0.624302	0	0	0	0	0	0	0	0	0	0	0	0	0	0	0	0	0	0	0	0	0
Q9NR28	Diablo homolog, mitochondrial OS=Homo sapiens GN=DIABLO PE=1 SV=1 - [DBLOH_HUMAN]	B	Hap1	0	0.764566	0	0	0	0	0	0	0	0	0	0	0	0	0	0	0	0	0	0	0	0
Q9NRG7	Epimerase family protein SDR39U1 OS=Homo sapiens GN=SDR39U1 PE=1 SV=2 - [D39U1_HUMAN]	B	Hap1	0.62243	0	0	0	0	0	0	0	0	0	0	0	0	0	0	0	0	0	0	0	0	0
Q9NS69	Mitochondrial import receptor subunit TOM22 homolog OS=Homo sapiens GN=TOMM22 PE=1 SV=3 - [TOM22_HUMAN]	B	Hap1	0	0	0	0	0	0	0	0	0	0	0	0	0	0	0	0	0	0	0	0	0	0.373731
Q9NSE4	Isoleucine--tRNA ligase, mitochondrial OS=Homo sapiens GN=IARS2 PE=1 SV=2 - [SYIM_HUMAN]	B	Hap1	0.651322	0.581978	0.277277	0.260725	0.216357	0.073477	0.052145	0.0493634	0	0	0	0	0	0	0	0	0	0	0	0	0	0
Q9NUB1	Acetyl-coenzyme A synthetase 2-like, mitochondrial OS=Homo sapiens GN=ACSS1 PE=1 SV=2 - [ACS2L_HUMAN]	B	Hap1	0.445616	0	0	0	0	0	0	0	0	0	0	0	0	0	0	0	0	0	0	0	0	0
Q9NUJ1	Mycophenolic acid acyl-glucuronide esterase, mitochondrial OS=Homo sapiens GN=ABHD10 PE=1 SV=1 - [ABHDA_HUMAN]	B	Hap1	0.377641	0.212657	0	0	0	0	0	0	0	0	0	0	0	0	0	0	0	0	0	0	0	0
Q9NVI7	ATPase family AAA domain-containing protein 3A OS=Homo sapiens GN=ATAD3A PE=1 SV=2 - [ATD3A_HUMAN]	B	Hap1	0	0	0	0	0	0.819257	0	0.233176	0.227568	0.177804	0	0	0	0	0	0	0	0	0	0	0	0
Q9NWU5	39S ribosomal protein L22, mitochondrial OS=Homo sapiens GN=MRPL22 PE=1 SV=1 - [RM22_HUMAN]	B	Hap1	0	0	0	0	0	0	0	0	0	0	0	0.551559	0	0	0	0	0	0	0	0	0	0
Q9NX62	Inositol monophosphatase 3 OS=Homo sapiens GN=IMPAD1 PE=1 SV=1 - [IMPA3_HUMAN]	B	Hap1	0.528846	0	0	0	0	0	0	0	0	0	0	0	0	0	0	0	0	0	0	0	0	0
Q9NX63	Coiled-coil-helix-coiled-coil-helix domain-containing protein 3, mitochondrial OS=Homo sapiens GN=CHCHD3 PE=1 SV=1 - [CHCH3_HUMAN]	B	Hap1	0	0	0	0	0	0	0	0	0	0	0	0	0	0	0	0	0	0	0	0	0	0.593973
Q9NYK5	39S ribosomal protein L39, mitochondrial OS=Homo sapiens GN=MRPL39 PE=1 SV=3 - [RM39_HUMAN]	B	Hap1	0	0	0	0	0	0	0	0	0	0.121543	0.193988	0.638277	0.270691	0.105711	0.498196	0	0.312325	0	0	0	0	0
Q9NYU2	UDP-glucose:glycoprotein glucosyltransferase 1 OS=Homo sapiens GN=UGGT1 PE=1 SV=3 - [UGGG1_HUMAN]	B	Hap1	0	0.579171	0	0	0	0	0	0	0	0	0	0	0	0	0	0	0	0	0	0	0	0
Q9P015	39S ribosomal protein L15, mitochondrial OS=Homo sapiens GN=MRPL15 PE=1 SV=1 - [RM15_HUMAN]	B	Hap1	0	0	0	0	0	0	0	0	0	0.0537753	0.142359	0.579841	0.179751	0	0.33526	0	0.224711	0	0	0	0	0
Q9P035	Very-long-chain (3R)-3-hydroxyacyl-[acyl-carrier protein] dehydratase 3 OS=Homo sapiens GN=PTPLAD1 PE=1 SV=2 - [HACD3_HUMAN]	B	Hap1	0	0	0	0	0	0	0.234179	0	0	0	0	0.31355	0	0	0.533965	0	0.652842	0.2399	0.370754	0	0	0.356811
Q9P2E9	Ribosome-binding protein 1 OS=Homo sapiens GN=RRBP1 PE=1 SV=4 - [RRBP1_HUMAN]	B	Hap1	0	0	0	0	0	0	0	0	0	0	0	0	0	0	0	0	0	0	0	0	0	0.753274
Q9P2R7	Succinyl-CoA ligase [ADP-forming] subunit beta, mitochondrial OS=Homo sapiens GN=SUCLA2 PE=1 SV=3 - [SUCB1_HUMAN]	B	Hap1	1	0.606301	0.399314	0	0.153462	0	0	0.0527012	0	0	0	0	0	0	0	0	0	0	0	0	0	0
Q9UBX3	Mitochondrial dicarboxylate carrier OS=Homo sapiens GN=SLC25A10 PE=1 SV=2 - [DIC_HUMAN]	B	Hap1	0	0	0	0.105731	0	0	0	0	0	0	0	0	0	0	0	0	0	0	0	0	0	0
Q9UDR5	Alpha-aminoadipic semialdehyde synthase, mitochondrial OS=Homo sapiens GN=AASS PE=1 SV=1 - [AASS_HUMAN]	B	Hap1	0	0	0.432663	0.405108	0.39822	0	0	0	0	0	0	0	0	0	0	0	0	0	0	0	0	0
Q9UFN0	Protein NipSnap homolog 3A OS=Homo sapiens GN=NIPSNAP3A PE=1 SV=2 - [NPS3A_HUMAN]	B	Hap1	0	0	0.509355	0	0	0	0	0	0	0	0	0	0	0	0	0	0	0	0	0	0	0
Q9UH65	Switch-associated protein 70 OS=Homo sapiens GN=SWAP70 PE=1 SV=1 - [SWP70_HUMAN]	B	Hap1	0	1	0	0	0	0	0	0	0	0	0	0	0	0	0	0	0	0	0	0	0	0
Q9UIJ7	GTP:AMP phosphotransferase, mitochondrial OS=Homo sapiens GN=AK3 PE=1 SV=4 - [KAD3_HUMAN]	B	Hap1	0.403661	0	0.181115	0	0	0	0	0.0145341	0	0	0	0	0	0	0	0	0	0	0	0	0	0
Q9UJZ1	Stomatin-like protein 2, mitochondrial OS=Homo sapiens GN=STOML2 PE=1 SV=1 - [STML2_HUMAN]	B	Hap1	0	0	0	0	0	0	0	0.446927	0.537909	0.515563	0.368316	0.321269	0.473663	0.286792	0.493216	0.308739	0.232721	0.201038	0.25399	0.0764964	0.0980447	0.114685
Q9ULD0	2-oxoglutarate dehydrogenase-like, mitochondrial OS=Homo sapiens GN=OGDHL PE=1 SV=3 - [OGDHL_HUMAN]	B	Hap1	0	0	0	0	0	0	0	0	0	0.157065	0	0	0	0	0	0	0	0	0	0	0	0
Q9UNL2	Translocon-associated protein subunit gamma OS=Homo sapiens GN=SSR3 PE=1 SV=1 - [SSRG_HUMAN]	B	Hap1	0	0	0	0	0	0	0	0	0	0	0	0	0	0	0	0	0.796766	0	0	0	0	0
Q9Y241	HIG1 domain family member 1A, mitochondrial OS=Homo sapiens GN=HIGD1A PE=1 SV=1 - [HIG1A_HUMAN]	B	Hap1	0.257675	0	0	0	0	0	0	0	0	0	0	0	0	0	0	0	0	0	0	0	0	0
Q9Y276	Mitochondrial chaperone BCS1 OS=Homo sapiens GN=BCS1L PE=1 SV=1 - [BCS1_HUMAN]	B	Hap1	0	0.822391	0.847222	0.3867	0.361195	0.0492845	0	0	0	0	0	0	0	0	0	0	0	0	0	0	0	0
Q9Y2B0	Protein canopy homolog 2 OS=Homo sapiens GN=CNPY2 PE=1 SV=1 - [CNPY2_HUMAN]	B	Hap1	0.596408	0	0	0	0	0	0	0	0	0	0	0	0	0	0	0	0	0	0	0	0	0
Q9Y2R9	28S ribosomal protein S7, mitochondrial OS=Homo sapiens GN=MRPS7 PE=1 SV=2 - [RT07_HUMAN]	B	Hap1	0	0	0	0	0	0	0	0	1	0.472102	0.338194	0.580522	0	0.523586	0.627948	0	0	0	0	0	0	0
Q9Y2S7	Polymerase delta-interacting protein 2 OS=Homo sapiens GN=POLDIP2 PE=1 SV=1 - [PDIP2_HUMAN]	B	Hap1	0.479652	0.677183	0	0	0	0	0	0	0	0	0	0	0	0	0	0	0	0	0	0	0	0
Q9Y2Z2	Protein MTO1 homolog, mitochondrial OS=Homo sapiens GN=MTO1 PE=1 SV=2 - [MTO1_HUMAN]	B	Hap1	0.433457	0.956441	0	0	0	0	0	0	0	0	0	0	0	0	0	0	0	0	0	0	0	0
Q9Y2Z4	Tyrosine--tRNA ligase, mitochondrial OS=Homo sapiens GN=YARS2 PE=1 SV=2 - [SYYM_HUMAN]	B	Hap1	0.479047	0.79007	0.259782	0	0	0	0.064717	0	0	0	0	0	0	0	0.00449553	0	0.0143496	0	0	0	0	0
Q9Y305	Acyl-coenzyme A thioesterase 9, mitochondrial OS=Homo sapiens GN=ACOT9 PE=1 SV=2 - [ACOT9_HUMAN]	B	Hap1	0	0	0.490478	0	0	0	0	0	0	0	0	0	0	0	0	0	0	0	0	0	0	0
Q9Y3B7	39S ribosomal protein L11, mitochondrial OS=Homo sapiens GN=MRPL11 PE=1 SV=1 - [RM11_HUMAN]	B	Hap1	0	0	0	0	0	0	0	0	0	0.163106	0.301728	1	0.459674	0	0.543207	0.0805689	0.680629	0	0	0	0	0
Q9Y3B8	Oligoribonuclease, mitochondrial OS=Homo sapiens GN=REXO2 PE=1 SV=3 - [ORN_HUMAN]	B	Hap1	1	0	0	0	0	0	0	0	0	0	0	0	0	0	0	0	0	0	0	0	0	0
Q9Y3D6	Mitochondrial fission 1 protein OS=Homo sapiens GN=FIS1 PE=1 SV=2 - [FIS1_HUMAN]	B	Hap1	0.636982	0	0.301191	0.221753	0	0	0	0	0	0	0	0	0	0	0	0	0	0	0	0	0	0
Q9Y3D7	Mitochondrial import inner membrane translocase subunit TIM16 OS=Homo sapiens GN=PAM16 PE=1 SV=2 - [TIM16_HUMAN]	B	Hap1	0	0	0	0	0	0	0	0	0	0	0	0	0	0	0.0269948	0	0	0	0	0	0	0
Q9Y4L1	Hypoxia up-regulated protein 1 OS=Homo sapiens GN=HYOU1 PE=1 SV=1 - [HYOU1_HUMAN]	B	Hap1	0.527539	0.712717	0.628637	0.33742	0.211253	0.0955169	0.0564227	0.0645105	0	0	0	0	0	0	0	0	0	0	0	0	0	0
Q9Y4W6	AFG3-like protein 2 OS=Homo sapiens GN=AFG3L2 PE=1 SV=2 - [AFG32_HUMAN]	B	Hap1	0	0	0.651772	0	0	0	0	0	0	0	0	0	0	0	0	0	0	0	0	0	0	0
Q9Y5L4	Mitochondrial import inner membrane translocase subunit Tim13 OS=Homo sapiens GN=TIMM13 PE=1 SV=1 - [TIM13_HUMAN]	B	Hap1	1	0.813473	0.564681	0.467257	0	0	0	0.0799517	0.0766506	0.0705046	0	0	0	0	0	0	0	0	0	0	0	0
Q9Y5M8	Signal recognition particle receptor subunit beta OS=Homo sapiens GN=SRPRB PE=1 SV=3 - [SRPRB_HUMAN]	B	Hap1	0	0.490243	0	0	0	0	0	0	0	0	0	0	0	0	0	0	0	0	0	0	0	0
Q9Y6C9	Mitochondrial carrier homolog 2 OS=Homo sapiens GN=MTCH2 PE=1 SV=1 - [MTCH2_HUMAN]	B	Hap1	0.602891	0	0.119162	0.0707184	0	0	0	0	0	0	0	0	0	0	0	0	0	0	0	0	0	0

## Sheet: Exp2,proteome,shared pep,YbeYKO
Protein Group Accessions	Protein Descriptions	scenario	label	1	2	3	4	5	6	7	8	9	10	11	12	13	14	15	16	17	18	19	20	21	22
O00165	HCLS1-associated protein X-1 OS=Homo sapiens GN=HAX1 PE=1 SV=2 - [HAX1_HUMAN]	B	YbeY-KO	0	1	0	0	0.305801	0	0	0	0	0	0	0	0	0	0	0	0	0	0	0	0	0
O00264	Membrane-associated progesterone receptor component 1 OS=Homo sapiens GN=PGRMC1 PE=1 SV=3 - [PGRC1_HUMAN]	B	YbeY-KO	1	0	0.286351	0	0.13215	0	0	0	0	0	0	0	0	0	0	0	0	0	0	0	0	0
O00303	Eukaryotic translation initiation factor 3 subunit F OS=Homo sapiens GN=EIF3F PE=1 SV=1 - [EIF3F_HUMAN]	B	YbeY-KO	0	0	0	0	1	0	0	0	0	0	0	0	0	0	0	0	0	0	0	0	0	0
O00330	Pyruvate dehydrogenase protein X component, mitochondrial OS=Homo sapiens GN=PDHX PE=1 SV=3 - [ODPX_HUMAN]	B	YbeY-KO	0	0	0	0	0	0	0	0	0	0	0	0	0	1	0	0.822328	0	0.536056	0	0	0	0
O00410	Importin-5 OS=Homo sapiens GN=IPO5 PE=1 SV=4 - [IPO5_HUMAN]	B	YbeY-KO	0	0	0	0.651256	0.666547	0	0	0	0	0	0	0	0	0	0	0	0	0	0	0	0	0
O00461	Golgi integral membrane protein 4 OS=Homo sapiens GN=GOLIM4 PE=1 SV=1 - [GOLI4_HUMAN]	B	YbeY-KO	0	0	0	0	0	0	0	0	0	0	0	0	0	0	0	0.822863	0	0	0	0	0	0
O00571	ATP-dependent RNA helicase DDX3X OS=Homo sapiens GN=DDX3X PE=1 SV=3 - [DDX3X_HUMAN]	B	YbeY-KO	0.597295	1	0.468027	0.176942	0.222966	0	0	0	0	0	0	0	0	0	0	0	0	0	0	0	0	0
O15260	Surfeit locus protein 4 OS=Homo sapiens GN=SURF4 PE=1 SV=3 - [SURF4_HUMAN]	B	YbeY-KO	0	0	0	0	0	0	0	0	0.489295	0.236889	0	0	0	0	1	0	0	0	0	0	0	0
O43169	Cytochrome b5 type B OS=Homo sapiens GN=CYB5B PE=1 SV=2 - [CYB5B_HUMAN]	B	YbeY-KO	1	0	0	0	0	0	0	0	0	0	0	0	0	0	0	0	0	0	0	0	0	0
O43615	Mitochondrial import inner membrane translocase subunit TIM44 OS=Homo sapiens GN=TIMM44 PE=1 SV=2 - [TIM44_HUMAN]	B	YbeY-KO	1	0.425018	0	0.159805	0	0.0493511	0.0340483	0.0318709	0	0.0187491	0	0	0	0	0	0	0	0	0	0	0	0
O43837	Isocitrate dehydrogenase [NAD] subunit beta, mitochondrial OS=Homo sapiens GN=IDH3B PE=1 SV=2 - [IDH3B_HUMAN]	B	YbeY-KO	0	0.711945	1	0.908958	0.421194	0.400437	0.115004	0.145229	0	0	0	0	0	0	0	0	0	0	0	0	0	0
O43852	Calumenin OS=Homo sapiens GN=CALU PE=1 SV=2 - [CALU_HUMAN]	B	YbeY-KO	0	0	1	0	0.358626	0	0	0	0	0	0	0	0	0	0	0	0	0	0	0	0	0
O60313	Dynamin-like 120 kDa protein, mitochondrial OS=Homo sapiens GN=OPA1 PE=1 SV=3 - [OPA1_HUMAN]	B	YbeY-KO	0.64104	1	0.71067	0.344049	0	0	0.0780438	0.0831737	0	0	0	0	0	0	0	0	0	0	0	0	0	0
O60488	Long-chain-fatty-acid--CoA ligase 4 OS=Homo sapiens GN=ACSL4 PE=1 SV=2 - [ACSL4_HUMAN]	B	YbeY-KO	1	0.595703	0.402059	0.326589	0.212444	0.204924	0	0.0971352	0	0.0270278	0	0	0	0	0	0	0	0	0	0	0	0
O60568	Procollagen-lysine,2-oxoglutarate 5-dioxygenase 3 OS=Homo sapiens GN=PLOD3 PE=1 SV=1 - [PLOD3_HUMAN]	B	YbeY-KO	0	0	0	0	0	1	0	0	0	0	0	0	0	0	0	0	0	0	0	0	0	0
O60762	Dolichol-phosphate mannosyltransferase OS=Homo sapiens GN=DPM1 PE=1 SV=1 - [DPM1_HUMAN]	B	YbeY-KO	1	0.971408	0	0	0	0	0	0	0	0	0	0	0	0	0	0	0	0	0	0	0	0
O60783	28S ribosomal protein S14, mitochondrial OS=Homo sapiens GN=MRPS14 PE=1 SV=1 - [RT14_HUMAN]	B	YbeY-KO	0	0	0	0	0	0	0	0	0.314602	0.117699	0	0.158462	0.104314	0.0885509	0	0	0	0	0	0	0	0
O60814	Histone H2B type 1-K OS=Homo sapiens GN=HIST1H2BK PE=1 SV=3 - [H2B1K_HUMAN]	B	YbeY-KO	0	0	0	0	0	0	0	0	0	0	0	0	0	0	0	0	0	0	0.277703	1	0	0.417819
O75027	ATP-binding cassette sub-family B member 7, mitochondrial OS=Homo sapiens GN=ABCB7 PE=1 SV=2 - [ABCB7_HUMAN]	B	YbeY-KO	1	0.900345	0.120523	0	0.0618648	0	0	0	0	0	0	0	0	0	0	0	0	0	0	0	0	0
O75390	Citrate synthase, mitochondrial OS=Homo sapiens GN=CS PE=1 SV=2 - [CISY_HUMAN]	B	YbeY-KO	1	0.932143	0.561607	0.479643	0.3225	0.157946	0.0761429	0.0887857	0.0342768	0.0336071	0.0250804	0.0211696	0.00916964	0	0.00578036	0.00117143	0.018625	0.00113571	0	0	0.00140446	0.00256964
O75439	Mitochondrial-processing peptidase subunit beta OS=Homo sapiens GN=PMPCB PE=1 SV=2 - [MPPB_HUMAN]	B	YbeY-KO	1	0.953326	0.79541	0.327071	0.255698	0.0701284	0.0214002	0.027079	0	0	0	0	0	0	0	0	0	0	0	0	0	0
O75489	NADH dehydrogenase [ubiquinone] iron-sulfur protein 3, mitochondrial OS=Homo sapiens GN=NDUFS3 PE=1 SV=1 - [NDUS3_HUMAN]	B	YbeY-KO	0	0	0	0	0	0	1	0.376862	0	0	0	0	0	0	0	0	0.0986456	0	0	0	0	0
O75521	Enoyl-CoA delta isomerase 2, mitochondrial OS=Homo sapiens GN=ECI2 PE=1 SV=4 - [ECI2_HUMAN]	B	YbeY-KO	0	0.338033	1	0.776143	0	0	0	0	0	0	0	0	0	0	0	0	0	0	0	0	0	0
O75879	Glutamyl-tRNA(Gln) amidotransferase subunit B, mitochondrial OS=Homo sapiens GN=PET112 PE=1 SV=1 - [GATB_HUMAN]	B	YbeY-KO	1	0.442548	0.147473	0	0	0	0	0	0	0	0	0	0	0	0	0	0	0	0	0	0	0
O75947	ATP synthase subunit d, mitochondrial OS=Homo sapiens GN=ATP5H PE=1 SV=3 - [ATP5H_HUMAN]	B	YbeY-KO	0	0	0	0.179618	0	0.567962	1	0	0.572229	0	0.151019	0.433758	0.350255	0.414204	0.871338	0.445924	0.723567	0.0498025	0.0477261	0.121401	0.0282994	0
O75964	ATP synthase subunit g, mitochondrial OS=Homo sapiens GN=ATP5L PE=1 SV=3 - [ATP5L_HUMAN]	B	YbeY-KO	0	0	0	0	0	0	0	0	0.61559	0.527176	0.231393	0.633209	0.296423	0.679124	0.725574	0.688201	1	0.232621	0.316818	0.294768	0.133743	0
O76031	ATP-dependent Clp protease ATP-binding subunit clpX-like, mitochondrial OS=Homo sapiens GN=CLPX PE=1 SV=2 - [CLPX_HUMAN]	B	YbeY-KO	1	0.96044	0.311381	0	0	0	0.057708	0	0	0	0	0	0	0	0	0	0	0	0	0	0	0
O94826	Mitochondrial import receptor subunit TOM70 OS=Homo sapiens GN=TOMM70A PE=1 SV=1 - [TOM70_HUMAN]	B	YbeY-KO	1	0.59222	0.336433	0.218691	0.221632	0.0917268	0	0.033055	0	0	0	0	0	0	0	0	0	0	0	0	0	0
O94925	Glutaminase kidney isoform, mitochondrial OS=Homo sapiens GN=GLS PE=1 SV=1 - [GLSK_HUMAN]	B	YbeY-KO	1	0.983986	0.655397	0.600237	0.36981	0.316904	0	0	0	0	0	0	0	0	0	0	0	0	0	0	0	0
O95140	Mitofusin-2 OS=Homo sapiens GN=MFN2 PE=1 SV=3 - [MFN2_HUMAN]	B	YbeY-KO	0	1	0	0	0	0	0	0	0	0	0	0	0	0	0	0	0	0	0	0	0	0
O95202	LETM1 and EF-hand domain-containing protein 1, mitochondrial OS=Homo sapiens GN=LETM1 PE=1 SV=1 - [LETM1_HUMAN]	B	YbeY-KO	1	0.506799	0.348253	0.444948	0.381114	0.245231	0.0834655	0.242871	0.0964117	0.106704	0.146742	0.0501039	0.0369311	0	0	0	0.0450708	0	0	0	0	0
O95363	Phenylalanine--tRNA ligase, mitochondrial OS=Homo sapiens GN=FARS2 PE=1 SV=1 - [SYFM_HUMAN]	B	YbeY-KO	0	1	0	0	0	0	0	0	0	0	0	0	0	0	0	0	0	0	0	0	0	0
O95831	Apoptosis-inducing factor 1, mitochondrial OS=Homo sapiens GN=AIFM1 PE=1 SV=1 - [AIFM1_HUMAN]	B	YbeY-KO	1	0.746264	0.226388	0.151988	0.14525	0.0627009	0.05819	0.046349	0.0153003	0.0242599	0	0.00941923	0	0	0	0	0.0186411	0	0	0	0	0
O95837	Guanine nucleotide-binding protein subunit alpha-14 OS=Homo sapiens GN=GNA14 PE=2 SV=1 - [GNA14_HUMAN]	B	YbeY-KO	1	0	0	0	0	0	0	0	0	0	0	0	0	0	0	0	0	0	0	0	0	0
O96005	Cleft lip and palate transmembrane protein 1 OS=Homo sapiens GN=CLPTM1 PE=1 SV=1 - [CLPT1_HUMAN]	B	YbeY-KO	1	0.487886	0.171813	0	0	0	0	0	0	0	0	0	0	0	0	0	0	0	0	0	0	0
P00338	L-lactate dehydrogenase A chain OS=Homo sapiens GN=LDHA PE=1 SV=2 - [LDHA_HUMAN]	B	YbeY-KO	0.301475	1	0.092068	0	0	0	0	0	0	0	0	0	0	0	0	0	0	0	0	0	0	0
P00367	Glutamate dehydrogenase 1, mitochondrial OS=Homo sapiens GN=GLUD1 PE=1 SV=2 - [DHE3_HUMAN]	B	YbeY-KO	0	0.331662	0.620844	1	0.636609	0.272032	0.37533	0.169459	0.0782322	0.0422164	0.0327243	0.0408773	0	0	0	0	0	0	0	0	0	0
P00367;P49448	Glutamate dehydrogenase 1, mitochondrial OS=Homo sapiens GN=GLUD1 PE=1 SV=2 - [DHE3_HUMAN]|Glutamate dehydrogenase 2, mitochondrial OS=Homo sapiens GN=GLUD2 PE=1 SV=2 - [DHE4_HUMAN]	B	YbeY-KO	0	0.354809	0.655672	1	0.547472	0.303453	0.353576	0.150432	0	0.0373613	0	0	0	0	0	0	0	0	0	0	0	0
P00390	Glutathione reductase, mitochondrial OS=Homo sapiens GN=GSR PE=1 SV=2 - [GSHR_HUMAN]	B	YbeY-KO	1	0.741219	0.321825	0	0	0	0	0	0	0	0	0	0	0	0	0	0	0	0	0	0	0
P00505	Aspartate aminotransferase, mitochondrial OS=Homo sapiens GN=GOT2 PE=1 SV=3 - [AATM_HUMAN]	B	YbeY-KO	1	0.818322	0.43029	0.391425	0.200925	0.113973	0.0535472	0.055768	0.0340222	0.0311536	0.0350401	0.0126311	0.00856878	0	0	0	0	0	0	0	0.0025731	0.00816163
P02786	Transferrin receptor protein 1 OS=Homo sapiens GN=TFRC PE=1 SV=2 - [TFR1_HUMAN]	B	YbeY-KO	0.926985	1	0	0	0	0	0	0	0	0	0	0	0	0	0	0	0	0	0	0	0	0
P04040	Catalase OS=Homo sapiens GN=CAT PE=1 SV=3 - [CATA_HUMAN]	B	YbeY-KO	0	0	0	0	0	0	0.801208	0	0	0	0	0	0	0	0	0	0	0	0	0	0	0
P04075	Fructose-bisphosphate aldolase A OS=Homo sapiens GN=ALDOA PE=1 SV=2 - [ALDOA_HUMAN]	B	YbeY-KO	0.485836	1	0.519027	0.452036	0.264438	0.117264	0.0891185	0.0538298	0.0207964	0.0200243	0.0150578	0.0166748	0	0	0	0	0.0222371	0	0	0	0	0
P04179	Superoxide dismutase [Mn], mitochondrial OS=Homo sapiens GN=SOD2 PE=1 SV=2 - [SODM_HUMAN]	B	YbeY-KO	0.913174	1	0	0.233174	0.13503	0	0.032018	0	0	0	0	0	0	0	0	0	0	0	0	0	0	0
P04181	Ornithine aminotransferase, mitochondrial OS=Homo sapiens GN=OAT PE=1 SV=1 - [OAT_HUMAN]	B	YbeY-KO	0.535442	1	0.603521	0	0.14898	0	0.0345848	0.0203303	0	0	0	0	0	0	0	0	0.00383237	0	0	0	0	0
P04406	Glyceraldehyde-3-phosphate dehydrogenase OS=Homo sapiens GN=GAPDH PE=1 SV=3 - [G3P_HUMAN]	B	YbeY-KO	0.520696	1	0.601084	0.344698	0.246585	0.142217	0.10489	0.0798874	0	0	0	0	0	0	0	0	0	0	0	0	0	0
P04843	Dolichyl-diphosphooligosaccharide--protein glycosyltransferase subunit 1 OS=Homo sapiens GN=RPN1 PE=1 SV=1 - [RPN1_HUMAN]	B	YbeY-KO	0	0	0	0.723158	0	0.396245	0	0.430188	0.255176	0.221449	0.0559461	0.112638	0.0989408	0.0470149	0.336784	0.0693548	0.310303	0.0150048	0	0.0393837	0	0
P04844	Dolichyl-diphosphooligosaccharide--protein glycosyltransferase subunit 2 OS=Homo sapiens GN=RPN2 PE=1 SV=3 - [RPN2_HUMAN]	B	YbeY-KO	0.498435	1	0	0	0	0	0.429969	0	0	0	0	0	0	0	0	0	0.207551	0	0	0	0	0
P05023	Sodium/potassium-transporting ATPase subunit alpha-1 OS=Homo sapiens GN=ATP1A1 PE=1 SV=1 - [AT1A1_HUMAN]	B	YbeY-KO	0.929702	1	0.685365	0.557533	0.331535	0.277059	0.191118	0.207839	0.104027	0	0	0	0	0	0	0	0	0.0307264	0.0348616	0.027598	0.0229234	0.02073
P05141	ADP/ATP translocase 2 OS=Homo sapiens GN=SLC25A5 PE=1 SV=7 - [ADT2_HUMAN]	B	YbeY-KO	1	0.502014	0.267324	0.184419	0.185113	0.0610332	0.0498681	0	0	0	0	0	0	0	0.0415637	0	0.0683238	0.0281072	0.0411887	0	0	0.0206777
P05141;P12235;P12236	ADP/ATP translocase 1 OS=Homo sapiens GN=SLC25A4 PE=1 SV=4 - [ADT1_HUMAN]|ADP/ATP translocase 2 OS=Homo sapiens GN=SLC25A5 PE=1 SV=7 - [ADT2_HUMAN]|ADP/ATP translocase 3 OS=Homo sapiens GN=SLC25A6 PE=1 SV=4 - [ADT3_HUMAN]	B	YbeY-KO	1	0.5152	0.0833542	0.0526813	0.0403848	0.0167938	0.0715359	0.0263805	0.010707	0.00539679	0.00257543	0.0198679	0.0110441	0	0.0494364	0.00329956	0.095366	0	0	0	0	0
P05141;P12236	ADP/ATP translocase 2 OS=Homo sapiens GN=SLC25A5 PE=1 SV=7 - [ADT2_HUMAN]|ADP/ATP translocase 3 OS=Homo sapiens GN=SLC25A6 PE=1 SV=4 - [ADT3_HUMAN]	B	YbeY-KO	0	0.845695	0	0	0	0	0.0827815	0	0	0	0	0	0	0	0	0	0.0997351	0	0	0	0.00945033	0
P05165	Propionyl-CoA carboxylase alpha chain, mitochondrial OS=Homo sapiens GN=PCCA PE=1 SV=4 - [PCCA_HUMAN]	B	YbeY-KO	0	0	0	0	0	0	1	0	0	0	0	0	0	0	0	0	0	0	0	0	0	0
P05166	Propionyl-CoA carboxylase beta chain, mitochondrial OS=Homo sapiens GN=PCCB PE=1 SV=3 - [PCCB_HUMAN]	B	YbeY-KO	0	0	0	0	0	0	1	0.402224	0	0	0	0	0	0	0	0	0	0	0	0	0	0
P06493	Cyclin-dependent kinase 1 OS=Homo sapiens GN=CDK1 PE=1 SV=3 - [CDK1_HUMAN]	B	YbeY-KO	0.553165	1	0	0	0	0	0	0	0	0	0	0	0	0	0	0	0	0	0	0	0	0
P06576	ATP synthase subunit beta, mitochondrial OS=Homo sapiens GN=ATP5B PE=1 SV=3 - [ATPB_HUMAN]	B	YbeY-KO	0.125876	0.0889603	0.132652	0.227512	0.336857	0.455783	0.891355	0.701519	0.570561	0.511098	0.240421	0.629673	0.412558	0.405432	1	0.432009	0.763435	0.108119	0.167231	0.120561	0.0422196	0.0383995
P07195	L-lactate dehydrogenase B chain OS=Homo sapiens GN=LDHB PE=1 SV=2 - [LDHB_HUMAN]	B	YbeY-KO	0	1	0	0	0	0	0	0.123035	0	0	0	0	0	0	0	0	0	0	0	0	0	0
P07237	Protein disulfide-isomerase OS=Homo sapiens GN=P4HB PE=1 SV=3 - [PDIA1_HUMAN]	B	YbeY-KO	1	0.734088	0.311174	0.265417	0.184866	0.0886846	0.0594484	0.0643635	0.0196181	0.0247454	0.0179562	0.0219095	0	0	0	0	0.0229137	0	0	0	0	0
P07355	Annexin A2 OS=Homo sapiens GN=ANXA2 PE=1 SV=2 - [ANXA2_HUMAN]	B	YbeY-KO	0	0.579612	1	0.483067	0.457119	0.101685	0	0.0513058	0	0	0	0	0	0	0	0	0	0	0	0	0	0
P07954	Fumarate hydratase, mitochondrial OS=Homo sapiens GN=FH PE=1 SV=3 - [FUMH_HUMAN]	B	YbeY-KO	0.291781	1	0.821644	0.737808	0.436438	0.225425	0.0874247	0.0786575	0.0337808	0.0314247	0.023011	0.0157616	0.0113452	0	0.00516164	0	0.0135562	0	0	0	0	0
P08195	4F2 cell-surface antigen heavy chain OS=Homo sapiens GN=SLC3A2 PE=1 SV=3 - [4F2_HUMAN]	B	YbeY-KO	1	0.705472	0.507388	0	0	0.24728	0.21221	0.290145	0.0844455	0.0602371	0.031044	0.0453158	0.0285111	0	0.0629648	0.0225037	0.0746063	0	0	0	0	0
P08240	Signal recognition particle receptor subunit alpha OS=Homo sapiens GN=SRPR PE=1 SV=2 - [SRPR_HUMAN]	B	YbeY-KO	0.677711	1	0	0	0	0	0	0	0	0	0	0	0	0	0	0	0	0	0	0	0	0
P08559	Pyruvate dehydrogenase E1 component subunit alpha, somatic form, mitochondrial OS=Homo sapiens GN=PDHA1 PE=1 SV=3 - [ODPA_HUMAN]	B	YbeY-KO	0	0	0	0	0	0	0	0	0.0652627	0	0.0626494	0.120322	0.211009	0.352655	1	0.491243	0.460662	0.143592	0.0374201	0.0488463	0.0293717	0.0521685
P09110	3-ketoacyl-CoA thiolase, peroxisomal OS=Homo sapiens GN=ACAA1 PE=1 SV=2 - [THIK_HUMAN]	B	YbeY-KO	0	1	0.272792	0.10642	0	0	0	0	0	0	0	0	0	0	0	0	0	0	0	0	0	0
P09543	2',3'-cyclic-nucleotide 3'-phosphodiesterase OS=Homo sapiens GN=CNP PE=1 SV=2 - [CN37_HUMAN]	B	YbeY-KO	0	1	0	0	0	0	0	0	0	0	0	0	0	0	0	0	0	0	0	0	0	0
P09622	Dihydrolipoyl dehydrogenase, mitochondrial OS=Homo sapiens GN=DLD PE=1 SV=2 - [DLDH_HUMAN]	B	YbeY-KO	0	0	0	0	0	0	0.672365	0.526932	0.421311	0	0	0	0	0.00875878	0	0	0.106167	0	0	0	0	0
P0CG48	Polyubiquitin-C OS=Homo sapiens GN=UBC PE=1 SV=3 - [UBC_HUMAN]	B	YbeY-KO	1	0.647952	0.406869	0.422281	0.36878	0.286548	0.323426	0.270806	0.167878	0.124615	0.094749	0.137164	0.112175	0.187142	0.179877	0.125495	0.255834	0.097358	0.111185	0.0692646	0.0602708	0.00523007
P10515	Dihydrolipoyllysine-residue acetyltransferase component of pyruvate dehydrogenase complex, mitochondrial OS=Homo sapiens GN=DLAT PE=1 SV=3 - [ODP2_HUMAN]	B	YbeY-KO	0	0	0	0	0	0	0.01304	0.009959	0.02334	0.01607	0.02013	0.02567	0.09971	0.0762	1	0.2282	0.6077	0.01784	0.01278	0.00553	0.005505	0
P10809	60 kDa heat shock protein, mitochondrial OS=Homo sapiens GN=HSPD1 PE=1 SV=2 - [CH60_HUMAN]	B	YbeY-KO	0.33339	0.280108	0.490528	1	0.946042	0.739851	0.37094	0.31749	0.100846	0.088684	0.058136	0.046634	0.0161265	0.00350135	0.0171516	0.00288396	0.0308525	0.00439783	0.00279939	0.00357578	0.00555988	0.0124543
P11021	78 kDa glucose-regulated protein OS=Homo sapiens GN=HSPA5 PE=1 SV=2 - [GRP78_HUMAN]	B	YbeY-KO	0.772164	1	0.79409	0.974738	0.667779	0.468017	0.220543	0.256625	0.140133	0.113632	0.092469	0	0	0.0258484	0	0.0250429	0	0.018999	0.023041	0.0111916	0.0166873	0.0184175
P11021;P11142	Heat shock cognate 71 kDa protein OS=Homo sapiens GN=HSPA8 PE=1 SV=1 - [HSP7C_HUMAN]|78 kDa glucose-regulated protein OS=Homo sapiens GN=HSPA5 PE=1 SV=2 - [GRP78_HUMAN]	B	YbeY-KO	0.873042	1	0.660099	0.649217	0.497279	0.258862	0.166447	0.145342	0	0	0	0	0	0	0	0	0	0	0	0	0	0
P11142	Heat shock cognate 71 kDa protein OS=Homo sapiens GN=HSPA8 PE=1 SV=1 - [HSP7C_HUMAN]	B	YbeY-KO	0.864469	1	0.566545	0.636549	0.327513	0.220676	0	0.168417	0	0	0	0	0	0	0	0	0	0	0	0	0	0.128571
P11177	Pyruvate dehydrogenase E1 component subunit beta, mitochondrial OS=Homo sapiens GN=PDHB PE=1 SV=3 - [ODPB_HUMAN]	B	YbeY-KO	0	0	0	0	0	0	0.0829235	0	0.0789491	0.0765578	0.067228	0.142809	0.161772	0.262782	1	0.391714	0.323409	0.0299663	0.0304614	0.0217447	0.00413944	0
P11182	Lipoamide acyltransferase component of branched-chain alpha-keto acid dehydrogenase complex, mitochondrial OS=Homo sapiens GN=DBT PE=1 SV=3 - [ODB2_HUMAN]	B	YbeY-KO	0	0	0	0	0	0.713629	1	0.993769	0	0	0	0	0	0	0	0	0	0	0	0	0	0
P11310	Medium-chain specific acyl-CoA dehydrogenase, mitochondrial OS=Homo sapiens GN=ACADM PE=1 SV=1 - [ACADM_HUMAN]	B	YbeY-KO	0.338355	1	0.472484	0.462858	0.238544	0.112053	0	0	0	0	0	0	0	0	0	0	0	0	0	0	0	0
P12109	Collagen alpha-1(VI) chain OS=Homo sapiens GN=COL6A1 PE=1 SV=3 - [CO6A1_HUMAN]	B	YbeY-KO	0.34885	1	0	0	0	0	0	0	0	0	0	0	0	0	0	0	0	0	0	0	0	0
P12235;P12236	ADP/ATP translocase 1 OS=Homo sapiens GN=SLC25A4 PE=1 SV=4 - [ADT1_HUMAN]|ADP/ATP translocase 3 OS=Homo sapiens GN=SLC25A6 PE=1 SV=4 - [ADT3_HUMAN]	B	YbeY-KO	1	0.716907	0.524468	0.119831	0.46024	0.0362368	0	0	0	0	0	0	0	0	0	0	0	0	0	0	0	0
P12236	ADP/ATP translocase 3 OS=Homo sapiens GN=SLC25A6 PE=1 SV=4 - [ADT3_HUMAN]	B	YbeY-KO	0	0	0	0.144538	0.157585	0.0645732	0.0615215	0.0541796	0.0478549	0.0377974	0.02613	0.0425918	0.0295312	0.0289076	0	0.0477222	0	0.0247988	0.0398629	0.0356701	0.0269084	0.0286245
P12532	Creatine kinase U-type, mitochondrial OS=Homo sapiens GN=CKMT1A PE=1 SV=1 - [KCRU_HUMAN]	B	YbeY-KO	0	0.428072	1	0.869146	0.64812	0.216133	0	0	0	0	0	0	0	0	0	0	0	0	0	0	0	0
P13639	Elongation factor 2 OS=Homo sapiens GN=EEF2 PE=1 SV=4 - [EF2_HUMAN]	B	YbeY-KO	0.31474	1	0.770127	0.703562	0.388713	0	0	0	0	0.00336093	0	0	0	0	0	0	0.00468679	0	0	0	0	0
P13667	Protein disulfide-isomerase A4 OS=Homo sapiens GN=PDIA4 PE=1 SV=2 - [PDIA4_HUMAN]	B	YbeY-KO	1	0.481213	0	0.265558	0.209785	0.0852577	0	0.0663405	0	0.025773	0	0	0	0	0	0	0	0	0	0	0	0
P13804	Electron transfer flavoprotein subunit alpha, mitochondrial OS=Homo sapiens GN=ETFA PE=1 SV=1 - [ETFA_HUMAN]	B	YbeY-KO	1	0.60961	0.369069	0.371471	0.267297	0.153544	0.0615015	0.0958258	0.0443243	0.0435736	0.032042	0.016955	0.00638138	0	0	0	0.0118258	0	0	0	0	0
P13995	Bifunctional methylenetetrahydrofolate dehydrogenase/cyclohydrolase, mitochondrial OS=Homo sapiens GN=MTHFD2 PE=1 SV=2 - [MTDC_HUMAN]	B	YbeY-KO	0.114807	1	0.029926	0	0.0772078	0	0	0	0	0	0	0	0	0	0	0	0	0	0	0	0	0
P14314	Glucosidase 2 subunit beta OS=Homo sapiens GN=PRKCSH PE=1 SV=2 - [GLU2B_HUMAN]	B	YbeY-KO	0	0	1	0.876143	0.555943	0.405569	0.157772	0.177889	0.0392768	0.0459019	0	0	0	0	0	0	0	0	0	0	0	0
P14618	Pyruvate kinase isozymes M1/M2 OS=Homo sapiens GN=PKM PE=1 SV=4 - [KPYM_HUMAN]	B	YbeY-KO	0	0	1	0.284256	0.366201	0	0	0	0	0	0	0	0	0	0	0	0	0	0	0	0	0
P14625	Endoplasmin OS=Homo sapiens GN=HSP90B1 PE=1 SV=1 - [ENPL_HUMAN]	B	YbeY-KO	0.633428	1	0.456601	0.386556	0.22063	0.110517	0.05652	0.061627	0.0271901	0.0310254	0.0184053	0.0159063	0.00622931	0	0	0	0.0156964	0	0	0	0	0
P15311	Ezrin OS=Homo sapiens GN=EZR PE=1 SV=4 - [EZRI_HUMAN]	B	YbeY-KO	0.870661	0	0.253926	0	0	0	0	0	0	0	0	0	0	0	0	0	0	0	0	0	0	0
P15311;P26038	Ezrin OS=Homo sapiens GN=EZR PE=1 SV=4 - [EZRI_HUMAN]|Moesin OS=Homo sapiens GN=MSN PE=1 SV=3 - [MOES_HUMAN]	B	YbeY-KO	0.677416	0.424115	0	0	0	0	0	0	0	0	0	0	0	0	0	0	0	0	0	0	0	0
P16219	Short-chain specific acyl-CoA dehydrogenase, mitochondrial OS=Homo sapiens GN=ACADS PE=1 SV=1 - [ACADS_HUMAN]	B	YbeY-KO	0	1	0	0	0	0	0	0	0	0	0	0	0	0	0	0	0	0	0	0	0	0
P16435	NADPH--cytochrome P450 reductase OS=Homo sapiens GN=POR PE=1 SV=2 - [NCPR_HUMAN]	B	YbeY-KO	1	0.879053	0	0	0	0	0	0	0	0	0	0	0	0	0	0	0	0	0	0	0	0
P16615	Sarcoplasmic/endoplasmic reticulum calcium ATPase 2 OS=Homo sapiens GN=ATP2A2 PE=1 SV=1 - [AT2A2_HUMAN]	B	YbeY-KO	0.62865	1	0.638017	0.544738	0.445014	0.289256	0.448044	0.244793	0.115978	0.0698623	0.0462479	0.118898	0.107383	0	0.170413	0	0.181433	0	0	0	0	0
P17987	T-complex protein 1 subunit alpha OS=Homo sapiens GN=TCP1 PE=1 SV=1 - [TCPA_HUMAN]	B	YbeY-KO	0	0	0	0	0.293522	1	0.834008	0.77193	0.153441	0.0673549	0	0	0	0	0	0	0	0	0	0	0	0
P18124	60S ribosomal protein L7 OS=Homo sapiens GN=RPL7 PE=1 SV=1 - [RL7_HUMAN]	B	YbeY-KO	0	0	0	0	0	0	0	0	0	0	0	0	0	0	0	0	0	0	0	0	0	1
P18859	ATP synthase-coupling factor 6, mitochondrial OS=Homo sapiens GN=ATP5J PE=1 SV=1 - [ATP5J_HUMAN]	B	YbeY-KO	0	0	0	0	0	0	0	0	0.562951	0.373211	0.487687	0.309928	0.747088	0.889074	0.843594	0.811425	0.362562	0.575153	1	0.682196	0.364504	0.472435
P19367	Hexokinase-1 OS=Homo sapiens GN=HK1 PE=1 SV=3 - [HXK1_HUMAN]	B	YbeY-KO	0.524479	1	0.0983519	0.0186234	0.117741	0	0	0	0	0	0	0	0	0	0	0	0	0	0	0	0	0
P19367;P52789	Hexokinase-1 OS=Homo sapiens GN=HK1 PE=1 SV=3 - [HXK1_HUMAN]|Hexokinase-2 OS=Homo sapiens GN=HK2 PE=1 SV=2 - [HXK2_HUMAN]	B	YbeY-KO	1	0.836364	0.279447	0	0	0	0	0	0	0	0	0	0	0	0	0	0	0	0	0	0	0
P20674	Cytochrome c oxidase subunit 5A, mitochondrial OS=Homo sapiens GN=COX5A PE=1 SV=2 - [COX5A_HUMAN]	B	YbeY-KO	1	0.420795	0	0.334821	0	0	0	0	0.0768145	0.0578485	0.0592022	0.0384217	0	0	0	0	0	0	0	0	0	0
P21333	Filamin-A OS=Homo sapiens GN=FLNA PE=1 SV=4 - [FLNA_HUMAN]	B	YbeY-KO	0.214339	0.937095	0.925069	1	0.712766	0.634135	0.212211	0.201665	0.0302775	0	0.0261147	0	0	0	0	0	0	0	0	0	0	0
P21333;Q14315	Filamin-A OS=Homo sapiens GN=FLNA PE=1 SV=4 - [FLNA_HUMAN]|Filamin-C OS=Homo sapiens GN=FLNC PE=1 SV=3 - [FLNC_HUMAN]	B	YbeY-KO	0	1	0	0	0.2776	0.0641751	0.111065	0.0608557	0	0	0	0	0	0	0	0	0	0	0	0	0	0
P21796	Voltage-dependent anion-selective channel protein 1 OS=Homo sapiens GN=VDAC1 PE=1 SV=2 - [VDAC1_HUMAN]	B	YbeY-KO	1	0	0	0	0	0	0	0	0	0	0	0	0	0	0	0	0.647843	0	0	0	0	0
P22033	Methylmalonyl-CoA mutase, mitochondrial OS=Homo sapiens GN=MUT PE=1 SV=4 - [MUTA_HUMAN]	B	YbeY-KO	0	0.924663	0	0	0	0	0	0	0	0	0	0	0	0	0	0	0	0	0	0	0	0
P22570	NADPH:adrenodoxin oxidoreductase, mitochondrial OS=Homo sapiens GN=FDXR PE=1 SV=3 - [ADRO_HUMAN]	B	YbeY-KO	1	0.642953	0.534679	0	0	0	0	0	0	0	0	0	0	0	0	0	0	0	0	0	0	0
P22830	Ferrochelatase, mitochondrial OS=Homo sapiens GN=FECH PE=1 SV=2 - [HEMH_HUMAN]	B	YbeY-KO	1	0.990203	0	0	0	0	0	0	0	0	0	0	0	0	0	0	0	0	0	0	0	0
P23284	Peptidyl-prolyl cis-trans isomerase B OS=Homo sapiens GN=PPIB PE=1 SV=2 - [PPIB_HUMAN]	B	YbeY-KO	1	0.509307	0.203723	0.180803	0.114555	0.0403902	0.0389325	0.0358152	0	0	0	0	0	0	0	0	0	0	0	0	0	0
P23368	NAD-dependent malic enzyme, mitochondrial OS=Homo sapiens GN=ME2 PE=1 SV=1 - [MAOM_HUMAN]	B	YbeY-KO	0.407486	0.970863	0.450234	0.446193	0	0	0	0.0453211	0	0	0	0	0	0	0	0	0	0	0	0	0	0
P23434	Glycine cleavage system H protein, mitochondrial OS=Homo sapiens GN=GCSH PE=1 SV=2 - [GCSH_HUMAN]	B	YbeY-KO	1	0.380959	0	0.157731	0	0	0	0	0	0	0	0	0	0	0	0	0	0	0	0	0	0
P23786	Carnitine O-palmitoyltransferase 2, mitochondrial OS=Homo sapiens GN=CPT2 PE=1 SV=2 - [CPT2_HUMAN]	B	YbeY-KO	1	0.65573	0.3835	0	0.159058	0	0.0774608	0.0435283	0.0139467	0	0	0	0	0	0	0	0	0	0	0	0	0
P24539	ATP synthase subunit b, mitochondrial OS=Homo sapiens GN=ATP5F1 PE=1 SV=2 - [AT5F1_HUMAN]	B	YbeY-KO	0	0	0	0	0	0	0.274592	0.302117	0.36588	0.352148	0.361887	0.523835	0.0758621	0.571385	0	0.501573	0.731397	0.701149	1	0.449425	0.180581	0.243436
P24752	Acetyl-CoA acetyltransferase, mitochondrial OS=Homo sapiens GN=ACAT1 PE=1 SV=1 - [THIL_HUMAN]	B	YbeY-KO	0.518067	1	0.806664	0.868137	0.394885	0.342093	0.07771	0.15962	0.0584702	0.050962	0.0638667	0.0305725	0	0	0	0	0	0	0	0	0	0.0461286
P25325	3-mercaptopyruvate sulfurtransferase OS=Homo sapiens GN=MPST PE=1 SV=3 - [THTM_HUMAN]	B	YbeY-KO	1	0	0.471756	0	0	0.128152	0	0	0	0	0	0	0	0	0	0	0	0	0	0	0	0
P25705	ATP synthase subunit alpha, mitochondrial OS=Homo sapiens GN=ATP5A1 PE=1 SV=1 - [ATPA_HUMAN]	B	YbeY-KO	0.066182	0.0882313	0.126976	0.244954	0.410537	0.356141	0.74923	0.468012	0.393089	0.322785	0.171057	0.450564	0.418406	0.337838	0.777455	0.343996	1	0.198255	0.226993	0.0787718	0.117619	0.00435169
P26038	Moesin OS=Homo sapiens GN=MSN PE=1 SV=3 - [MOES_HUMAN]	B	YbeY-KO	0.761538	0.513654	0.2675	0.335577	0	0	0	0	0	0	0	0	0	0	0	0	0	0	0	0	0	0
P26641	Elongation factor 1-gamma OS=Homo sapiens GN=EEF1G PE=1 SV=3 - [EF1G_HUMAN]	B	YbeY-KO	0	0	0	0	0	0	1	0	0	0	0	0	0	0	0	0	0	0	0	0	0	0
P27708	CAD protein OS=Homo sapiens GN=CAD PE=1 SV=3 - [PYR1_HUMAN]	B	YbeY-KO	0	0	0	0	0	0	1	0	0	0	0	0	0	0	0	0	0	0	0	0	0	0
P27797	Calreticulin OS=Homo sapiens GN=CALR PE=1 SV=1 - [CALR_HUMAN]	B	YbeY-KO	1	0.491434	0.309512	0.173613	0.153669	0.0896829	0	0.0523268	0	0.00570954	0	0	0	0	0	0	0	0	0	0	0	0
P27824	Calnexin OS=Homo sapiens GN=CANX PE=1 SV=2 - [CALX_HUMAN]	B	YbeY-KO	1	0.679006	0.239401	0.0998591	0.119483	0.0361342	0.0732676	0.041181	0.0116075	0.00493019	0	0.0104112	0.00695402	0	0.0154989	0	0	0	0	0	0	0
P28331	NADH-ubiquinone oxidoreductase 75 kDa subunit, mitochondrial OS=Homo sapiens GN=NDUFS1 PE=1 SV=3 - [NDUS1_HUMAN]	B	YbeY-KO	0	0	0	0	0	0	0	1	0	0	0	0	0	0	0	0	0	0	0	0	0	0
P28838	Cytosol aminopeptidase OS=Homo sapiens GN=LAP3 PE=1 SV=3 - [AMPL_HUMAN]	B	YbeY-KO	0.527639	1	0.472533	0.197865	0.425693	0.122628	0	0.069554	0	0	0	0	0	0	0	0	0	0	0	0	0	0
P29966	Myristoylated alanine-rich C-kinase substrate OS=Homo sapiens GN=MARCKS PE=1 SV=4 - [MARCS_HUMAN]	B	YbeY-KO	1	0	0	0.410247	0	0	0	0	0	0	0	0	0	0	0	0	0	0	0	0	0	0
P30038	Delta-1-pyrroline-5-carboxylate dehydrogenase, mitochondrial OS=Homo sapiens GN=ALDH4A1 PE=1 SV=3 - [AL4A1_HUMAN]	B	YbeY-KO	0.851665	1	0.382579	0.209564	0	0	0	0	0	0	0	0	0	0	0	0	0	0	0	0	0	0
P30040	Endoplasmic reticulum resident protein 29 OS=Homo sapiens GN=ERP29 PE=1 SV=4 - [ERP29_HUMAN]	B	YbeY-KO	0	0	0	0	0	0	0	0	0.0532775	0.0532311	0.0293817	0	0	0	0	0	0	0	0	0	0	0
P30042	ES1 protein homolog, mitochondrial OS=Homo sapiens GN=C21orf33 PE=1 SV=3 - [ES1_HUMAN]	B	YbeY-KO	1	0.453656	0.229709	0.151644	0	0	0.0862734	0	0	0.0208182	0	0	0	0	0	0	0	0	0	0	0	0
P30044	Peroxiredoxin-5, mitochondrial OS=Homo sapiens GN=PRDX5 PE=1 SV=4 - [PRDX5_HUMAN]	B	YbeY-KO	1	0.43911	0.777444	0.449112	0	0.189272	0	0	0	0	0	0	0	0	0	0	0	0	0	0	0	0
P30048	Thioredoxin-dependent peroxide reductase, mitochondrial OS=Homo sapiens GN=PRDX3 PE=1 SV=3 - [PRDX3_HUMAN]	B	YbeY-KO	1	0.740851	0.39911	0.237883	0.188032	0.0917112	0.0997033	0.051998	0	0.018368	0.00682394	0.01091	0.00434718	0	0.00579228	0	0.0168942	0	0	0	0	0
P30049	ATP synthase subunit delta, mitochondrial OS=Homo sapiens GN=ATP5D PE=1 SV=2 - [ATPD_HUMAN]	B	YbeY-KO	0.245733	0	0.218393	0.333969	0.398094	0.320381	0.752527	0.404474	0.464043	0.332229	0.412676	0.815742	0.645816	0.416239	1	0.465452	0.869097	0	0.76512	0.493206	0.290472	0.689727
P30084	Enoyl-CoA hydratase, mitochondrial OS=Homo sapiens GN=ECHS1 PE=1 SV=4 - [ECHM_HUMAN]	B	YbeY-KO	0	1	0.775452	0.723727	0.369869	0.253243	0	0.129433	0	0	0.0246798	0	0	0	0	0	0	0	0	0	0	0
P30101	Protein disulfide-isomerase A3 OS=Homo sapiens GN=PDIA3 PE=1 SV=4 - [PDIA3_HUMAN]	B	YbeY-KO	1	0.73112	0.521162	0.521992	0.293223	0.224011	0	0.16036	0.0590318	0.0687137	0.0895159	0	0	0	0	0	0	0	0	0	0	0
P30405	Peptidyl-prolyl cis-trans isomerase F, mitochondrial OS=Homo sapiens GN=PPIF PE=1 SV=1 - [PPIF_HUMAN]	B	YbeY-KO	1	0.428074	0.354308	0.244724	0.192856	0.135605	0.056515	0.0853049	0.0327202	0.0235818	0.00922556	0	0	0	0	0	0	0	0	0	0	0
P30519	Heme oxygenase 2 OS=Homo sapiens GN=HMOX2 PE=1 SV=2 - [HMOX2_HUMAN]	B	YbeY-KO	1	0.587701	0.378209	0.352358	0.226746	0.139642	0	0.0705672	0	0	0	0	0	0	0	0	0	0	0	0	0	0
P30837	Aldehyde dehydrogenase X, mitochondrial OS=Homo sapiens GN=ALDH1B1 PE=1 SV=3 - [AL1B1_HUMAN]	B	YbeY-KO	0.283837	0.774559	0.979849	1	0.560873	0	0.296935	0.269689	0.0191142	0.0243115	0.00696054	0.0105206	0	0	0	0	0.00722082	0	0	0	0	0
P31040	Succinate dehydrogenase [ubiquinone] flavoprotein subunit, mitochondrial OS=Homo sapiens GN=SDHA PE=1 SV=2 - [DHSA_HUMAN]	B	YbeY-KO	0.871642	0.968284	0.171642	0.110448	0.0854291	0	0	0.0142537	0	0	0	0	0	0	0	0	0	0	0	0	0	0
P32322	Pyrroline-5-carboxylate reductase 1, mitochondrial OS=Homo sapiens GN=PYCR1 PE=1 SV=2 - [P5CR1_HUMAN]	B	YbeY-KO	0.296197	0.7502	0.785428	1	0.457166	0.194075	0.028779	0.0207446	0.0115973	0.00376982	0	0	0	0	0	0	0	0	0	0	0	0
P32322;Q96C36	Pyrroline-5-carboxylate reductase 1, mitochondrial OS=Homo sapiens GN=PYCR1 PE=1 SV=2 - [P5CR1_HUMAN]|Pyrroline-5-carboxylate reductase 2 OS=Homo sapiens GN=PYCR2 PE=1 SV=1 - [P5CR2_HUMAN]	B	YbeY-KO	0	0	1	0.728165	0.780937	0.322356	0	0	0	0	0	0	0	0	0	0	0	0	0	0	0	0
P33121	Long-chain-fatty-acid--CoA ligase 1 OS=Homo sapiens GN=ACSL1 PE=1 SV=1 - [ACSL1_HUMAN]	B	YbeY-KO	0.114796	1	0	0	0	0	0	0	0	0	0	0	0	0	0	0	0	0	0	0	0	0
P34897	Serine hydroxymethyltransferase, mitochondrial OS=Homo sapiens GN=SHMT2 PE=1 SV=3 - [GLYM_HUMAN]	B	YbeY-KO	0.243926	1	0.852006	0.544218	0.407191	0.192836	0.116743	0.0830626	0.0262252	0.0280439	0	0.00644731	0	0	0	0	0	0	0	0	0	0
P35221	Catenin alpha-1 OS=Homo sapiens GN=CTNNA1 PE=1 SV=1 - [CTNA1_HUMAN]	B	YbeY-KO	0	0	1	0.554823	0	0	0	0	0	0	0	0	0	0	0	0	0	0	0	0	0	0
P35232	Prohibitin OS=Homo sapiens GN=PHB PE=1 SV=1 - [PHB_HUMAN]	B	YbeY-KO	0	0	0	0	0	0	0	0	0.18394	0.153473	0	0.0987505	0.232929	0.219919	0	0.68688	0	0	0.0884234	0.31154	0.262036	0.0143256
P36542	ATP synthase subunit gamma, mitochondrial OS=Homo sapiens GN=ATP5C1 PE=1 SV=1 - [ATPG_HUMAN]	B	YbeY-KO	0	0	0	0	0	0	0	0.322968	0.318679	0.266245	0	0.897062	0.662985	0.298842	1	0.404353	0.980163	0.387519	0.844628	0.35578	0.202123	0.590821
P36551	Coproporphyrinogen-III oxidase, mitochondrial OS=Homo sapiens GN=CPOX PE=1 SV=3 - [HEM6_HUMAN]	B	YbeY-KO	1	0.899288	0	0	0	0	0	0	0	0	0	0	0	0	0	0	0	0	0	0	0	0
P36776	Lon protease homolog, mitochondrial OS=Homo sapiens GN=LONP1 PE=1 SV=2 - [LONM_HUMAN]	B	YbeY-KO	0.982466	1	0.463179	0.369683	0.405882	0.144287	0.254921	0.102545	0.0381731	0.0216063	0.0137274	0.0178054	0.00643665	0	0	0	0.0204751	0	0	0	0	0
P36957	Dihydrolipoyllysine-residue succinyltransferase component of 2-oxoglutarate dehydrogenase complex, mitochondrial OS=Homo sapiens GN=DLST PE=1 SV=4 - [ODO2_HUMAN]	B	YbeY-KO	0	0	0	0	0	0.106649	1	0.811671	0.487533	0	0.0568877	0.102882	0.00652166	0.00374889	0.0435013	0	0	0	0	0	0	0
P38117	Electron transfer flavoprotein subunit beta OS=Homo sapiens GN=ETFB PE=1 SV=3 - [ETFB_HUMAN]	B	YbeY-KO	1	0.676106	0.254056	0.239159	0.146829	0.0603687	0	0	0	0	0	0	0	0	0	0	0	0	0	0	0	0
P38646	Stress-70 protein, mitochondrial OS=Homo sapiens GN=HSPA9 PE=1 SV=2 - [GRP75_HUMAN]	B	YbeY-KO	1	0.854111	0.559838	0.617881	0.537213	0.266344	0.323919	0.288969	0.13545	0.0971602	0.0682166	0.0614917	0.0389608	0.00623966	0	0.0104525	0.049212	0.00565611	0.00348572	0.00293494	0.00339679	0.00933687
P40227	T-complex protein 1 subunit zeta OS=Homo sapiens GN=CCT6A PE=1 SV=3 - [TCPZ_HUMAN]	B	YbeY-KO	0	0	0	0	0.263602	0.566315	1	0.40211	0	0.046835	0	0	0	0	0	0	0	0	0	0	0	0
P40926	Malate dehydrogenase, mitochondrial OS=Homo sapiens GN=MDH2 PE=1 SV=3 - [MDHM_HUMAN]	B	YbeY-KO	0.48713	1	0.530566	0.28742	0.282046	0.14926	0.10148	0.0882561	0.0328507	0.0264189	0.00759331	0.00929215	0.00262934	0.000309556	0.000999356	0.00113385	0.0179505	0	0	0.000370013	0.000313481	0
P40939	Trifunctional enzyme subunit alpha, mitochondrial OS=Homo sapiens GN=HADHA PE=1 SV=2 - [ECHA_HUMAN]	B	YbeY-KO	0	0	0	0	0.303593	0.215045	1	0.264671	0.0942365	0.0311826	0.00527695	0.071729	0.0138024	0	0.064491	0	0.115269	0	0	0	0	0
P41250	Glycine--tRNA ligase OS=Homo sapiens GN=GARS PE=1 SV=3 - [SYG_HUMAN]	B	YbeY-KO	0.548511	1	0.452766	0.130894	0.15217	0	0	0	0	0	0	0	0	0	0	0	0	0	0	0	0	0
P42126	Enoyl-CoA delta isomerase 1, mitochondrial OS=Homo sapiens GN=ECI1 PE=1 SV=1 - [ECI1_HUMAN]	B	YbeY-KO	0.352909	1	0.628809	0.323657	0.362327	0.288255	0.085651	0	0.0376842	0.0548476	0.0115679	0.0133629	0	0	0	0	0.0150139	0	0	0	0	0
P42704	Leucine-rich PPR motif-containing protein, mitochondrial OS=Homo sapiens GN=LRPPRC PE=1 SV=3 - [LPPRC_HUMAN]	B	YbeY-KO	0.448115	1	0.791353	0.521951	0	0.146674	0.292905	0.165322	0.0449889	0.0204656	0.00483814	0.00943681	0.00862084	0	0.012071	0	0.0193415	0	0	0	0	0
P42765	3-ketoacyl-CoA thiolase, mitochondrial OS=Homo sapiens GN=ACAA2 PE=1 SV=2 - [THIM_HUMAN]	B	YbeY-KO	0.475964	1	0.574283	0.624036	0.312463	0.20366	0.084273	0.097636	0.0523838	0.0529476	0.0430762	0.0320079	0.0194758	0	0	0	0	0	0	0	0	0
P43155	Carnitine O-acetyltransferase OS=Homo sapiens GN=CRAT PE=1 SV=5 - [CACP_HUMAN]	B	YbeY-KO	1	0	0	0	0	0	0	0	0	0	0	0	0	0	0	0	0	0	0	0	0	0
P43304	Glycerol-3-phosphate dehydrogenase, mitochondrial OS=Homo sapiens GN=GPD2 PE=1 SV=3 - [GPDM_HUMAN]	B	YbeY-KO	1	0	0	0	0	0	0.241401	0	0	0	0	0	0	0	0	0	0	0	0	0	0	0
P43897	Elongation factor Ts, mitochondrial OS=Homo sapiens GN=TSFM PE=1 SV=2 - [EFTS_HUMAN]	B	YbeY-KO	1	0.511677	0	0	0.252021	0.131737	0.0860778	0	0.0587051	0.0485928	0	0	0	0	0	0	0	0	0	0	0	0
P45880	Voltage-dependent anion-selective channel protein 2 OS=Homo sapiens GN=VDAC2 PE=1 SV=2 - [VDAC2_HUMAN]	B	YbeY-KO	0	0	0	0	0	0	0	0	0	0	0	0	0	0	0	0	0.277724	0	0.330894	0.112846	0.286016	1
P45954	Short/branched chain specific acyl-CoA dehydrogenase, mitochondrial OS=Homo sapiens GN=ACADSB PE=1 SV=1 - [ACDSB_HUMAN]	B	YbeY-KO	1	0.893503	0.518197	0.390816	0.258671	0.148999	0	0	0	0	0	0	0	0	0	0	0	0	0	0	0	0
P46783	40S ribosomal protein S10 OS=Homo sapiens GN=RPS10 PE=1 SV=1 - [RS10_HUMAN]	B	YbeY-KO	0	0	0	0	0	0	0	0	0	0	0	0	0	0	1	0	0	0	0	0	0	0
P47985	Cytochrome b-c1 complex subunit Rieske, mitochondrial OS=Homo sapiens GN=UQCRFS1 PE=1 SV=2 - [UCRI_HUMAN]	B	YbeY-KO	1	0.413844	0.153052	0	0	0	0	0	0	0	0	0	0	0	0	0	0	0	0	0	0	0
P48047	ATP synthase subunit O, mitochondrial OS=Homo sapiens GN=ATP5O PE=1 SV=1 - [ATPO_HUMAN]	B	YbeY-KO	0	0	0	0	0	0	0.518652	0.210229	0.425993	0.279783	0.307381	0.674288	0.646209	0.513839	0	0	1	0	0.156358	0.49298	0	0
P48643	T-complex protein 1 subunit epsilon OS=Homo sapiens GN=CCT5 PE=1 SV=1 - [TCPE_HUMAN]	B	YbeY-KO	0	0	0	0	0.25507	1	0.485048	0.434567	0.0534419	0	0	0	0	0	0	0	0	0	0	0	0	0
P48735	Isocitrate dehydrogenase [NADP], mitochondrial OS=Homo sapiens GN=IDH2 PE=1 SV=2 - [IDHP_HUMAN]	B	YbeY-KO	1	0.734694	0.576599	0	0.280136	0.144014	0	0.127007	0	0	0	0	0	0	0	0	0	0	0	0	0	0
P49368	T-complex protein 1 subunit gamma OS=Homo sapiens GN=CCT3 PE=1 SV=4 - [TCPG_HUMAN]	B	YbeY-KO	0	0	0	0	0	0.665279	1	0.582045	0.138882	0.0648633	0	0	0	0	0	0	0	0	0	0	0	0
P49406	39S ribosomal protein L19, mitochondrial OS=Homo sapiens GN=MRPL19 PE=1 SV=2 - [RM19_HUMAN]	B	YbeY-KO	0	0	0	0	0	0	0	0	0	0.588217	0	1	0.692357	0	0.446115	0.245541	0.204395	0	0	0	0	0
P49411	Elongation factor Tu, mitochondrial OS=Homo sapiens GN=TUFM PE=1 SV=2 - [EFTU_HUMAN]	B	YbeY-KO	1	0	0	0	0	0	0	0	0	0	0.0215638	0.0331516	0	0.00308661	0	0.00431034	0	0.00231115	0.0022486	0.00207939	0	0.00165758
P49419	Alpha-aminoadipic semialdehyde dehydrogenase OS=Homo sapiens GN=ALDH7A1 PE=1 SV=5 - [AL7A1_HUMAN]	B	YbeY-KO	0	1	0.548566	0	0	0	0	0	0	0	0	0	0	0	0	0	0	0	0	0	0	0
P49748	Very long-chain specific acyl-CoA dehydrogenase, mitochondrial OS=Homo sapiens GN=ACADVL PE=1 SV=1 - [ACADV_HUMAN]	B	YbeY-KO	1	0.846364	0.495845	0	0	0.181964	0.124174	0.12559	0	0	0	0	0	0	0	0	0	0	0	0	0	0
P49755	Transmembrane emp24 domain-containing protein 10 OS=Homo sapiens GN=TMED10 PE=1 SV=2 - [TMEDA_HUMAN]	B	YbeY-KO	0	0	0	0	0	0	0	0	0	0	0	0	0	0	0	0	1	0	0	0	0	0
P50213	Isocitrate dehydrogenase [NAD] subunit alpha, mitochondrial OS=Homo sapiens GN=IDH3A PE=1 SV=1 - [IDH3A_HUMAN]	B	YbeY-KO	0.563812	1	0.971547	0.691713	0.45221	0.172431	0.0959669	0.0680939	0	0	0	0	0	0	0	0	0	0	0	0	0	0
P50336	Protoporphyrinogen oxidase OS=Homo sapiens GN=PPOX PE=1 SV=1 - [PPOX_HUMAN]	B	YbeY-KO	1	0.673878	0.311195	0	0.124716	0	0	0	0	0	0	0	0	0	0	0	0	0	0	0	0	0
P50416	Carnitine O-palmitoyltransferase 1, liver isoform OS=Homo sapiens GN=CPT1A PE=1 SV=2 - [CPT1A_HUMAN]	B	YbeY-KO	1	0.956384	0.424464	0.354167	0.209308	0	0	0	0	0	0	0	0	0	0	0	0	0	0	0	0	0
P50454	Serpin H1 OS=Homo sapiens GN=SERPINH1 PE=1 SV=2 - [SERPH_HUMAN]	B	YbeY-KO	1	0.626597	0.420527	0.40655	0.278155	0.244609	0.115056	0	0.0380152	0.033135	0.0176957	0	0	0	0	0	0	0	0	0	0	0
P50990	T-complex protein 1 subunit theta OS=Homo sapiens GN=CCT8 PE=1 SV=4 - [TCPQ_HUMAN]	B	YbeY-KO	0	0	0	0	0	0.476783	1	0.377744	0.158827	0	0	0	0	0	0	0	0	0	0	0	0	0
P50991	T-complex protein 1 subunit delta OS=Homo sapiens GN=CCT4 PE=1 SV=4 - [TCPD_HUMAN]	B	YbeY-KO	0	0	0	0	0	0	1	0	0.0915258	0.0195335	0	0.0284742	0	0	0	0	0	0	0	0	0	0
P51149	Ras-related protein Rab-7a OS=Homo sapiens GN=RAB7A PE=1 SV=1 - [RAB7A_HUMAN]	B	YbeY-KO	1	0	0	0	0	0	0	0	0.0492558	0.0379225	0	0.0178295	0.0156279	0	0.0215039	0	0	0	0	0	0	0
P51398	28S ribosomal protein S29, mitochondrial OS=Homo sapiens GN=DAP3 PE=1 SV=1 - [RT29_HUMAN]	B	YbeY-KO	0	0	0	0	0	0	0	0	0.816202	0.39358	0.307757	0.233168	0.140581	0.0847153	0.297058	0.0656095	0.281544	0	0	0	0	0
P51553	Isocitrate dehydrogenase [NAD] subunit gamma, mitochondrial OS=Homo sapiens GN=IDH3G PE=1 SV=1 - [IDH3G_HUMAN]	B	YbeY-KO	0.523229	1	0.94136	0.906988	0.39254	0.305666	0.179415	0.130878	0	0	0	0	0	0	0	0	0	0	0	0	0	0
P51648	Fatty aldehyde dehydrogenase OS=Homo sapiens GN=ALDH3A2 PE=1 SV=1 - [AL3A2_HUMAN]	B	YbeY-KO	0	1	0	0	0	0	0	0	0	0	0	0	0	0	0	0	0	0	0	0	0	0
P51659	Peroxisomal multifunctional enzyme type 2 OS=Homo sapiens GN=HSD17B4 PE=1 SV=3 - [DHB4_HUMAN]	B	YbeY-KO	0.654134	1	0.831741	0	0	0	0.236394	0	0	0	0	0	0	0	0	0	0	0	0	0	0	0
P52815	39S ribosomal protein L12, mitochondrial OS=Homo sapiens GN=MRPL12 PE=1 SV=2 - [RM12_HUMAN]	B	YbeY-KO	0	0	0	0	0	0	0	0	0	0.520802	0.802576	0.924046	0.929866	1	0.405057	0.337595	0	0.332824	0.316889	0	0	0.0707061
P53007	Tricarboxylate transport protein, mitochondrial OS=Homo sapiens GN=SLC25A1 PE=1 SV=2 - [TXTP_HUMAN]	B	YbeY-KO	0.339748	1	0	0	0	0	0	0	0	0	0	0	0	0	0	0	0	0	0	0	0	0
P53597	Succinyl-CoA ligase [ADP/GDP-forming] subunit alpha, mitochondrial OS=Homo sapiens GN=SUCLG1 PE=1 SV=4 - [SUCA_HUMAN]	B	YbeY-KO	0.904463	0.665619	0.419233	0	0	0	0	0	0	0	0	0	0	0	0	0	0	0	0	0	0	0
P53701	Cytochrome c-type heme lyase OS=Homo sapiens GN=HCCS PE=1 SV=1 - [CCHL_HUMAN]	B	YbeY-KO	0.574123	1	0.0503353	0	0	0	0	0	0	0	0	0	0	0	0	0	0	0	0	0	0	0
P53985	Monocarboxylate transporter 1 OS=Homo sapiens GN=SLC16A1 PE=1 SV=3 - [MOT1_HUMAN]	B	YbeY-KO	0	0	0	0	0	0	0	0	0	0	0	0	0	0	0	0	0	0.447846	1	0.826985	0.539694	0
P54819	Adenylate kinase 2, mitochondrial OS=Homo sapiens GN=AK2 PE=1 SV=2 - [KAD2_HUMAN]	B	YbeY-KO	1	0.583494	0.258624	0.137579	0.154168	0.0504814	0.0223164	0.0248198	0.00324072	0	0	0	0	0	0	0	0	0	0	0	0	0
P54886	Delta-1-pyrroline-5-carboxylate synthase OS=Homo sapiens GN=ALDH18A1 PE=1 SV=2 - [P5CS_HUMAN]	B	YbeY-KO	0.457393	1	0.969823	0.703262	0.423624	0.286248	0.223883	0.200029	0	0.0289122	0.00814916	0.00602242	0	0	0	0	0	0	0	0	0	0
P55072	Transitional endoplasmic reticulum ATPase OS=Homo sapiens GN=VCP PE=1 SV=4 - [TERA_HUMAN]	B	YbeY-KO	0	0	0	1	0	0	0	0.689598	0	0	0	0	0	0	0	0.0315309	0.282434	0	0	0	0	0
P55084	Trifunctional enzyme subunit beta, mitochondrial OS=Homo sapiens GN=HADHB PE=1 SV=3 - [ECHB_HUMAN]	B	YbeY-KO	0	0.369742	0.414988	0.80099	1	0.310463	0.343478	0.234146	0	0	0	0	0	0	0	0	0	0	0	0	0	0
P55809	Succinyl-CoA:3-ketoacid coenzyme A transferase 1, mitochondrial OS=Homo sapiens GN=OXCT1 PE=1 SV=1 - [SCOT1_HUMAN]	B	YbeY-KO	1	0.930014	0.597493	0.378134	0.197597	0	0.0363336	0	0.00981372	0.00791435	0.000902855	0	0	0	0	0	0.00559192	0	0	0	0	0
P56134	ATP synthase subunit f, mitochondrial OS=Homo sapiens GN=ATP5J2 PE=2 SV=3 - [ATPK_HUMAN]	B	YbeY-KO	0	0	0	0	0	0.306089	0	0	0.394652	0.28664	0.136258	0.415721	0.159759	0.258625	0.908891	0.288493	1	0.0563904	0.0759898	0.0740218	0.0340357	0
P56385	ATP synthase subunit e, mitochondrial OS=Homo sapiens GN=ATP5I PE=1 SV=2 - [ATP5I_HUMAN]	B	YbeY-KO	0	0	0	0	0	0.224803	0	0.241929	0.381594	0	0.445472	0	0	0.531299	0.749705	0.552756	0	0.607677	1	0.983465	0.404823	0.440846
P56556	NADH dehydrogenase [ubiquinone] 1 alpha subcomplex subunit 6 OS=Homo sapiens GN=NDUFA6 PE=1 SV=3 - [NDUA6_HUMAN]	B	YbeY-KO	0	1	0	0	0	0	0	0	0	0	0	0	0	0	0	0	0	0	0	0	0	0
P60709	Actin, cytoplasmic 1 OS=Homo sapiens GN=ACTB PE=1 SV=1 - [ACTB_HUMAN]|Beta-actin-like protein 2 OS=Homo sapiens GN=ACTBL2 PE=1 SV=2 - [ACTBL_HUMAN]	B	YbeY-KO	1	0.633736	0.405865	0.403725	0.282243	0.182061	0	0.127047	0.0748903	0	0.0589104	0.0721182	0.0513433	0.0323772	0.0718078	0.0413572	0.117307	0.0187948	0.0265011	0.0228727	0.0215669	0.0116344
P61019	Ras-related protein Rab-2A OS=Homo sapiens GN=RAB2A PE=1 SV=1 - [RAB2A_HUMAN]	B	YbeY-KO	1	0	0	0	0	0	0	0	0.057028	0.0495073	0.0329781	0	0	0	0	0	0.0409411	0	0	0	0	0
P61026	Ras-related protein Rab-10 OS=Homo sapiens GN=RAB10 PE=1 SV=1 - [RAB10_HUMAN]	B	YbeY-KO	1	0.533627	0.239107	0.200395	0	0.0505238	0.032048	0.0729619	0	0	0	0	0	0	0	0	0.0218157	0	0	0	0	0
P61026;P61106;P62820;Q9H0U4	Ras-related protein Rab-1A OS=Homo sapiens GN=RAB1A PE=1 SV=3 - [RAB1A_HUMAN]|Ras-related protein Rab-1B OS=Homo sapiens GN=RAB1B PE=1 SV=1 - [RAB1B_HUMAN]|Ras-related protein Rab-10 OS=Homo sapiens GN=RAB10 PE=1 SV=1 - [RAB10_HUMAN]|Ras-related protein Rab-14 OS=Homo sapiens GN=RAB14 PE=1 SV=4 - [RAB14_HUMAN]	B	YbeY-KO	1	0.512445	0	0	0	0	0	0	0	0	0	0	0	0	0	0	0	0	0	0	0	0
P61604	10 kDa heat shock protein, mitochondrial OS=Homo sapiens GN=HSPE1 PE=1 SV=2 - [CH10_HUMAN]	B	YbeY-KO	1	0.668157	0.273074	0.224823	0.137392	0	0	0	0.0134894	0.00918091	0.00775572	0.00742966	0.00340521	0	0.00140153	0	0.004198	0	0	0	0.00154352	0.00467
P62820;Q9H0U4	Ras-related protein Rab-1A OS=Homo sapiens GN=RAB1A PE=1 SV=3 - [RAB1A_HUMAN]|Ras-related protein Rab-1B OS=Homo sapiens GN=RAB1B PE=1 SV=1 - [RAB1B_HUMAN]	B	YbeY-KO	1	0.3457	0.255416	0.169456	0.15351	0.124454	0	0.100604	0.0341795	0.0316783	0.00902371	0	0	0	0	0	0	0	0	0	0	0
P63241	Eukaryotic translation initiation factor 5A-1 OS=Homo sapiens GN=EIF5A PE=1 SV=2 - [IF5A1_HUMAN]	B	YbeY-KO	1	0	0	0	0	0	0	0	0	0	0	0	0	0	0	0	0	0	0	0	0	0
P67809	Nuclease-sensitive element-binding protein 1 OS=Homo sapiens GN=YBX1 PE=1 SV=3 - [YBOX1_HUMAN]	B	YbeY-KO	0.769659	1	0.548225	0.626374	0	0	0	0	0	0	0	0	0	0	0	0	0	0	0	0	0	0
P68104	Elongation factor 1-alpha 1 OS=Homo sapiens GN=EEF1A1 PE=1 SV=1 - [EF1A1_HUMAN]	B	YbeY-KO	1	0.429717	0.343028	0.35123	0.259135	0	0.121439	0	0	0	0	0	0	0	0	0	0	0	0	0	0	0
P68104;Q05639	Elongation factor 1-alpha 1 OS=Homo sapiens GN=EEF1A1 PE=1 SV=1 - [EF1A1_HUMAN]|Elongation factor 1-alpha 2 OS=Homo sapiens GN=EEF1A2 PE=1 SV=1 - [EF1A2_HUMAN]	B	YbeY-KO	1	0.59204	0.246093	0.13026	0.201639	0	0.0427568	0.0485514	0	0.004741	0	0	0	0	0	0	0.0119374	0	0	0	0	0
P69849	Nodal modulator 3 OS=Homo sapiens GN=NOMO3 PE=2 SV=2 - [NOMO3_HUMAN]	B	YbeY-KO	0.605714	1	0	0	0	0	0	0	0	0	0	0	0	0	0	0	0	0	0	0	0	0
P78371	T-complex protein 1 subunit beta OS=Homo sapiens GN=CCT2 PE=1 SV=4 - [TCPB_HUMAN]	B	YbeY-KO	0	0	0	0	0.173333	0.669608	1	0.47598	0.171471	0.0641961	0.027598	0.0217255	0	0	0	0	0	0	0	0	0	0
P82650	28S ribosomal protein S22, mitochondrial OS=Homo sapiens GN=MRPS22 PE=1 SV=1 - [RT22_HUMAN]	B	YbeY-KO	0	0	0	0	0	0	0	0	0.821135	0	0	0	0	0	0	0	0	0	0	0	0	0
P82673	28S ribosomal protein S35, mitochondrial OS=Homo sapiens GN=MRPS35 PE=1 SV=1 - [RT35_HUMAN]	B	YbeY-KO	0	0	0	0	0	0.411859	0.445944	1	0.364282	0.208592	0	0	0	0	0	0	0	0	0	0	0	0
P82675	28S ribosomal protein S5, mitochondrial OS=Homo sapiens GN=MRPS5 PE=1 SV=2 - [RT05_HUMAN]	B	YbeY-KO	0	0	0	0	0	0	0	0	0.655771	0.370452	0	0	0.184211	0	0	0	0	0	0	0	0	0
P82909	28S ribosomal protein S36, mitochondrial OS=Homo sapiens GN=MRPS36 PE=1 SV=2 - [RT36_HUMAN]	B	YbeY-KO	0	0	0	0	0	0	0	0	1	0	0	0	0	0	0	0	0	0	0	0	0	0
P82933	28S ribosomal protein S9, mitochondrial OS=Homo sapiens GN=MRPS9 PE=1 SV=2 - [RT09_HUMAN]	B	YbeY-KO	0	0	0	0.358665	0	0.425057	0.776406	1	0.798354	0.464563	0.111111	0.171742	0.114632	0	0.219799	0	0	0	0	0	0	0
P99999	Cytochrome c OS=Homo sapiens GN=CYCS PE=1 SV=2 - [CYC_HUMAN]	B	YbeY-KO	1	0.529391	0.438493	0	0.234029	0	0.0563594	0.0925217	0	0	0	0	0	0	0	0	0	0	0	0	0	0
Q00325	Phosphate carrier protein, mitochondrial OS=Homo sapiens GN=SLC25A3 PE=1 SV=2 - [MPCP_HUMAN]	B	YbeY-KO	1	0.550062	0.189586	0.177379	0.117877	0.0794654	0.053152	0	0	0	0.0500155	0.0526112	0.0404048	0.0317058	0.0542182	0.0401112	0.0598115	0.0686959	0.115019	0.131196	0.0888288	0.326638
Q00839	Heterogeneous nuclear ribonucleoprotein U OS=Homo sapiens GN=HNRNPU PE=1 SV=6 - [HNRPU_HUMAN]	B	YbeY-KO	0	0	0	0	0.769287	1	0.768559	0.772926	0	0.36885	0	0	0	0	0	0	0	0	0	0	0	0
Q01082	Spectrin beta chain, non-erythrocytic 1 OS=Homo sapiens GN=SPTBN1 PE=1 SV=2 - [SPTB2_HUMAN]	B	YbeY-KO	0	0	0	1	0	0.53062	0	0.321322	0	0	0	0	0	0	0	0	0	0	0	0	0	0
Q02218	2-oxoglutarate dehydrogenase, mitochondrial OS=Homo sapiens GN=OGDH PE=1 SV=3 - [ODO1_HUMAN]	B	YbeY-KO	0	0	0	0	0	0.226648	0	1	0.402265	0.282006	0	0	0	0	0	0	0	0	0	0	0	0
Q02218;Q9ULD0	2-oxoglutarate dehydrogenase, mitochondrial OS=Homo sapiens GN=OGDH PE=1 SV=3 - [ODO1_HUMAN]|2-oxoglutarate dehydrogenase-like, mitochondrial OS=Homo sapiens GN=OGDHL PE=1 SV=3 - [OGDHL_HUMAN]	B	YbeY-KO	0	0	0	0	0	0	0.877562	0.68188	1	0.528286	0.13941	0.211725	0.101722	0	0.0625034	0	0.0747745	0	0	0	0	0
Q02818	Nucleobindin-1 OS=Homo sapiens GN=NUCB1 PE=1 SV=4 - [NUCB1_HUMAN]	B	YbeY-KO	0.606677	0	0	0	0	0	0	0	0	0	0	0	0	0	0	0	0	0	0	0	0	0
Q02978	Mitochondrial 2-oxoglutarate/malate carrier protein OS=Homo sapiens GN=SLC25A11 PE=1 SV=3 - [M2OM_HUMAN]	B	YbeY-KO	1	0.498168	0	0	0	0	0	0	0	0	0	0	0	0	0	0	0	0	0	0	0	0.498168
Q04837	Single-stranded DNA-binding protein, mitochondrial OS=Homo sapiens GN=SSBP1 PE=1 SV=1 - [SSBP_HUMAN]	B	YbeY-KO	1	0.943474	0	0.287821	0	0	0.175026	0	0	0	0.00680884	0.0147071	0	0.0366855	0.138232	0.0471942	0.224717	0.0175026	0.0294245	0.0366136	0.0328674	0
Q05639	Elongation factor 1-alpha 2 OS=Homo sapiens GN=EEF1A2 PE=1 SV=1 - [EF1A2_HUMAN]	B	YbeY-KO	0.673946	1	0.658645	0	0	0	0	0	0	0	0	0	0	0	0	0	0	0	0	0	0	0
Q07021	Complement component 1 Q subcomponent-binding protein, mitochondrial OS=Homo sapiens GN=C1QBP PE=1 SV=1 - [C1QBP_HUMAN]	B	YbeY-KO	1	0.975028	0.476353	0.240749	0.221831	0.171018	0.158759	0.127469	0.023129	0.0181006	0.00867575	0.0196292	0.00537647	0.00139879	0.0186568	0.00206281	0.0321075	0.000922815	0.00120053	0.000895952	0	0.000482406
Q07065	Cytoskeleton-associated protein 4 OS=Homo sapiens GN=CKAP4 PE=1 SV=2 - [CKAP4_HUMAN]	B	YbeY-KO	0	0	0	0	0	0	0	0	0	0	0	0.269652	0.290547	0	0.602587	0.368756	0.551841	0.37393	0.645771	0.356219	0.467861	1
Q09666	Neuroblast differentiation-associated protein AHNAK OS=Homo sapiens GN=AHNAK PE=1 SV=2 - [AHNK_HUMAN]	B	YbeY-KO	0.871188	0.891467	0.487346	0.33355	0.344257	0.23913	0.169533	0.110707	0	0	0	0	0	0	0	0	0	0	0	0	0	0
Q10471	Polypeptide N-acetylgalactosaminyltransferase 2 OS=Homo sapiens GN=GALNT2 PE=1 SV=1 - [GALT2_HUMAN]	B	YbeY-KO	1	0	0	0	0	0	0	0.097916	0	0	0	0.0384983	0	0	0.0580337	0	0.0921094	0	0	0	0	0
Q10713	Mitochondrial-processing peptidase subunit alpha OS=Homo sapiens GN=PMPCA PE=1 SV=2 - [MPPA_HUMAN]	B	YbeY-KO	1	0.894818	0.662026	0.573473	0.308855	0.32734	0	0.08372	0	0	0	0	0	0	0	0	0	0	0	0	0	0
Q12849	G-rich sequence factor 1 OS=Homo sapiens GN=GRSF1 PE=1 SV=3 - [GRSF1_HUMAN]	B	YbeY-KO	1	0.950084	0.53475	0	0.323382	0	0	0	0	0	0	0	0	0	0	0	0	0	0	0	0	0
Q12931	Heat shock protein 75 kDa, mitochondrial OS=Homo sapiens GN=TRAP1 PE=1 SV=3 - [TRAP1_HUMAN]	B	YbeY-KO	1	0.599644	0.274452	0.226437	0.169413	0.0684529	0.0659632	0.056147	0.024505	0.0218257	0.01246	0.0159573	0.0061719	0	0.00405453	0	0.0176763	0	0	0	0	0
Q13011	Delta(3,5)-Delta(2,4)-dienoyl-CoA isomerase, mitochondrial OS=Homo sapiens GN=ECH1 PE=1 SV=2 - [ECH1_HUMAN]	B	YbeY-KO	0.264325	1	0.745179	0.46157	0.34146	0.0915978	0.108058	0.0550689	0	0	0	0	0	0	0	0	0	0	0	0	0	0
Q13084	39S ribosomal protein L28, mitochondrial OS=Homo sapiens GN=MRPL28 PE=1 SV=4 - [RM28_HUMAN]	B	YbeY-KO	0	0	0	0	0	0	0	0	0	0.494955	0.510901	1	0.581622	0	0.346486	0	0	0	0	0	0	0
Q13162	Peroxiredoxin-4 OS=Homo sapiens GN=PRDX4 PE=1 SV=1 - [PRDX4_HUMAN]	B	YbeY-KO	0	0.464943	0.746713	1	0.613935	0	0.444785	0.15046	0	0	0	0	0	0	0	0	0	0	0	0	0	0
Q13405	39S ribosomal protein L49, mitochondrial OS=Homo sapiens GN=MRPL49 PE=1 SV=1 - [RM49_HUMAN]	B	YbeY-KO	0	0	0	0	0	0	0	0	0	0.604954	0.575229	1	0.464943	0	0	0	0.417017	0	0	0	0	0
Q13423	NAD(P) transhydrogenase, mitochondrial OS=Homo sapiens GN=NNT PE=1 SV=3 - [NNTM_HUMAN]	B	YbeY-KO	1	0.797695	0.455159	0	0	0	0.162767	0	0	0	0	0	0	0	0.105648	0	0.121729	0	0	0	0	0.089049
Q13724	Mannosyl-oligosaccharide glucosidase OS=Homo sapiens GN=MOGS PE=1 SV=5 - [MOGS_HUMAN]	B	YbeY-KO	0	0	1	0.990936	0	0.270152	0.571059	0.31337	0.115118	0	0	0	0	0	0	0	0	0	0	0	0	0
Q13813	Spectrin alpha chain, non-erythrocytic 1 OS=Homo sapiens GN=SPTAN1 PE=1 SV=3 - [SPTN1_HUMAN]	B	YbeY-KO	0	0	0.758481	1	0.717055	0.4796	0	0	0	0	0	0	0	0	0	0	0	0	0	0	0	0
Q14061	Cytochrome c oxidase copper chaperone OS=Homo sapiens GN=COX17 PE=1 SV=2 - [COX17_HUMAN]	B	YbeY-KO	1	0.507702	0	0.194434	0	0	0	0	0	0	0	0	0	0	0	0	0	0	0	0	0	0
Q14204	Cytoplasmic dynein 1 heavy chain 1 OS=Homo sapiens GN=DYNC1H1 PE=1 SV=5 - [DYHC1_HUMAN]	B	YbeY-KO	0	0	0	0	1	0.85655	0.471137	0.302662	0	0	0	0	0	0	0	0	0	0	0	0	0	0
Q14257	Reticulocalbin-2 OS=Homo sapiens GN=RCN2 PE=1 SV=1 - [RCN2_HUMAN]	B	YbeY-KO	0.407217	0.933793	1	0.892876	0.686337	0.532538	0.326205	0.226483	0.0978205	0.0596176	0.0237072	0.0129228	0.0348617	0	0.0476303	0.0193996	0.0748946	0	0	0	0.00563894	0
Q14696	LDLR chaperone MESD OS=Homo sapiens GN=MESDC2 PE=1 SV=2 - [MESD_HUMAN]	B	YbeY-KO	1	0.45365	0	0	0	0	0	0	0	0	0	0	0	0	0	0	0	0	0	0	0	0
Q14697	Neutral alpha-glucosidase AB OS=Homo sapiens GN=GANAB PE=1 SV=3 - [GANAB_HUMAN]	B	YbeY-KO	0	1	0.535325	0.391702	0.28331	0.17449	0	0.071835	0	0.0310906	0	0	0	0	0	0	0	0	0	0	0	0
Q15031	Probable leucine--tRNA ligase, mitochondrial OS=Homo sapiens GN=LARS2 PE=1 SV=2 - [SYLM_HUMAN]	B	YbeY-KO	0.389865	1	0.0564611	0	0.0787162	0	0	0	0	0	0	0	0	0	0	0	0	0	0	0	0	0
Q15084	Protein disulfide-isomerase A6 OS=Homo sapiens GN=PDIA6 PE=1 SV=1 - [PDIA6_HUMAN]	B	YbeY-KO	1	0.964671	0.948204	0.897305	0.645509	0.451497	0.287156	0.370958	0.0845509	0.0540719	0.0110808	0.0132186	0.00866168	0	0.0117874	0	0	0	0	0	0.00272246	0
Q15120	[Pyruvate dehydrogenase [lipoamide]] kinase isozyme 3, mitochondrial OS=Homo sapiens GN=PDK3 PE=1 SV=1 - [PDK3_HUMAN]	B	YbeY-KO	0	0	0	0	0	0	0	0	0	0	0	0	0	0	1	0.409667	0.7455	0	0	0	0	0
Q15233	Non-POU domain-containing octamer-binding protein OS=Homo sapiens GN=NONO PE=1 SV=4 - [NONO_HUMAN]	B	YbeY-KO	0	1	0	0	0	0	0	0	0	0	0	0	0	0	0	0	0	0	0	0	0	0
Q15436	Protein transport protein Sec23A OS=Homo sapiens GN=SEC23A PE=1 SV=2 - [SC23A_HUMAN]	B	YbeY-KO	0	1	0	0	0	0	0	0	0	0	0	0	0	0	0	0	0	0	0	0	0	0
Q15738	Sterol-4-alpha-carboxylate 3-dehydrogenase, decarboxylating OS=Homo sapiens GN=NSDHL PE=1 SV=2 - [NSDHL_HUMAN]	B	YbeY-KO	0.400469	1	0	0	0.121244	0	0	0	0	0	0	0	0	0	0	0	0	0	0	0	0	0
Q15758	Neutral amino acid transporter B(0) OS=Homo sapiens GN=SLC1A5 PE=1 SV=2 - [AAAT_HUMAN]	B	YbeY-KO	1	0	0.823311	0.791198	0.52303	0.767272	0.24501	0.412359	0.163255	0	0.128582	0	0	0	0	0	0	0	0	0	0	0
Q16540	39S ribosomal protein L23, mitochondrial OS=Homo sapiens GN=MRPL23 PE=1 SV=1 - [RM23_HUMAN]	B	YbeY-KO	0	0	0	0	0	0	0	0	0.129117	0.499204	0.547733	1	0.610581	0.376691	0.489658	0.173588	0.316866	0	0	0	0	0
Q16630	Cleavage and polyadenylation specificity factor subunit 6 OS=Homo sapiens GN=CPSF6 PE=1 SV=2 - [CPSF6_HUMAN]	B	YbeY-KO	0	0	1	0.45294	0.408178	0	0	0	0	0	0	0	0	0	0	0	0	0	0	0	0	0
Q16740	Putative ATP-dependent Clp protease proteolytic subunit, mitochondrial OS=Homo sapiens GN=CLPP PE=1 SV=1 - [CLPP_HUMAN]	B	YbeY-KO	1	0.83534	0.394154	0.894415	0.175218	0.256545	0	0.0704363	0.0438743	0.0363525	0	0	0	0	0	0	0	0	0	0	0	0
Q16822	Phosphoenolpyruvate carboxykinase [GTP], mitochondrial OS=Homo sapiens GN=PCK2 PE=1 SV=3 - [PCKGM_HUMAN]	B	YbeY-KO	1	0.615746	0.311459	0.315664	0.188871	0.107585	0	0	0.0426628	0.025474	0.0306265	0	0	0	0	0	0	0	0	0	0	0
Q16836	Hydroxyacyl-coenzyme A dehydrogenase, mitochondrial OS=Homo sapiens GN=HADH PE=1 SV=3 - [HCDH_HUMAN]	B	YbeY-KO	1	0.675039	0.472789	0.233072	0.183412	0.0482208	0	0.0159079	0	0	0	0	0	0	0	0	0	0	0	0	0	0
Q16850	Lanosterol 14-alpha demethylase OS=Homo sapiens GN=CYP51A1 PE=1 SV=3 - [CP51A_HUMAN]	B	YbeY-KO	0.837117	0.348468	0	0	0	0	0.00891685	0	0	0	0	0	0	0	0	0	0	0	0	0	0	0
Q16891	Mitochondrial inner membrane protein OS=Homo sapiens GN=IMMT PE=1 SV=1 - [IMMT_HUMAN]	B	YbeY-KO	0	0	0	0	0	0	0	0	0	0	0	0.612968	0	0	0.845936	0	1	0.125479	0.304932	0	0.0987215	0.246849
Q3SXM5	Inactive hydroxysteroid dehydrogenase-like protein 1 OS=Homo sapiens GN=HSDL1 PE=1 SV=3 - [HSDL1_HUMAN]	B	YbeY-KO	1	0.717509	0	0	0	0	0.0367727	0	0	0	0	0	0	0	0	0	0	0	0	0	0	0
Q3ZCQ8	Mitochondrial import inner membrane translocase subunit TIM50 OS=Homo sapiens GN=TIMM50 PE=1 SV=2 - [TIM50_HUMAN]	B	YbeY-KO	0	0	0	0	0.376443	0	0.0789145	0	0	0	0	0	0	0	0	0	0.0315473	0	0	0	0	0
Q53GQ0	Estradiol 17-beta-dehydrogenase 12 OS=Homo sapiens GN=HSD17B12 PE=1 SV=2 - [DHB12_HUMAN]	B	YbeY-KO	1	0.604013	0	0.392573	0	0	0	0.0863404	0.018782	0	0	0	0	0	0	0	0	0	0	0	0	0
Q5HYK3	2-methoxy-6-polyprenyl-1,4-benzoquinol methylase, mitochondrial OS=Homo sapiens GN=COQ5 PE=1 SV=2 - [COQ5_HUMAN]	B	YbeY-KO	0	0.957022	0	0	0	0	0	0	0	0	0	0	0	0	0	0	0	0	0	0	0	0
Q5JRA6	Melanoma inhibitory activity protein 3 OS=Homo sapiens GN=MIA3 PE=1 SV=1 - [MIA3_HUMAN]	B	YbeY-KO	0	0	0	0	0	0	0	1	0	0	0	0	0	0	0	0	0	0	0	0	0	0
Q5JRX3	Presequence protease, mitochondrial OS=Homo sapiens GN=PITRM1 PE=1 SV=3 - [PREP_HUMAN]	B	YbeY-KO	0.809334	1	0.516768	0.314347	0	0	0.11841	0	0	0	0	0	0	0	0	0	0	0	0	0	0	0
Q5JTZ9	Alanine--tRNA ligase, mitochondrial OS=Homo sapiens GN=AARS2 PE=1 SV=1 - [SYAM_HUMAN]	B	YbeY-KO	1	0	0.653212	0.153501	0	0	0	0	0	0	0	0	0	0	0	0	0	0	0	0	0	0
Q5T160	Probable arginine--tRNA ligase, mitochondrial OS=Homo sapiens GN=RARS2 PE=1 SV=1 - [SYRM_HUMAN]	B	YbeY-KO	0	1	0	0	0	0	0	0	0	0	0	0	0	0	0	0	0	0	0	0	0	0
Q5T1J5	Putative coiled-coil-helix-coiled-coil-helix domain-containing protein CHCHD2P9, mitochondrial OS=Homo sapiens GN=CHCHD2P9 PE=5 SV=1 - [CHCH9_HUMAN]	B	YbeY-KO	0.626854	0.737835	0.532527	1	0.46305	0.513141	0.123393	0.248764	0.287145	0.23224	0	0	0.161723	0.142597	0.0667577	0.132188	0.0289487	0.172131	0.138173	0.135571	0.107858	0.162503
Q5T653	39S ribosomal protein L2, mitochondrial OS=Homo sapiens GN=MRPL2 PE=1 SV=2 - [RM02_HUMAN]	B	YbeY-KO	0	0	0	0	0	0	0	0	0	0.97496	0.392937	0.181862	0	0.218234	1	0	0.693098	0	0	0	0	0
Q5VT66	Mitochondrial amidoxime-reducing component 1 OS=Homo sapiens GN=MARC1 PE=1 SV=1 - [MARC1_HUMAN]	B	YbeY-KO	1	0	0	0	0	0	0	0	0	0	0	0	0	0	0	0	0	0	0	0	0	0
Q6L8Q7	2',5'-phosphodiesterase 12 OS=Homo sapiens GN=PDE12 PE=1 SV=2 - [PDE12_HUMAN]	B	YbeY-KO	0	1	0	0	0	0	0	0	0	0	0	0	0	0	0	0	0	0	0	0	0	0
Q6NVY1	3-hydroxyisobutyryl-CoA hydrolase, mitochondrial OS=Homo sapiens GN=HIBCH PE=1 SV=2 - [HIBCH_HUMAN]	B	YbeY-KO	0	1	0	0	0	0	0	0	0	0	0	0	0	0	0	0	0	0	0	0	0	0
Q6P1L8	39S ribosomal protein L14, mitochondrial OS=Homo sapiens GN=MRPL14 PE=1 SV=1 - [RM14_HUMAN]	B	YbeY-KO	0	0	0	0	0	0	0	0	0	0.765591	1	0.599334	0.693532	0.745912	0.779916	0.354363	0	0	0	0	0	0
Q6P587	Acylpyruvase FAHD1, mitochondrial OS=Homo sapiens GN=FAHD1 PE=1 SV=2 - [FAHD1_HUMAN]	B	YbeY-KO	1	0.483429	0	0	0	0	0	0	0	0	0	0	0	0	0	0	0	0	0	0	0	0
Q6PI48	Aspartate--tRNA ligase, mitochondrial OS=Homo sapiens GN=DARS2 PE=1 SV=1 - [SYDM_HUMAN]	B	YbeY-KO	1	0	0.722023	0	0	0	0	0	0	0	0	0	0	0	0	0	0	0	0	0	0	0
Q6UB35	Monofunctional C1-tetrahydrofolate synthase, mitochondrial OS=Homo sapiens GN=MTHFD1L PE=1 SV=1 - [C1TM_HUMAN]	B	YbeY-KO	0	1	0.505648	0.185206	0.195212	0	0.0571516	0.03407	0	0	0	0	0	0	0	0	0	0	0	0	0	0
Q6YN16	Hydroxysteroid dehydrogenase-like protein 2 OS=Homo sapiens GN=HSDL2 PE=1 SV=1 - [HSDL2_HUMAN]	B	YbeY-KO	1	0.741611	0	0	0	0	0	0	0	0	0	0	0	0	0	0	0	0	0	0	0	0
Q7KZF4	Staphylococcal nuclease domain-containing protein 1 OS=Homo sapiens GN=SND1 PE=1 SV=1 - [SND1_HUMAN]	B	YbeY-KO	0.565001	1	0.969728	0.312046	0.336202	0.0659237	0	0.0289032	0	0	0	0	0	0	0	0	0	0	0	0	0	0
Q7L0Y3	Mitochondrial ribonuclease P protein 1 OS=Homo sapiens GN=TRMT10C PE=1 SV=2 - [MRRP1_HUMAN]	B	YbeY-KO	0	0	0	0	0	0.51017	0	0.283321	0	0	0	0	0	0	0	0	0	0	0	0	0	0
Q7L8L6	FAST kinase domain-containing protein 5 OS=Homo sapiens GN=FASTKD5 PE=1 SV=1 - [FAKD5_HUMAN]	B	YbeY-KO	0	1	0	0	0	0	0	0	0	0	0	0	0	0	0	0	0	0	0	0	0	0
Q7Z2W9	39S ribosomal protein L21, mitochondrial OS=Homo sapiens GN=MRPL21 PE=1 SV=2 - [RM21_HUMAN]	B	YbeY-KO	0	0	0	0	0	0	0	0	0.126949	0.798305	0.471073	0.732768	0.200791	0.315198	1	0.111299	0.411186	0	0	0	0	0
Q7Z4W1	L-xylulose reductase OS=Homo sapiens GN=DCXR PE=1 SV=2 - [DCXR_HUMAN]	B	YbeY-KO	0.325447	1	0	0	0	0	0	0	0	0	0	0	0	0	0	0	0	0	0	0	0	0
Q86SX6	Glutaredoxin-related protein 5, mitochondrial OS=Homo sapiens GN=GLRX5 PE=1 SV=2 - [GLRX5_HUMAN]	B	YbeY-KO	1	0.550608	0	0.301144	0	0	0	0	0	0	0	0	0	0	0	0	0	0	0	0	0	0
Q8IVP5	FUN14 domain-containing protein 1 OS=Homo sapiens GN=FUNDC1 PE=1 SV=1 - [FUND1_HUMAN]	B	YbeY-KO	1	0	0	0	0	0	0	0	0	0	0	0	0	0	0	0	0	0	0	0	0	0
Q8IXI1	Mitochondrial Rho GTPase 2 OS=Homo sapiens GN=RHOT2 PE=1 SV=2 - [MIRO2_HUMAN]	B	YbeY-KO	0	0	0	0	0	0	0	0	0	0	0	0.537534	0.226318	0	0.613494	0	1	0	0	0	0	0
Q8IXI2	Mitochondrial Rho GTPase 1 OS=Homo sapiens GN=RHOT1 PE=1 SV=2 - [MIRO1_HUMAN]	B	YbeY-KO	0.867679	1	0	0	0	0	0	0	0	0	0	0	0	0	0	0	0	0	0	0	0	0
Q8IXM3	39S ribosomal protein L41, mitochondrial OS=Homo sapiens GN=MRPL41 PE=1 SV=1 - [RM41_HUMAN]	B	YbeY-KO	0	0	0	0	0	0	0	0	0	0.294594	0.281515	1	0.468361	0.237544	0	0	0	0	0	0	0	0
Q8N183	Mimitin, mitochondrial OS=Homo sapiens GN=NDUFAF2 PE=1 SV=1 - [MIMIT_HUMAN]	B	YbeY-KO	1	0.805536	0.462201	0.200628	0	0	0	0	0	0	0	0	0	0	0	0	0	0	0	0	0	0
Q8N5N7	39S ribosomal protein L50, mitochondrial OS=Homo sapiens GN=MRPL50 PE=1 SV=2 - [RM50_HUMAN]	B	YbeY-KO	0	0	0	0	0	0	0	0	0	0.78925	0.951986	1	0.9488	0.767368	0.720841	0	0	0	0	0	0	0
Q8NBN7	Retinol dehydrogenase 13 OS=Homo sapiens GN=RDH13 PE=1 SV=2 - [RDH13_HUMAN]	B	YbeY-KO	1	0.827214	0.320221	0.240181	0	0	0	0	0	0	0	0	0	0	0	0	0	0	0	0	0	0
Q8NBS9	Thioredoxin domain-containing protein 5 OS=Homo sapiens GN=TXNDC5 PE=1 SV=2 - [TXND5_HUMAN]	B	YbeY-KO	0.971464	1	0.58112	0	0.323582	0	0	0	0	0	0	0	0	0	0	0	0	0	0	0	0	0
Q8NBX0	Saccharopine dehydrogenase-like oxidoreductase OS=Homo sapiens GN=SCCPDH PE=1 SV=1 - [SCPDL_HUMAN]	B	YbeY-KO	1	0.569914	0	0.0225846	0	0	0	0	0	0	0	0	0	0	0	0	0	0	0	0	0	0
Q8NC60	Nitric oxide-associated protein 1 OS=Homo sapiens GN=NOA1 PE=1 SV=2 - [NOA1_HUMAN]	B	YbeY-KO	0	0	0	0	0	0	0.705302	1	0.913995	0.433416	0.0832306	0.0512947	0.0946671	0	0.139457	0	0	0	0	0	0	0
Q8NF37	Lysophosphatidylcholine acyltransferase 1 OS=Homo sapiens GN=LPCAT1 PE=1 SV=2 - [PCAT1_HUMAN]	B	YbeY-KO	1	0.585819	0.184757	0	0	0	0	0.0109995	0	0	0	0	0	0	0	0	0.0196002	0	0	0	0	0
Q8TAE8	Growth arrest and DNA damage-inducible proteins-interacting protein 1 OS=Homo sapiens GN=GADD45GIP1 PE=1 SV=1 - [G45IP_HUMAN]	B	YbeY-KO	0	0	0	0	0	0	0	0	0	0.999059	0.407996	0.8365	0.709501	1	0.991533	0.418062	0.521543	0	0	0	0	0
Q8TCS8	Polyribonucleotide nucleotidyltransferase 1, mitochondrial OS=Homo sapiens GN=PNPT1 PE=1 SV=2 - [PNPT1_HUMAN]	B	YbeY-KO	0	0.819497	1	0.533125	0.336018	0	0.267795	0.209272	0.0250863	0	0	0	0	0	0	0	0	0	0	0	0	0
Q8WWC4	Uncharacterized protein C2orf47, mitochondrial OS=Homo sapiens GN=C2orf47 PE=1 SV=1 - [CB047_HUMAN]	B	YbeY-KO	0.934698	1	0	0	0	0	0	0	0	0	0	0	0	0	0	0	0	0	0	0	0	0
Q92552	28S ribosomal protein S27, mitochondrial OS=Homo sapiens GN=MRPS27 PE=1 SV=3 - [RT27_HUMAN]	B	YbeY-KO	0	0	0	0	0	0	0.535429	0.539421	0.916168	0.317365	0.266267	0.287325	0.20988	0	0.265519	0.0584331	0.175449	0	0	0	0	0
Q92665	28S ribosomal protein S31, mitochondrial OS=Homo sapiens GN=MRPS31 PE=1 SV=3 - [RT31_HUMAN]	B	YbeY-KO	0	0	0	0	0	0	0	0.734134	0.638079	0.397942	0	0.278029	0	0	0	0	0	0	0	0	0	0
Q92667	A-kinase anchor protein 1, mitochondrial OS=Homo sapiens GN=AKAP1 PE=1 SV=1 - [AKAP1_HUMAN]	B	YbeY-KO	0.388834	0.967352	0	0	0.131701	0	0	0	0	0	0	0	0	0	0	0	0	0	0	0	0	0
Q92947	Glutaryl-CoA dehydrogenase, mitochondrial OS=Homo sapiens GN=GCDH PE=1 SV=1 - [GCDH_HUMAN]	B	YbeY-KO	0.237982	1	0.129107	0	0.148072	0	0	0	0	0	0	0	0	0	0	0	0	0	0	0	0	0
Q969S9	Ribosome-releasing factor 2, mitochondrial OS=Homo sapiens GN=GFM2 PE=1 SV=1 - [RRF2M_HUMAN]	B	YbeY-KO	0	1	0	0	0	0	0	0	0	0	0	0	0	0	0	0	0	0	0	0	0	0
Q969Y2	tRNA modification GTPase GTPBP3, mitochondrial OS=Homo sapiens GN=GTPBP3 PE=2 SV=2 - [GTPB3_HUMAN]	B	YbeY-KO	1	0.792213	0.620287	0.39877	0.198238	0.117643	0	0	0	0	0	0	0	0	0	0	0	0	0	0	0	0
Q969Z0	Protein TBRG4 OS=Homo sapiens GN=TBRG4 PE=1 SV=1 - [TBRG4_HUMAN]	B	YbeY-KO	0.87151	1	0.188705	0	0.163699	0	0	0	0	0	0	0	0	0	0	0	0	0	0	0	0	0
Q96A35	39S ribosomal protein L24, mitochondrial OS=Homo sapiens GN=MRPL24 PE=1 SV=1 - [RM24_HUMAN]	B	YbeY-KO	0	0	0	0	0	0	0	0	0	0	0.612143	1	0	0	0.37067	0.103517	0	0	0	0	0	0
Q96AB3	Isochorismatase domain-containing protein 2, mitochondrial OS=Homo sapiens GN=ISOC2 PE=1 SV=1 - [ISOC2_HUMAN]	B	YbeY-KO	0	0	0	1	0.602081	0.723699	0	0.266127	0	0	0	0	0	0	0	0	0	0	0	0	0	0
Q96AG4	Leucine-rich repeat-containing protein 59 OS=Homo sapiens GN=LRRC59 PE=1 SV=1 - [LRC59_HUMAN]	B	YbeY-KO	1	0.556419	0.559689	0.330785	0.319828	0.271341	0.160016	0.165372	0.056296	0.0424775	0.00679068	0.0177433	0.0157727	0	0	0	0	0	0	0.00505724	0	0
Q96BW9	Phosphatidate cytidylyltransferase, mitochondrial OS=Homo sapiens GN=TAMM41 PE=1 SV=2 - [TAM41_HUMAN]	B	YbeY-KO	1	0	0.240894	0	0.233391	0	0	0	0	0	0	0	0	0	0	0	0	0	0	0	0	0
Q96C36	Pyrroline-5-carboxylate reductase 2 OS=Homo sapiens GN=PYCR2 PE=1 SV=1 - [P5CR2_HUMAN]	B	YbeY-KO	0	0	0.948389	0	0.649273	0.437126	0	0	0	0	0	0	0	0	0	0	0	0	0	0	0	0
Q96DA6	Mitochondrial import inner membrane translocase subunit TIM14 OS=Homo sapiens GN=DNAJC19 PE=1 SV=3 - [TIM14_HUMAN]	B	YbeY-KO	0.334162	1	0	0	0	0	0	0	0	0	0	0	0	0	0	0	0	0	0	0	0	0
Q96DV4	39S ribosomal protein L38, mitochondrial OS=Homo sapiens GN=MRPL38 PE=1 SV=2 - [RM38_HUMAN]	B	YbeY-KO	0	0	0	0	0	0	0	0	0	0.657495	0.676471	1	0.518343	0.253985	0.51771	0.0693548	0.232321	0	0	0	0	0
Q96E11	Ribosome-recycling factor, mitochondrial OS=Homo sapiens GN=MRRF PE=1 SV=1 - [RRFM_HUMAN]	B	YbeY-KO	0	0.618702	0	0	0	0	0	0	0	0	0	0	0	0	0	0	0	0	0	0	0	0
Q96EY1	DnaJ homolog subfamily A member 3, mitochondrial OS=Homo sapiens GN=DNAJA3 PE=1 SV=2 - [DNJA3_HUMAN]	B	YbeY-KO	0.142199	1	0.238006	0	0.416145	0	0	0	0	0	0	0	0	0	0	0	0	0	0	0	0	0
Q96EY7	Pentatricopeptide repeat domain-containing protein 3, mitochondrial OS=Homo sapiens GN=PTCD3 PE=1 SV=3 - [PTCD3_HUMAN]	B	YbeY-KO	0	0	0	0	0	0	0	0.659157	0.672238	0.385029	0	0.349419	0.262791	0	0	0	0	0	0	0	0	0
Q96GW9	Methionine--tRNA ligase, mitochondrial OS=Homo sapiens GN=MARS2 PE=1 SV=2 - [SYMM_HUMAN]	B	YbeY-KO	1	0.762672	0.402337	0.282646	0	0	0	0	0	0	0	0	0	0	0	0	0	0	0	0	0	0
Q96HY7	Probable 2-oxoglutarate dehydrogenase E1 component DHKTD1, mitochondrial OS=Homo sapiens GN=DHTKD1 PE=2 SV=2 - [DHTK1_HUMAN]	B	YbeY-KO	0	0	0.0268166	0	0.0885042	0	0	0	0	0	0	0	0	0	0	0	0	0	0	0	0	0
Q96I59	Probable asparagine--tRNA ligase, mitochondrial OS=Homo sapiens GN=NARS2 PE=1 SV=3 - [SYNM_HUMAN]	B	YbeY-KO	0.748807	1	0.640734	0.25367	0.221101	0.0487523	0	0	0	0	0	0	0	0	0	0	0	0	0	0	0	0
Q96I99	Succinyl-CoA ligase [GDP-forming] subunit beta, mitochondrial OS=Homo sapiens GN=SUCLG2 PE=1 SV=2 - [SUCB2_HUMAN]	B	YbeY-KO	1	0.496531	0.42665	0.432149	0.269036	0.271743	0.117174	0.180288	0.0439255	0.0592217	0.0329611	0	0	0	0	0	0	0	0	0	0	0
Q96KK5	Histone H2A type 1-H OS=Homo sapiens GN=HIST1H2AH PE=1 SV=3 - [H2A1H_HUMAN]	B	YbeY-KO	0	0	0	0	0	0.753826	1	0	0.265063	0	0	0.125536	0	0	0.214123	0	0.18815	0	0	0	0	0
Q96ND0	Protein FAM210A OS=Homo sapiens GN=FAM210A PE=1 SV=2 - [F210A_HUMAN]	B	YbeY-KO	0.691203	1	0	0	0	0	0	0	0	0	0	0	0	0	0	0	0	0	0	0	0	0
Q96RP9	Elongation factor G, mitochondrial OS=Homo sapiens GN=GFM1 PE=1 SV=2 - [EFGM_HUMAN]	B	YbeY-KO	1	0.715746	0.259023	0	0	0	0	0	0	0	0	0	0	0	0	0	0	0	0	0	0	0
Q96TA2	ATP-dependent zinc metalloprotease YME1L1 OS=Homo sapiens GN=YME1L1 PE=1 SV=2 - [YMEL1_HUMAN]	B	YbeY-KO	0	0	0	0	0	0	1	0.951807	0.377194	0.201807	0	0	0.0950086	0	0.504475	0.115577	0.70043	0	0	0	0	0
Q96TC7	Regulator of microtubule dynamics protein 3 OS=Homo sapiens GN=RMDN3 PE=1 SV=2 - [RMD3_HUMAN]	B	YbeY-KO	0.601393	1	0.188512	0	0	0	0	0	0	0	0	0	0	0	0	0	0	0	0	0	0	0
Q99623	Prohibitin-2 OS=Homo sapiens GN=PHB2 PE=1 SV=2 - [PHB2_HUMAN]	B	YbeY-KO	0	0	0	0	0	0	0	0	0	0	0	0.309558	0.366983	0.246919	1	0	0.991311	0.204423	0.531043	0	0.279542	0.461058
Q99714	3-hydroxyacyl-CoA dehydrogenase type-2 OS=Homo sapiens GN=HSD17B10 PE=1 SV=3 - [HCD2_HUMAN]	B	YbeY-KO	0.767646	1	0	0	0	0	0.120659	0	0.0591963	0.0513824	0.0372832	0.0271853	0.0164417	0.00459042	0.011908	0.00464709	0.0216727	0.00304482	0.0033299	0.00303624	0.00428302	0.00604671
Q99797	Mitochondrial intermediate peptidase OS=Homo sapiens GN=MIPEP PE=1 SV=2 - [MIPEP_HUMAN]	B	YbeY-KO	0.52197	1	0	0	0	0	0	0	0	0	0	0	0	0	0	0	0	0	0	0	0	0
Q99798	Aconitate hydratase, mitochondrial OS=Homo sapiens GN=ACO2 PE=1 SV=2 - [ACON_HUMAN]	B	YbeY-KO	1	0.755421	0.406172	0.241451	0.106505	0.0448082	0.0845913	0.0574437	0.0158653	0.00757715	0.00177106	0.00407631	0	0	0.00399708	0	0.0119975	0	0	0	0	0
Q99832	T-complex protein 1 subunit eta OS=Homo sapiens GN=CCT7 PE=1 SV=2 - [TCPH_HUMAN]	B	YbeY-KO	0	0	0	0	0.225139	0.397495	1	0.462987	0.0539981	0.0199443	0	0	0	0	0	0	0	0	0	0	0	0
Q9BPW8	Protein NipSnap homolog 1 OS=Homo sapiens GN=NIPSNAP1 PE=1 SV=1 - [NIPS1_HUMAN]	B	YbeY-KO	0	0	0	1	0	0.86412	0	0	0.235493	0.155754	0.141344	0	0	0	0	0	0	0	0	0.0871857	0.0288491	0
Q9BPX6	Calcium uptake protein 1, mitochondrial OS=Homo sapiens GN=MICU1 PE=1 SV=1 - [MICU1_HUMAN]	B	YbeY-KO	0	1	0	0	0	0	0	0	0	0	0	0	0	0	0	0	0	0	0	0	0	0
Q9BQE3	Tubulin alpha-1C chain OS=Homo sapiens GN=TUBA1C PE=1 SV=1 - [TBA1C_HUMAN]	B	YbeY-KO	0	0	0	0	0	0	1	0.725816	0.284946	0.162049	0	0	0	0	0	0	0	0	0	0	0	0
Q9BRJ2	39S ribosomal protein L45, mitochondrial OS=Homo sapiens GN=MRPL45 PE=1 SV=2 - [RM45_HUMAN]	B	YbeY-KO	0	0	0	0	0	0	0	0	0	1	0.712074	0	0.823207	0.443552	0.512348	0	0	0	0	0	0	0
Q9BRK5	45 kDa calcium-binding protein OS=Homo sapiens GN=SDF4 PE=1 SV=1 - [CAB45_HUMAN]	B	YbeY-KO	0	1	0	0	0	0	0	0	0	0	0	0	0	0	0	0	0	0	0	0	0	0
Q9BSH4	Translational activator of cytochrome c oxidase 1 OS=Homo sapiens GN=TACO1 PE=1 SV=1 - [TACO1_HUMAN]	B	YbeY-KO	0	0.863417	0.254675	0	0	0	0	0	0	0	0	0	0	0	0	0	0	0	0	0	0	0
Q9BSJ8	Extended synaptotagmin-1 OS=Homo sapiens GN=ESYT1 PE=1 SV=1 - [ESYT1_HUMAN]	B	YbeY-KO	0.284523	1	0	0	0	0	0	0	0	0	0	0	0	0	0	0	0	0	0	0	0	0
Q9BTX1	Nucleoporin NDC1 OS=Homo sapiens GN=TMEM48 PE=1 SV=2 - [NDC1_HUMAN]	B	YbeY-KO	0	0.639283	0	0	0	0	0	0	0	0	0	0	0	0	0	0	0	0	0	0	0	0
Q9BW60	Elongation of very long chain fatty acids protein 1 OS=Homo sapiens GN=ELOVL1 PE=1 SV=1 - [ELOV1_HUMAN]	B	YbeY-KO	1	0.643008	0	0	0	0	0	0	0	0	0	0	0	0	0	0	0	0	0	0	0	0
Q9BX68	Histidine triad nucleotide-binding protein 2, mitochondrial OS=Homo sapiens GN=HINT2 PE=1 SV=1 - [HINT2_HUMAN]	B	YbeY-KO	1	0	0	0	0	0	0	0.132467	0	0	0	0	0	0	0	0	0	0	0	0	0	0
Q9BYC9	39S ribosomal protein L20, mitochondrial OS=Homo sapiens GN=MRPL20 PE=1 SV=1 - [RM20_HUMAN]	B	YbeY-KO	0	0	0	0	0	0	0	0	0	0.525765	1	0	0	0.338226	0	0	0	0	0	0	0	0
Q9BYD1	39S ribosomal protein L13, mitochondrial OS=Homo sapiens GN=MRPL13 PE=1 SV=1 - [RM13_HUMAN]	B	YbeY-KO	0	0	0	0	0	0	0	0	0	0	0	0	0	0	1	0	0	0	0	0	0	0
Q9BYD2	39S ribosomal protein L9, mitochondrial OS=Homo sapiens GN=MRPL9 PE=1 SV=2 - [RM09_HUMAN]	B	YbeY-KO	0	0	0	0	0	0	0	0	0	0	0.387626	1	0.467076	0	0	0	0	0	0	0	0	0
Q9BYD3	39S ribosomal protein L4, mitochondrial OS=Homo sapiens GN=MRPL4 PE=1 SV=1 - [RM04_HUMAN]	B	YbeY-KO	0	0	0	0	0	0	0	0	0.171452	0.808448	0.877918	1	0.651352	0.612634	0.437569	0.256762	0.28103	0.0761949	0.0587069	0.0511856	0	0.0335124
Q9BYD6	39S ribosomal protein L1, mitochondrial OS=Homo sapiens GN=MRPL1 PE=1 SV=2 - [RM01_HUMAN]	B	YbeY-KO	0	0	0	0	0	0	0	0	0	0.25306	0.285593	1	0.394268	0	0.522928	0	0	0	0	0	0	0
Q9BYN8	28S ribosomal protein S26, mitochondrial OS=Homo sapiens GN=MRPS26 PE=1 SV=1 - [RT26_HUMAN]	B	YbeY-KO	0	0	0	0	0	0	0	1	0.686933	0.39296	0.195947	0.181867	0.149493	0.197173	0	0	0	0	0	0	0	0
Q9BZE1	39S ribosomal protein L37, mitochondrial OS=Homo sapiens GN=MRPL37 PE=1 SV=2 - [RM37_HUMAN]	B	YbeY-KO	0	0	0	0	0	0	0	0	0.0846359	0.636703	0.215364	1	0.405175	0.152014	0.664977	0	0.292345	0	0	0	0	0
Q9C037	Tripartite motif-containing protein 4 OS=Homo sapiens GN=TRIM4 PE=2 SV=2 - [TRIM4_HUMAN]	B	YbeY-KO	1	0.684592	0.140465	0.0921815	0.101831	0	0.0351182	0.0188139	0	0	0	0	0	0	0	0	0	0	0	0	0	0
Q9H0U4	Ras-related protein Rab-1B OS=Homo sapiens GN=RAB1B PE=1 SV=1 - [RAB1B_HUMAN]	B	YbeY-KO	1	0	0	0	0	0	0	0	0	0	0	0	0	0	0	0	0	0	0	0	0	0
Q9H2W6	39S ribosomal protein L46, mitochondrial OS=Homo sapiens GN=MRPL46 PE=1 SV=1 - [RM46_HUMAN]	B	YbeY-KO	0	0	0	0	0	0	0	0	0	0	0	0.852571	0	0	0	0	0	0	0	0	0	0
Q9H3N1	Thioredoxin-related transmembrane protein 1 OS=Homo sapiens GN=TMX1 PE=1 SV=1 - [TMX1_HUMAN]	B	YbeY-KO	0.649552	0.693587	0.899507	1	0.552896	0.373287	0	0	0	0	0	0	0	0	0	0	0	0	0	0	0	0
Q9H4A6	Golgi phosphoprotein 3 OS=Homo sapiens GN=GOLPH3 PE=1 SV=1 - [GOLP3_HUMAN]	B	YbeY-KO	0.779352	1	0	0	0	0	0	0	0	0	0	0	0	0	0	0	0	0	0	0	0	0
Q9H4I3	TraB domain-containing protein OS=Homo sapiens GN=TRABD PE=1 SV=1 - [TRABD_HUMAN]	B	YbeY-KO	1	0.632082	0.331445	0	0	0	0	0	0	0	0	0	0	0	0	0	0	0	0	0	0	0
Q9H7Z7	Prostaglandin E synthase 2 OS=Homo sapiens GN=PTGES2 PE=1 SV=1 - [PGES2_HUMAN]	B	YbeY-KO	1	0.498996	0.356724	0.181534	0.156925	0	0.0801686	0.0694902	0	0	0	0	0	0	0	0	0	0	0	0	0	0
Q9H845	Acyl-CoA dehydrogenase family member 9, mitochondrial OS=Homo sapiens GN=ACAD9 PE=1 SV=1 - [ACAD9_HUMAN]	B	YbeY-KO	0.270941	1	0.443005	0.194905	0.162047	0	0	0	0	0	0	0	0	0	0	0	0	0	0	0	0	0
Q9H857	5'-nucleotidase domain-containing protein 2 OS=Homo sapiens GN=NT5DC2 PE=1 SV=1 - [NT5D2_HUMAN]	B	YbeY-KO	0	1	0	0	0	0	0.260504	0.0419468	0	0	0	0	0	0	0	0	0	0	0	0	0	0
Q9H9B4	Sideroflexin-1 OS=Homo sapiens GN=SFXN1 PE=1 SV=4 - [SFXN1_HUMAN]	B	YbeY-KO	0	0	0	0	0	0	0	0	0	0	0	0	0	0	0	0	0	0	0.59473	0.504348	0.37365	1
Q9H9J2	39S ribosomal protein L44, mitochondrial OS=Homo sapiens GN=MRPL44 PE=1 SV=1 - [RM44_HUMAN]	B	YbeY-KO	0	0	0	0	0	0	0	0	0	0.234508	0.256428	1	0.383002	0.0545992	0.498117	0	0.315223	0	0	0	0	0
Q9H9P8	L-2-hydroxyglutarate dehydrogenase, mitochondrial OS=Homo sapiens GN=L2HGDH PE=1 SV=3 - [L2HDH_HUMAN]	B	YbeY-KO	1	0.533471	0	0	0	0	0.0579424	0	0	0	0	0	0	0	0	0	0	0	0	0	0	0
Q9HA77	Probable cysteine--tRNA ligase, mitochondrial OS=Homo sapiens GN=CARS2 PE=1 SV=1 - [SYCM_HUMAN]	B	YbeY-KO	0.0539031	1	0	0	0.0869948	0	0	0	0	0	0	0	0	0	0	0	0	0	0	0	0	0
Q9HAV7	GrpE protein homolog 1, mitochondrial OS=Homo sapiens GN=GRPEL1 PE=1 SV=2 - [GRPE1_HUMAN]	B	YbeY-KO	0.796183	1	0.782112	0.79479	0.40457	0.230844	0.158679	0.0917386	0.046141	0.0231541	0.0114795	0	0	0	0	0	0	0	0	0	0	0
Q9HCC0	Methylcrotonoyl-CoA carboxylase beta chain, mitochondrial OS=Homo sapiens GN=MCCC2 PE=1 SV=1 - [MCCB_HUMAN]	B	YbeY-KO	0	0	0	0	0	0	1	0	0.125661	0	0	0	0	0	0	0	0	0	0	0	0	0
Q9HD33	39S ribosomal protein L47, mitochondrial OS=Homo sapiens GN=MRPL47 PE=1 SV=2 - [RM47_HUMAN]	B	YbeY-KO	0	0	0	0	0	0	0	0	0	0	0.449336	1	0.80646	0	0	0	0	0	0	0	0	0
Q9HDC9	Adipocyte plasma membrane-associated protein OS=Homo sapiens GN=APMAP PE=1 SV=2 - [APMAP_HUMAN]	B	YbeY-KO	1	0	0	0	0	0	0	0	0	0	0	0	0	0	0	0	0	0	0	0	0	0
Q9NP81	Serine--tRNA ligase, mitochondrial OS=Homo sapiens GN=SARS2 PE=1 SV=1 - [SYSM_HUMAN]	B	YbeY-KO	0	0	1	0.80949	0	0	0	0.128682	0	0	0	0	0	0	0	0	0	0	0	0	0	0
Q9NP92	28S ribosomal protein S30, mitochondrial OS=Homo sapiens GN=MRPS30 PE=1 SV=2 - [RT30_HUMAN]	B	YbeY-KO	0	0	0	0	0	0	0	0	0	1	0	0	0	0	0.734296	0	0.798716	0	0	0	0	0
Q9NPJ3	Acyl-coenzyme A thioesterase 13 OS=Homo sapiens GN=ACOT13 PE=1 SV=1 - [ACO13_HUMAN]	B	YbeY-KO	1	0	0	0	0	0	0	0	0	0	0	0	0	0	0	0	0	0	0	0	0	0
Q9NQ50	39S ribosomal protein L40, mitochondrial OS=Homo sapiens GN=MRPL40 PE=1 SV=1 - [RM40_HUMAN]	B	YbeY-KO	0	0	0	0	0	0.213788	0	0	0.254688	0.936404	0.800987	1	0.237582	0.2892	0.651042	0.255811	0.167215	0	0	0	0	0
Q9NQH7	Probable Xaa-Pro aminopeptidase 3 OS=Homo sapiens GN=XPNPEP3 PE=1 SV=1 - [XPP3_HUMAN]	B	YbeY-KO	1	0.908288	0.843071	0	0.278125	0.00860054	0	0	0	0	0	0	0	0	0	0	0	0	0	0	0	0
Q9NQZ5	StAR-related lipid transfer protein 7, mitochondrial OS=Homo sapiens GN=STARD7 PE=1 SV=2 - [STAR7_HUMAN]	B	YbeY-KO	1	0	0	0	0	0	0	0	0	0	0	0	0	0	0	0	0	0	0	0	0	0
Q9NR28	Diablo homolog, mitochondrial OS=Homo sapiens GN=DIABLO PE=1 SV=1 - [DBLOH_HUMAN]	B	YbeY-KO	0	1	0	0	0	0	0	0	0	0	0	0	0	0	0	0	0	0	0	0	0	0
Q9NRG7	Epimerase family protein SDR39U1 OS=Homo sapiens GN=SDR39U1 PE=1 SV=2 - [D39U1_HUMAN]	B	YbeY-KO	1	0	0.222007	0	0	0	0	0	0	0	0	0	0	0	0	0	0	0	0	0	0	0
Q9NS69	Mitochondrial import receptor subunit TOM22 homolog OS=Homo sapiens GN=TOMM22 PE=1 SV=3 - [TOM22_HUMAN]	B	YbeY-KO	0	0	0	0	0	0	0	0	0	0	0	0	0	0	0	0	0	0.410272	0.825416	0.792326	0.855461	1
Q9NSE4	Isoleucine--tRNA ligase, mitochondrial OS=Homo sapiens GN=IARS2 PE=1 SV=2 - [SYIM_HUMAN]	B	YbeY-KO	1	0.884427	0.436729	0.361117	0.308325	0.0993144	0.0683056	0.0722037	0	0	0	0	0	0	0	0	0	0	0	0	0	0
Q9NUB1	Acetyl-coenzyme A synthetase 2-like, mitochondrial OS=Homo sapiens GN=ACSS1 PE=1 SV=2 - [ACS2L_HUMAN]	B	YbeY-KO	1	0	0	0	0	0	0	0	0	0	0	0	0	0	0	0	0	0	0	0	0	0
Q9NUJ1	Mycophenolic acid acyl-glucuronide esterase, mitochondrial OS=Homo sapiens GN=ABHD10 PE=1 SV=1 - [ABHDA_HUMAN]	B	YbeY-KO	1	0.633392	0	0	0.112626	0	0	0	0	0	0	0	0	0	0	0	0	0	0	0	0	0
Q9NVI7	ATPase family AAA domain-containing protein 3A OS=Homo sapiens GN=ATAD3A PE=1 SV=2 - [ATD3A_HUMAN]	B	YbeY-KO	0	0	0	0	0	1	0.43277	0.613176	0.255743	0.0921284	0	0	0	0	0	0	0	0	0	0	0.0192432	0.0269831
Q9NWU5	39S ribosomal protein L22, mitochondrial OS=Homo sapiens GN=MRPL22 PE=1 SV=1 - [RM22_HUMAN]	B	YbeY-KO	0	0	0	0	0	0	0	0	0	0	0	1	0.283961	0	0	0	0	0	0	0	0	0
Q9NX62	Inositol monophosphatase 3 OS=Homo sapiens GN=IMPAD1 PE=1 SV=1 - [IMPA3_HUMAN]	B	YbeY-KO	1	0	0	0	0	0	0	0	0	0	0	0	0	0	0	0	0	0	0	0	0	0
Q9NX63	Coiled-coil-helix-coiled-coil-helix domain-containing protein 3, mitochondrial OS=Homo sapiens GN=CHCHD3 PE=1 SV=1 - [CHCH3_HUMAN]	B	YbeY-KO	0	0	0	0	0	0	0	0	0	0	0	0	0	0	0	0	0	0	0.810411	0	0.567671	1
Q9NYK5	39S ribosomal protein L39, mitochondrial OS=Homo sapiens GN=MRPL39 PE=1 SV=3 - [RM39_HUMAN]	B	YbeY-KO	0	0	0	0	0	0	0	0	0	0.356764	0.405461	1	0.461523	0	0.618236	0	0.415631	0	0	0	0	0
Q9NYU2	UDP-glucose:glycoprotein glucosyltransferase 1 OS=Homo sapiens GN=UGGT1 PE=1 SV=3 - [UGGG1_HUMAN]	B	YbeY-KO	0	1	0	0	0.177196	0	0	0	0	0	0	0	0	0	0	0	0	0	0	0	0	0
Q9P015	39S ribosomal protein L15, mitochondrial OS=Homo sapiens GN=MRPL15 PE=1 SV=1 - [RM15_HUMAN]	B	YbeY-KO	0	0	0	0	0	0	0	0	0	0.176084	0.276734	1	0.337428	0.0368316	0	0.0509935	0.251806	0	0	0	0	0
Q9P035	Very-long-chain (3R)-3-hydroxyacyl-[acyl-carrier protein] dehydratase 3 OS=Homo sapiens GN=PTPLAD1 PE=1 SV=2 - [HACD3_HUMAN]	B	YbeY-KO	0	0	0	0	0	0	0	0	0	0	0	0.523418	0	0	0	0	1	0.329818	0.533429	0.194315	0.132159	0.562567
Q9P2E9	Ribosome-binding protein 1 OS=Homo sapiens GN=RRBP1 PE=1 SV=4 - [RRBP1_HUMAN]	B	YbeY-KO	0	0	0	0	0	0	0	0	0	0	0	0	0	0	0	0	0	0	0	0	0	1
Q9P2R7	Succinyl-CoA ligase [ADP-forming] subunit beta, mitochondrial OS=Homo sapiens GN=SUCLA2 PE=1 SV=3 - [SUCB1_HUMAN]	B	YbeY-KO	0.720524	0.369869	0	0	0	0	0	0	0	0	0	0	0	0	0	0	0	0	0	0	0	0
Q9UBX3	Mitochondrial dicarboxylate carrier OS=Homo sapiens GN=SLC25A10 PE=1 SV=2 - [DIC_HUMAN]	B	YbeY-KO	1	0	0	0	0	0.0551686	0	0	0	0	0	0	0	0	0	0	0	0	0	0	0	0
Q9UDR5	Alpha-aminoadipic semialdehyde synthase, mitochondrial OS=Homo sapiens GN=AASS PE=1 SV=1 - [AASS_HUMAN]	B	YbeY-KO	0	0.660604	1	0.962074	0.801858	0.291718	0	0.124303	0	0	0	0	0	0	0	0	0	0	0	0	0	0
Q9UFN0	Protein NipSnap homolog 3A OS=Homo sapiens GN=NIPSNAP3A PE=1 SV=2 - [NPS3A_HUMAN]	B	YbeY-KO	0	0	1	0	0	0	0	0	0	0	0	0	0	0	0	0	0	0	0	0	0	0
Q9UH65	Switch-associated protein 70 OS=Homo sapiens GN=SWAP70 PE=1 SV=1 - [SWP70_HUMAN]	B	YbeY-KO	0	0.866775	0	0	0	0	0	0	0	0	0	0	0	0	0	0	0	0	0	0	0	0
Q9UIJ7	GTP:AMP phosphotransferase, mitochondrial OS=Homo sapiens GN=AK3 PE=1 SV=4 - [KAD3_HUMAN]	B	YbeY-KO	1	0.598253	0.452163	0.31381	0.25025	0.0868552	0	0	0	0	0	0	0	0	0	0	0	0	0	0	0	0
Q9UJZ1	Stomatin-like protein 2, mitochondrial OS=Homo sapiens GN=STOML2 PE=1 SV=1 - [STML2_HUMAN]	B	YbeY-KO	0	0	0	0	0	0	0.460894	0.857542	1	0.826816	0.607741	0.549481	0.760974	0.42498	0.744214	0.459298	0.376975	0.287869	0.372905	0.121189	0.163966	0.217518
Q9ULD0	2-oxoglutarate dehydrogenase-like, mitochondrial OS=Homo sapiens GN=OGDHL PE=1 SV=3 - [OGDHL_HUMAN]	B	YbeY-KO	0	0	0	0	0	0	1	0	0.45081	0	0	0	0	0	0	0	0	0	0	0	0	0
Q9UNL2	Translocon-associated protein subunit gamma OS=Homo sapiens GN=SSR3 PE=1 SV=1 - [SSRG_HUMAN]	B	YbeY-KO	0	0	0	0	0	0	0	0	0	0	0	0	0	0	0	0	1	0	0	0	0	0
Q9Y241	HIG1 domain family member 1A, mitochondrial OS=Homo sapiens GN=HIGD1A PE=1 SV=1 - [HIG1A_HUMAN]	B	YbeY-KO	0.50281	1	0.102514	0	0	0	0	0	0	0	0	0	0	0	0	0	0	0	0	0	0	0
Q9Y276	Mitochondrial chaperone BCS1 OS=Homo sapiens GN=BCS1L PE=1 SV=1 - [BCS1_HUMAN]	B	YbeY-KO	0	1	0.901936	0.361911	0.364141	0	0	0	0	0	0	0	0	0	0	0	0	0	0	0	0	0
Q9Y2B0	Protein canopy homolog 2 OS=Homo sapiens GN=CNPY2 PE=1 SV=1 - [CNPY2_HUMAN]	B	YbeY-KO	1	0	0	0	0	0	0	0	0	0	0	0	0	0	0	0	0	0	0	0	0	0
Q9Y2R9	28S ribosomal protein S7, mitochondrial OS=Homo sapiens GN=MRPS7 PE=1 SV=2 - [RT07_HUMAN]	B	YbeY-KO	0	0	0	0	0	0	0	0	0.868755	0.487192	0	0	0	0	0	0	0	0	0	0	0	0
Q9Y2S7	Polymerase delta-interacting protein 2 OS=Homo sapiens GN=POLDIP2 PE=1 SV=1 - [PDIP2_HUMAN]	B	YbeY-KO	0.750343	1	0.380658	0	0.19433	0	0	0	0	0	0	0	0	0	0	0	0	0	0	0	0	0
Q9Y2Z2	Protein MTO1 homolog, mitochondrial OS=Homo sapiens GN=MTO1 PE=1 SV=2 - [MTO1_HUMAN]	B	YbeY-KO	0.471177	1	0	0	0	0	0	0	0	0	0	0	0	0	0	0	0	0	0	0	0	0
Q9Y2Z4	Tyrosine--tRNA ligase, mitochondrial OS=Homo sapiens GN=YARS2 PE=1 SV=2 - [SYYM_HUMAN]	B	YbeY-KO	0	1	0.402781	0.195035	0	0	0.0939722	0.024429	0	0	0	0	0	0	0.0122145	0	0.0290566	0	0	0	0	0
Q9Y305	Acyl-coenzyme A thioesterase 9, mitochondrial OS=Homo sapiens GN=ACOT9 PE=1 SV=2 - [ACOT9_HUMAN]	B	YbeY-KO	0.513084	1	0.889163	0	0.362515	0.119044	0.0750377	0	0	0	0	0	0	0	0	0	0	0	0	0	0	0
Q9Y3B7	39S ribosomal protein L11, mitochondrial OS=Homo sapiens GN=MRPL11 PE=1 SV=1 - [RM11_HUMAN]	B	YbeY-KO	0	0	0	0	0	0	0	0	0	0.464474	0	0	0	0	0	0	0	0	0	0	0	0
Q9Y3B8	Oligoribonuclease, mitochondrial OS=Homo sapiens GN=REXO2 PE=1 SV=3 - [ORN_HUMAN]	B	YbeY-KO	0.798773	0	0.364417	0	0	0	0	0	0	0	0	0	0	0	0	0	0	0	0	0	0	0
Q9Y3D6	Mitochondrial fission 1 protein OS=Homo sapiens GN=FIS1 PE=1 SV=2 - [FIS1_HUMAN]	B	YbeY-KO	1	0	0.406977	0.302609	0.127226	0	0	0	0	0	0	0	0	0	0	0	0	0	0	0	0	0
Q9Y3D7	Mitochondrial import inner membrane translocase subunit TIM16 OS=Homo sapiens GN=PAM16 PE=1 SV=2 - [TIM16_HUMAN]	B	YbeY-KO	1	0	0	0	0	0.224956	0	0	0.0675015	0.0367938	0	0	0.0158998	0	0.0548195	0.0165259	0	0	0	0	0	0
Q9Y4L1	Hypoxia up-regulated protein 1 OS=Homo sapiens GN=HYOU1 PE=1 SV=1 - [HYOU1_HUMAN]	B	YbeY-KO	0.758737	1	0.740805	0	0.240805	0.131016	0	0	0	0	0	0	0	0	0	0	0	0	0	0	0	0
Q9Y4W6	AFG3-like protein 2 OS=Homo sapiens GN=AFG3L2 PE=1 SV=2 - [AFG32_HUMAN]	B	YbeY-KO	1	0	0.981227	0	0	0	0	0	0	0	0	0	0	0	0	0	0	0	0	0	0	0
Q9Y5L4	Mitochondrial import inner membrane translocase subunit Tim13 OS=Homo sapiens GN=TIMM13 PE=1 SV=1 - [TIM13_HUMAN]	B	YbeY-KO	0	0	0.718196	0.648417	0.361514	0.223215	0.314278	0	0.124074	0.0839775	0.048336	0	0	0	0	0	0	0	0	0	0	0
Q9Y5M8	Signal recognition particle receptor subunit beta OS=Homo sapiens GN=SRPRB PE=1 SV=3 - [SRPRB_HUMAN]	B	YbeY-KO	0	1	0	0	0	0	0	0	0	0	0	0	0	0	0	0	0	0	0	0	0	0
Q9Y6C9	Mitochondrial carrier homolog 2 OS=Homo sapiens GN=MTCH2 PE=1 SV=1 - [MTCH2_HUMAN]	B	YbeY-KO	1	0.460392	0.190589	0.12465	0	0	0	0	0	0	0	0	0	0	0	0	0	0	0	0	0	0

## Sheet: Exp2, mtSSU, shared pep
Protein Group Accessions	Protein	Protein Descriptions	label	1	2	3	4	5	6	7	8	9	10	11	12	13	14	15	16	17	18	19	20	21	22
P82675	uS5m	28S ribosomal protein S5, mitochondrial OS=Homo sapiens GN=MRPS5 PE=1 SV=2 - [RT05_HUMAN]	Hap1	0	0	0	0	0	0	0	0	1	0.596584	0.284949	0.645706	0.647461	0.34109	0.909326	0	0.398615	0	0	0	0	0
Q9Y2R9	uS7m	28S ribosomal protein S7, mitochondrial OS=Homo sapiens GN=MRPS7 PE=1 SV=2 - [RT07_HUMAN]	Hap1	0	0	0	0	0	0	0	0	1	0.472102	0.338194	0.580522	0	0.523586	0.627948	0	0	0	0	0	0	0
P82933	uS9m	28S ribosomal protein S9, mitochondrial OS=Homo sapiens GN=MRPS9 PE=1 SV=2 - [RT09_HUMAN]	Hap1	0	0	0	0	0	0.142753	0.544582	0.924097	0.926383	0.554641	0.127252	0.260448	0.280521	0.146228	0.622771	0.105761	0.0962963	0	0	0	0	0
O60783	uS14m	28S ribosomal protein S14, mitochondrial OS=Homo sapiens GN=MRPS14 PE=1 SV=1 - [RT14_HUMAN]	Hap1	0	0	0	0	0	0	0	0	1	0.405752	0.218639	0.685288	0.686394	0.758296	0.837389	0.363662	0.490376	0.0546792	0	0	0	0
P82650	mS22	28S ribosomal protein S22, mitochondrial OS=Homo sapiens GN=MRPS22 PE=1 SV=1 - [RT22_HUMAN]	Hap1	0	0	0	0	0	0	0	0	1	0	0	0	0.824013	0	0.815954	0	0	0	0	0	0	0
Q9BYN8	mS26	28S ribosomal protein S26, mitochondrial OS=Homo sapiens GN=MRPS26 PE=1 SV=1 - [RT26_HUMAN]	Hap1	0	0	0	0	0	0	0	0	0.6848	0.36944	0.185013	0.324587	0.290613	0.42256	0.645867	0.119093	0	0	0	0	0	0
Q92552	mS27	28S ribosomal protein S27, mitochondrial OS=Homo sapiens GN=MRPS27 PE=1 SV=3 - [RT27_HUMAN]	Hap1	0	0	0	0	0	0	0.418713	0.537425	1	0.353942	0.318912	0.445758	0.471906	0.172555	0.648204	0.127695	0.357086	0	0	0	0	0
P51398	mS29	28S ribosomal protein S29, mitochondrial OS=Homo sapiens GN=DAP3 PE=1 SV=1 - [RT29_HUMAN]	Hap1	0	0	0	0	0	0	0.597631	0	1	0.507833	0.400459	0.402751	0.420711	0.283951	0.802828	0.138556	0.518533	0	0	0	0	0
Q92665	mS31	28S ribosomal protein S31, mitochondrial OS=Homo sapiens GN=MRPS31 PE=1 SV=3 - [RT31_HUMAN]	Hap1	0	0	0	0	0	0	0	1	0.903477	0.630438	0.597692	0.728676	0.902854	0.426477	0.847185	0	0	0	0	0	0	0
P82673	mS35	28S ribosomal protein S35, mitochondrial OS=Homo sapiens GN=MRPS35 PE=1 SV=1 - [RT35_HUMAN]	Hap1	0	0	0	0	0	0	0	0.843068	0.3831	0	0	0	0	0.0378129	0	0	0	0	0	0	0	0
Q96EY7	mS39	Pentatricopeptide repeat domain-containing protein 3, mitochondrial OS=Homo sapiens GN=PTCD3 PE=1 SV=3 - [PTCD3_HUMAN]	Hap1	0	0	0	0	0	0	0.662936	0.705378	1	0.611555	0.274491	0.713372	0.835029	0.22936	0.948401	0.170494	0.440552	0	0	0	0	0
P82675	uS5m	28S ribosomal protein S5, mitochondrial OS=Homo sapiens GN=MRPS5 PE=1 SV=2 - [RT05_HUMAN]	YbeY-KO	0	0	0	0	0	0	0	0	0.655771	0.370452	0	0	0.184211	0	0	0	0	0	0	0	0	0
Q9Y2R9	uS7m	28S ribosomal protein S7, mitochondrial OS=Homo sapiens GN=MRPS7 PE=1 SV=2 - [RT07_HUMAN]	YbeY-KO	0	0	0	0	0	0	0	0	0.868755	0.487192	0	0	0	0	0	0	0	0	0	0	0	0
P82933	uS9m	28S ribosomal protein S9, mitochondrial OS=Homo sapiens GN=MRPS9 PE=1 SV=2 - [RT09_HUMAN]	YbeY-KO	0	0	0	0.358665	0	0.425057	0.776406	1	0.798354	0.464563	0.111111	0.171742	0.114632	0	0.219799	0	0	0	0	0	0	0
O60783	uS14m	28S ribosomal protein S14, mitochondrial OS=Homo sapiens GN=MRPS14 PE=1 SV=1 - [RT14_HUMAN]	YbeY-KO	0	0	0	0	0	0	0	0	0.314602	0.117699	0	0.158462	0.104314	0.0885509	0	0	0	0	0	0	0	0
P82650	mS22	28S ribosomal protein S22, mitochondrial OS=Homo sapiens GN=MRPS22 PE=1 SV=1 - [RT22_HUMAN]	YbeY-KO	0	0	0	0	0	0	0	0	0.821135	0	0	0	0	0	0	0	0	0	0	0	0	0
Q9BYN8	mS26	28S ribosomal protein S26, mitochondrial OS=Homo sapiens GN=MRPS26 PE=1 SV=1 - [RT26_HUMAN]	YbeY-KO	0	0	0	0	0	0	0	1	0.686933	0.39296	0.195947	0.181867	0.149493	0.197173	0	0	0	0	0	0	0	0
Q92552	mS27	28S ribosomal protein S27, mitochondrial OS=Homo sapiens GN=MRPS27 PE=1 SV=3 - [RT27_HUMAN]	YbeY-KO	0	0	0	0	0	0	0.535429	0.539421	0.916168	0.317365	0.266267	0.287325	0.20988	0	0.265519	0.0584331	0.175449	0	0	0	0	0
P51398	mS29	28S ribosomal protein S29, mitochondrial OS=Homo sapiens GN=DAP3 PE=1 SV=1 - [RT29_HUMAN]	YbeY-KO	0	0	0	0	0	0	0	0	0.816202	0.39358	0.307757	0.233168	0.140581	0.0847153	0.297058	0.0656095	0.281544	0	0	0	0	0
Q92665	mS31	28S ribosomal protein S31, mitochondrial OS=Homo sapiens GN=MRPS31 PE=1 SV=3 - [RT31_HUMAN]	YbeY-KO	0	0	0	0	0	0	0	0.734134	0.638079	0.397942	0	0.278029	0	0	0	0	0	0	0	0	0	0
P82673	mS35	28S ribosomal protein S35, mitochondrial OS=Homo sapiens GN=MRPS35 PE=1 SV=1 - [RT35_HUMAN]	YbeY-KO	0	0	0	0	0	0.411859	0.445944	1	0.364282	0.208592	0	0	0	0	0	0	0	0	0	0	0	0
Q96EY7	mS39	Pentatricopeptide repeat domain-containing protein 3, mitochondrial OS=Homo sapiens GN=PTCD3 PE=1 SV=3 - [PTCD3_HUMAN]	YbeY-KO	0	0	0	0	0	0	0	0.659157	0.672238	0.385029	0	0.349419	0.262791	0	0	0	0	0	0	0	0	0

## Sheet: Exp2, mtLSU, shared pep
Protein Group Accessions	Protein	Protein Descriptions	label	1	2	3	4	5	6	7	8	9	10	11	12	13	14	15	16	17	18	19	20	21	22
Q9BYD6	uL1m	39S ribosomal protein L1, mitochondrial OS=Homo sapiens GN=MRPL1 PE=1 SV=2 - [RM01_HUMAN]	Hap1	0	0	0	0	0	0	0	0	0	0	0.158559	0.683966	0.215027	0	0.447018	0	0.179086	0	0	0	0	0
Q5T653	uL2m	39S ribosomal protein L2, mitochondrial OS=Homo sapiens GN=MRPL2 PE=1 SV=2 - [RM02_HUMAN]	Hap1	0	0	0	0	0	0	0	0	0	0	0	0	0.134414	0	0.71557	0	0	0	0	0	0	0
Q9BYD3	uL4m	39S ribosomal protein L4, mitochondrial OS=Homo sapiens GN=MRPL4 PE=1 SV=1 - [RM04_HUMAN]	Hap1	0	0	0	0	0	0	0	0	0	0.285476	0.443868	0.554094	0.371249	0.412004	0.284735	0.180326	0.214894	0.0566877	0.0595591	0.0484439	0	0
Q9BYD2	bL9m	39S ribosomal protein L9, mitochondrial OS=Homo sapiens GN=MRPL9 PE=1 SV=2 - [RM09_HUMAN]	Hap1	0	0	0	0	0	0	0	0	0	0	0.205009	0.573727	0.29723	0	0	0	0	0	0	0	0	0
Q9Y3B7	uL11m	39S ribosomal protein L11, mitochondrial OS=Homo sapiens GN=MRPL11 PE=1 SV=1 - [RM11_HUMAN]	Hap1	0	0	0	0	0	0	0	0	0	0.163106	0.301728	1	0.459674	0	0.543207	0.0805689	0.680629	0	0	0	0	0
P52815	bL12m	39S ribosomal protein L12, mitochondrial OS=Homo sapiens GN=MRPL12 PE=1 SV=2 - [RM12_HUMAN]	Hap1	0	0	0	0	0	0	0	0	0	0	0	0	0.551527	0	0	0	0	0.326527	0.33292	0	0	0.0804198
Q9BYD1	uL13m	39S ribosomal protein L13, mitochondrial OS=Homo sapiens GN=MRPL13 PE=1 SV=1 - [RM13_HUMAN]	Hap1	0	0	0	0	0	0	0	0	0	0	0.429724	0.675138	0	0.347072	0.638122	0	0.434254	0	0	0	0	0
Q6P1L8	uL14m	39S ribosomal protein L14, mitochondrial OS=Homo sapiens GN=MRPL14 PE=1 SV=1 - [RM14_HUMAN]	Hap1	0	0	0	0	0	0	0	0	0	0.363044	0.46795	0.411084	0.381421	0.514976	0.682101	0.28158	0	0	0	0	0	0
Q9P015	uL15m	39S ribosomal protein L15, mitochondrial OS=Homo sapiens GN=MRPL15 PE=1 SV=1 - [RM15_HUMAN]	Hap1	0	0	0	0	0	0	0	0	0	0.0537753	0.142359	0.579841	0.179751	0	0.33526	0	0.224711	0	0	0	0	0
P49406	bL19m	39S ribosomal protein L19, mitochondrial OS=Homo sapiens GN=MRPL19 PE=1 SV=2 - [RM19_HUMAN]	Hap1	0	0	0	0	0	0	0	0	0	0	0.353567	0.623376	0.450573	0.35828	0.292102	0	0	0.0638217	0	0	0	0
Q9BYC9	bL20m	39S ribosomal protein L20, mitochondrial OS=Homo sapiens GN=MRPL20 PE=1 SV=1 - [RM20_HUMAN]	Hap1	0	0	0	0	0	0	0	0	0	0	0.4099	0.511555	0.231418	0.23376	0	0	0	0	0	0	0	0
Q7Z2W9	bL21m	39S ribosomal protein L21, mitochondrial OS=Homo sapiens GN=MRPL21 PE=1 SV=2 - [RM21_HUMAN]	Hap1	0	0	0	0	0	0	0	0	0	0.18661	0.195254	0.0202768	0.106441	0.17209	0.644068	0.0749718	0.376158	0	0	0	0	0
Q9NWU5	uL22m	39S ribosomal protein L22, mitochondrial OS=Homo sapiens GN=MRPL22 PE=1 SV=1 - [RM22_HUMAN]	Hap1	0	0	0	0	0	0	0	0	0	0	0	0.551559	0	0	0	0	0	0	0	0	0	0
Q16540	uL23m	39S ribosomal protein L23, mitochondrial OS=Homo sapiens GN=MRPL23 PE=1 SV=1 - [RM23_HUMAN]	Hap1	0	0	0	0	0	0	0	0	0	0.200119	0.296818	0.628878	0.394948	0.259427	0.363484	0.148687	0.275696	0	0	0	0	0
Q96A35	uL24m	39S ribosomal protein L24, mitochondrial OS=Homo sapiens GN=MRPL24 PE=1 SV=1 - [RM24_HUMAN]	Hap1	0	0	0	0	0	0	0	0	0	0	0.291904	0	0	0	0	0	0	0	0	0	0	0
Q13084	bL28m	39S ribosomal protein L28, mitochondrial OS=Homo sapiens GN=MRPL28 PE=1 SV=4 - [RM28_HUMAN]	Hap1	0	0	0	0	0	0	0	0	0	0	0.235856	0.569459	0.361171	0.224414	0.263153	0	0	0	0	0	0	0
Q9HD33	uL29m	39S ribosomal protein L47, mitochondrial OS=Homo sapiens GN=MRPL47 PE=1 SV=2 - [RM47_HUMAN]	Hap1	0	0	0	0	0	0	0	0	0	0	0.250117	0.668143	0.460016	0	0.381349	0	0	0	0	0	0	0
Q9BZE1	mL37	39S ribosomal protein L37, mitochondrial OS=Homo sapiens GN=MRPL37 PE=1 SV=2 - [RM37_HUMAN]	Hap1	0	0	0	0	0	0	0	0	0	0	0.150413	0.627634	0.27314	0.100507	0.537743	0	0.316885	0	0	0	0	0
Q96DV4	mL38	39S ribosomal protein L38, mitochondrial OS=Homo sapiens GN=MRPL38 PE=1 SV=2 - [RM38_HUMAN]	Hap1	0	0	0	0	0	0	0	0	0	0.200348	0.333333	0.559772	0.297913	0.134377	0.313725	0	0	0	0	0	0	0
Q9NYK5	mL39	39S ribosomal protein L39, mitochondrial OS=Homo sapiens GN=MRPL39 PE=1 SV=3 - [RM39_HUMAN]	Hap1	0	0	0	0	0	0	0	0	0	0.121543	0.193988	0.638277	0.270691	0.105711	0.498196	0	0.312325	0	0	0	0	0
Q9NQ50	mL40	39S ribosomal protein L40, mitochondrial OS=Homo sapiens GN=MRPL40 PE=1 SV=1 - [RM40_HUMAN]	Hap1	0	0	0	0	0	0	0	0.0720669	0.0696546	0.373081	0.449561	0.627193	0.152029	0.224973	0.488761	0.226151	0.154221	0	0	0	0	0
Q8IXM3	mL41	39S ribosomal protein L41, mitochondrial OS=Homo sapiens GN=MRPL41 PE=1 SV=1 - [RM41_HUMAN]	Hap1	0	0	0	0	0	0	0	0	0	0	0.110638	0.579721	0.249875	0.169407	0.558545	0	0	0	0	0	0	0
Q9H9J2	mL44	39S ribosomal protein L44, mitochondrial OS=Homo sapiens GN=MRPL44 PE=1 SV=1 - [RM44_HUMAN]	Hap1	0	0	0	0	0	0	0	0	0	0	0.121436	0.526627	0.228349	0	0.348037	0	0.270038	0	0	0	0	0
Q9BRJ2	mL45	39S ribosomal protein L45, mitochondrial OS=Homo sapiens GN=MRPL45 PE=1 SV=2 - [RM45_HUMAN]	Hap1	0	0	0	0	0	0	0	0	0	0.293414	0.329479	0.595061	0.390043	0.19118	0.333595	0	0	0	0	0	0	0
Q9H2W6	mL46	39S ribosomal protein L46, mitochondrial OS=Homo sapiens GN=MRPL46 PE=1 SV=1 - [RM46_HUMAN]	Hap1	0	0	0	0	0	0	0	0	0	0	0	1	0	0	0	0	0	0	0	0	0	0
Q13405	mL49	39S ribosomal protein L49, mitochondrial OS=Homo sapiens GN=MRPL49 PE=1 SV=1 - [RM49_HUMAN]	Hap1	0	0	0	0	0	0	0	0	0	0	0.304254	0.600754	0.32504	0.347119	0.360258	0	0	0	0	0	0	0
Q8N5N7	mL50	39S ribosomal protein L50, mitochondrial OS=Homo sapiens GN=MRPL50 PE=1 SV=2 - [RM50_HUMAN]	Hap1	0	0	0	0	0	0	0	0	0	0	0.480348	0.575313	0.640323	0.554068	0	0	0	0	0	0	0	0
Q8TAE8	mL64	Growth arrest and DNA damage-inducible proteins-interacting protein 1 OS=Homo sapiens GN=GADD45GIP1 PE=1 SV=1 - [G45IP_HUMAN]	Hap1	0	0	0	0	0	0	0	0	0	0.359548	0.200659	0.487582	0.455974	0.733396	0.610348	0.339793	0.469802	0	0	0	0	0
Q9NP92	mL65	28S ribosomal protein S30, mitochondrial OS=Homo sapiens GN=MRPS30 PE=1 SV=2 - [RT30_HUMAN]	Hap1	0	0	0	0	0	0	0	0	0	0.160133	0	0	0	0	0.560523	0	0.771206	0	0	0	0	0
Q9BYD6	uL1m	39S ribosomal protein L1, mitochondrial OS=Homo sapiens GN=MRPL1 PE=1 SV=2 - [RM01_HUMAN]	YbeY-KO	0	0	0	0	0	0	0	0	0	0.25306	0.285593	1	0.394268	0	0.522928	0	0	0	0	0	0	0
Q5T653	uL2m	39S ribosomal protein L2, mitochondrial OS=Homo sapiens GN=MRPL2 PE=1 SV=2 - [RM02_HUMAN]	YbeY-KO	0	0	0	0	0	0	0	0	0	0.97496	0.392937	0.181862	0	0.218234	1	0	0.693098	0	0	0	0	0
Q9BYD3	uL4m	39S ribosomal protein L4, mitochondrial OS=Homo sapiens GN=MRPL4 PE=1 SV=1 - [RM04_HUMAN]	YbeY-KO	0	0	0	0	0	0	0	0	0.171452	0.808448	0.877918	1	0.651352	0.612634	0.437569	0.256762	0.28103	0.0761949	0.0587069	0.0511856	0	0.0335124
Q9BYD2	bL9m	39S ribosomal protein L9, mitochondrial OS=Homo sapiens GN=MRPL9 PE=1 SV=2 - [RM09_HUMAN]	YbeY-KO	0	0	0	0	0	0	0	0	0	0	0.387626	1	0.467076	0	0	0	0	0	0	0	0	0
Q9Y3B7	uL11m	39S ribosomal protein L11, mitochondrial OS=Homo sapiens GN=MRPL11 PE=1 SV=1 - [RM11_HUMAN]	YbeY-KO	0	0	0	0	0	0	0	0	0	0.464474	0	0	0	0	0	0	0	0	0	0	0	0
P52815	bL12m	39S ribosomal protein L12, mitochondrial OS=Homo sapiens GN=MRPL12 PE=1 SV=2 - [RM12_HUMAN]	YbeY-KO	0	0	0	0	0	0	0	0	0	0.520802	0.802576	0.924046	0.929866	1	0.405057	0.337595	0	0.332824	0.316889	0	0	0.0707061
Q9BYD1	uL13m	39S ribosomal protein L13, mitochondrial OS=Homo sapiens GN=MRPL13 PE=1 SV=1 - [RM13_HUMAN]	YbeY-KO	0	0	0	0	0	0	0	0	0	0	0	0	0	0	1	0	0	0	0	0	0	0
Q6P1L8	uL14m	39S ribosomal protein L14, mitochondrial OS=Homo sapiens GN=MRPL14 PE=1 SV=1 - [RM14_HUMAN]	YbeY-KO	0	0	0	0	0	0	0	0	0	0.765591	1	0.599334	0.693532	0.745912	0.779916	0.354363	0	0	0	0	0	0
Q9P015	uL15m	39S ribosomal protein L15, mitochondrial OS=Homo sapiens GN=MRPL15 PE=1 SV=1 - [RM15_HUMAN]	YbeY-KO	0	0	0	0	0	0	0	0	0	0.176084	0.276734	1	0.337428	0.0368316	0	0.0509935	0.251806	0	0	0	0	0
P49406	bL19m	39S ribosomal protein L19, mitochondrial OS=Homo sapiens GN=MRPL19 PE=1 SV=2 - [RM19_HUMAN]	YbeY-KO	0	0	0	0	0	0	0	0	0	0.588217	0	1	0.692357	0	0.446115	0.245541	0.204395	0	0	0	0	0
Q9BYC9	bL20m	39S ribosomal protein L20, mitochondrial OS=Homo sapiens GN=MRPL20 PE=1 SV=1 - [RM20_HUMAN]	YbeY-KO	0	0	0	0	0	0	0	0	0	0.525765	1	0	0	0.338226	0	0	0	0	0	0	0	0
Q7Z2W9	bL21m	39S ribosomal protein L21, mitochondrial OS=Homo sapiens GN=MRPL21 PE=1 SV=2 - [RM21_HUMAN]	YbeY-KO	0	0	0	0	0	0	0	0	0.126949	0.798305	0.471073	0.732768	0.200791	0.315198	1	0.111299	0.411186	0	0	0	0	0
Q9NWU5	uL22m	39S ribosomal protein L22, mitochondrial OS=Homo sapiens GN=MRPL22 PE=1 SV=1 - [RM22_HUMAN]	YbeY-KO	0	0	0	0	0	0	0	0	0	0	0	1	0.283961	0	0	0	0	0	0	0	0	0
Q16540	uL23m	39S ribosomal protein L23, mitochondrial OS=Homo sapiens GN=MRPL23 PE=1 SV=1 - [RM23_HUMAN]	YbeY-KO	0	0	0	0	0	0	0	0	0.129117	0.499204	0.547733	1	0.610581	0.376691	0.489658	0.173588	0.316866	0	0	0	0	0
Q96A35	uL24m	39S ribosomal protein L24, mitochondrial OS=Homo sapiens GN=MRPL24 PE=1 SV=1 - [RM24_HUMAN]	YbeY-KO	0	0	0	0	0	0	0	0	0	0	0.612143	1	0	0	0.37067	0.103517	0	0	0	0	0	0
Q13084	bL28m	39S ribosomal protein L28, mitochondrial OS=Homo sapiens GN=MRPL28 PE=1 SV=4 - [RM28_HUMAN]	YbeY-KO	0	0	0	0	0	0	0	0	0	0.494955	0.510901	1	0.581622	0	0.346486	0	0	0	0	0	0	0
Q9HD33	uL29m	39S ribosomal protein L47, mitochondrial OS=Homo sapiens GN=MRPL47 PE=1 SV=2 - [RM47_HUMAN]	YbeY-KO	0	0	0	0	0	0	0	0	0	0	0.449336	1	0.80646	0	0	0	0	0	0	0	0	0
Q9BZE1	mL37	39S ribosomal protein L37, mitochondrial OS=Homo sapiens GN=MRPL37 PE=1 SV=2 - [RM37_HUMAN]	YbeY-KO	0	0	0	0	0	0	0	0	0.0846359	0.636703	0.215364	1	0.405175	0.152014	0.664977	0	0.292345	0	0	0	0	0
Q96DV4	mL38	39S ribosomal protein L38, mitochondrial OS=Homo sapiens GN=MRPL38 PE=1 SV=2 - [RM38_HUMAN]	YbeY-KO	0	0	0	0	0	0	0	0	0	0.657495	0.676471	1	0.518343	0.253985	0.51771	0.0693548	0.232321	0	0	0	0	0
Q9NYK5	mL39	39S ribosomal protein L39, mitochondrial OS=Homo sapiens GN=MRPL39 PE=1 SV=3 - [RM39_HUMAN]	YbeY-KO	0	0	0	0	0	0	0	0	0	0.356764	0.405461	1	0.461523	0	0.618236	0	0.415631	0	0	0	0	0
Q9NQ50	mL40	39S ribosomal protein L40, mitochondrial OS=Homo sapiens GN=MRPL40 PE=1 SV=1 - [RM40_HUMAN]	YbeY-KO	0	0	0	0	0	0.213788	0	0	0.254688	0.936404	0.800987	1	0.237582	0.2892	0.651042	0.255811	0.167215	0	0	0	0	0
Q8IXM3	mL41	39S ribosomal protein L41, mitochondrial OS=Homo sapiens GN=MRPL41 PE=1 SV=1 - [RM41_HUMAN]	YbeY-KO	0	0	0	0	0	0	0	0	0	0.294594	0.281515	1	0.468361	0.237544	0	0	0	0	0	0	0	0
Q9H9J2	mL44	39S ribosomal protein L44, mitochondrial OS=Homo sapiens GN=MRPL44 PE=1 SV=1 - [RM44_HUMAN]	YbeY-KO	0	0	0	0	0	0	0	0	0	0.234508	0.256428	1	0.383002	0.0545992	0.498117	0	0.315223	0	0	0	0	0
Q9BRJ2	mL45	39S ribosomal protein L45, mitochondrial OS=Homo sapiens GN=MRPL45 PE=1 SV=2 - [RM45_HUMAN]	YbeY-KO	0	0	0	0	0	0	0	0	0	1	0.712074	0	0.823207	0.443552	0.512348	0	0	0	0	0	0	0
Q9H2W6	mL46	39S ribosomal protein L46, mitochondrial OS=Homo sapiens GN=MRPL46 PE=1 SV=1 - [RM46_HUMAN]	YbeY-KO	0	0	0	0	0	0	0	0	0	0	0	0.852571	0	0	0	0	0	0	0	0	0	0
Q13405	mL49	39S ribosomal protein L49, mitochondrial OS=Homo sapiens GN=MRPL49 PE=1 SV=1 - [RM49_HUMAN]	YbeY-KO	0	0	0	0	0	0	0	0	0	0.604954	0.575229	1	0.464943	0	0	0	0.417017	0	0	0	0	0
Q8N5N7	mL50	39S ribosomal protein L50, mitochondrial OS=Homo sapiens GN=MRPL50 PE=1 SV=2 - [RM50_HUMAN]	YbeY-KO	0	0	0	0	0	0	0	0	0	0.78925	0.951986	1	0.9488	0.767368	0.720841	0	0	0	0	0	0	0
Q8TAE8	mL64	Growth arrest and DNA damage-inducible proteins-interacting protein 1 OS=Homo sapiens GN=GADD45GIP1 PE=1 SV=1 - [G45IP_HUMAN]	YbeY-KO	0	0	0	0	0	0	0	0	0	0.999059	0.407996	0.8365	0.709501	1	0.991533	0.418062	0.521543	0	0	0	0	0
Q9NP92	mL65	28S ribosomal protein S30, mitochondrial OS=Homo sapiens GN=MRPS30 PE=1 SV=2 - [RT30_HUMAN]	YbeY-KO	0	0	0	0	0	0	0	0	0	1	0	0	0	0	0.734296	0	0.798716	0	0	0	0	0
