# Supplementary material for: YbeY is required for ribosome small subunit assembly and tRNA processing in human mitochondria
Source: Nucleic Acids Res. 2021 May 25;49(10):5798–812. doi: 10.1093/nar/gkab404 (PMC8191802; doi:10.1093/nar/gkab404)
Supplement: gkab404_Supplemental_Files [file gkab404_supplemental_files.zip › YbeY R3 Suppl. Dataset 3 - qDFMS - All peptides.xlsx]

## Sheet: Description
Description
Protein migration profiles through density sucrose gradient. Profiles were generated from peptide data using ComPrAn R package. Each protein is quantified based on representative peptide, selected separately for control Hap1 cell line and for YbeY-KO cell line. For each protein, profiles were normalized to the fraction with maximum value within each labelling state.
List of tabs
Exp1,proteome,all pep,Hap1			Migration profiles of all proteins for Hap1 cell line, experiment 1
Exp1,proteome,all pep,YbeY-KO			Migration profiles of all proteins for YbeY-KO cell line, experiment 1
Exp2,proteome,all pep,Hap1			Migration profiles of all proteins for Hap1 cell line, experiment 2
Exp2,proteome,all pep,YbeY-KO			Migration profiles of all proteins for YbeY-KO cell line, experiment 2
Column description
Protein Group Accessions			UniProt ID
Protein Descriptions			Short description of protein
label			Cell line designation
columns 1 to 22			Normalized protein amounts across fractions, fraction 1 corresponds to the top of the gradient

## Sheet: Exp1,proteome,all pep,Hap1
Protein Group Accessions	Protein Descriptions	label	1	2	3	4	5	6	7	8	9	10	11	12	13	14	15	16	17	18	19	20	21	22
A4D1E9	GTP-binding protein 10 OS=Homo sapiens GN=GTPBP10 PE=1 SV=1 - [GTPBA_HUMAN]	Hap1	0	0	0	0	0	0	0	1	0	0	0	0	0	0	0	0	0	0	0	0	0	0
A6NE01	Protein FAM186A OS=Homo sapiens GN=FAM186A PE=2 SV=3 - [F186A_HUMAN]	Hap1	0	0	0.983423	1	0	0	0	0	0	0	0	0	0	0	0	0	0	0	0	0	0	0
A6NJ78	Probable methyltransferase-like protein 15 OS=Homo sapiens GN=METTL15 PE=2 SV=1 - [MET15_HUMAN]	Hap1	0	1	0	0	0	0	0	0	0	0	0	0	0	0	0	0	0	0	0	0	0	0
A6NLX3	Speedy protein E4 OS=Homo sapiens GN=SPDYE4 PE=2 SV=2 - [SPDE4_HUMAN]	Hap1	0	0	1	0	0	0	0	0	0	0	0	0	0	0	0	0	0	0	0	0	0	0
A7E2V4	Zinc finger SWIM domain-containing protein 8 OS=Homo sapiens GN=ZSWIM8 PE=1 SV=1 - [ZSWM8_HUMAN]	Hap1	0	0	0	0	0	0	0	0	0	0	0	1	0	0	0	0	0	0	0	0	0	0
A8MPP1	Putative ATP-dependent RNA helicase DDX11-like protein 8 OS=Homo sapiens GN=DDX11L8 PE=3 SV=1 - [D11L8_HUMAN]	Hap1	1	0	0	0	0	0	0	0	0	0	0	0	0	0	0	0	0	0	0	0	0	0
A8MY62	Putative beta-lactamase-like 1 OS=Homo sapiens GN=LACTBL1 PE=2 SV=2 - [BLML_HUMAN]	Hap1	0	0	0	0	0	0	0	0	0	1	0	0	0	0	0	0	0	0	0	0	0	0
O00116	Alkyldihydroxyacetonephosphate synthase, peroxisomal OS=Homo sapiens GN=AGPS PE=1 SV=1 - [ADAS_HUMAN]	Hap1	0	1	0.370756	0	0	0	0	0	0	0	0	0	0	0	0	0	0	0	0	0	0	0
O00165	HCLS1-associated protein X-1 OS=Homo sapiens GN=HAX1 PE=1 SV=2 - [HAX1_HUMAN]	Hap1	0	0	0	0	1	0	0	0	0.48982	0.251184	0	0	0	0	0	0	0	0	0	0	0	0
O00257	E3 SUMO-protein ligase CBX4 OS=Homo sapiens GN=CBX4 PE=1 SV=3 - [CBX4_HUMAN]	Hap1	0	0	0	0	0	1	0	0.299756	0	0	0	0	0	0	0	0	0	0	0	0	0	0
O00330	Pyruvate dehydrogenase protein X component, mitochondrial OS=Homo sapiens GN=PDHX PE=1 SV=3 - [ODPX_HUMAN]	Hap1	0.338785	1	0	0.303071	0.127303	0	0	0	0	0	0	0	0	0	0	0	0	0	0	0	0	0
O00410	Importin-5 OS=Homo sapiens GN=IPO5 PE=1 SV=4 - [IPO5_HUMAN]	Hap1	0.461822	0.453338	1	0.348986	0	0.473626	0	0	0	0	0	0	0	0	0	0	0	0	0	0	0	0
O00461	Golgi integral membrane protein 4 OS=Homo sapiens GN=GOLIM4 PE=1 SV=1 - [GOLI4_HUMAN]	Hap1	1	0	0	0	0.166353	0	0.0893836	0	0	0	0	0	0	0	0	0	0	0	0	0	0	0
O15173	Membrane-associated progesterone receptor component 2 OS=Homo sapiens GN=PGRMC2 PE=1 SV=1 - [PGRC2_HUMAN]	Hap1	0	1	0	0	0	0	0	0	0	0	0	0	0	0	0	0	0	0	0	0	0	0
O43264	Centromere/kinetochore protein zw10 homolog OS=Homo sapiens GN=ZW10 PE=1 SV=3 - [ZW10_HUMAN]	Hap1	0	0	0	0	0	0	0	0	1	0	0	0	0	0	0	0	0	0	0	0	0	0
O43303	Centriolar coiled-coil protein of 110 kDa OS=Homo sapiens GN=CCP110 PE=1 SV=3 - [CP110_HUMAN]	Hap1	0	1	0.344543	0	0	0	0	0	0	0	0	0	0	0	0	0	0	0	0	0	0	0
O43399	Tumor protein D54 OS=Homo sapiens GN=TPD52L2 PE=1 SV=2 - [TPD54_HUMAN]	Hap1	0	0	0	1	0	0	0	0	0	0	0	0	0	0	0	0	0	0	0	0	0	0
O43491	Band 4.1-like protein 2 OS=Homo sapiens GN=EPB41L2 PE=1 SV=1 - [E41L2_HUMAN]	Hap1	0.950294	1	0	0	0	0	0	0	0	0	0	0	0	0	0	0	0	0	0	0	0	0
O43493	Trans-Golgi network integral membrane protein 2 OS=Homo sapiens GN=TGOLN2 PE=1 SV=2 - [TGON2_HUMAN]	Hap1	1	0	0	0	0	0	0	0	0	0	0	0	0	0	0	0	0	0	0	0	0	0
O43615	Mitochondrial import inner membrane translocase subunit TIM44 OS=Homo sapiens GN=TIMM44 PE=1 SV=2 - [TIM44_HUMAN]	Hap1	0	1	0.626756	0	0.1416	0	0	0.0554795	0	0	0	0	0	0	0	0	0	0	0	0	0	0
O43837	Isocitrate dehydrogenase [NAD] subunit beta, mitochondrial OS=Homo sapiens GN=IDH3B PE=1 SV=2 - [IDH3B_HUMAN]	Hap1	0	0.920823	0.590499	1	0	0.268646	0	0.0871734	0	0	0	0	0	0	0	0	0	0	0	0	0	0
O43852	Calumenin OS=Homo sapiens GN=CALU PE=1 SV=2 - [CALU_HUMAN]	Hap1	0.267609	1	0.487912	0.475667	0.21371	0	0	0	0	0	0	0	0	0	0	0	0	0	0	0	0	0
O60313	Dynamin-like 120 kDa protein, mitochondrial OS=Homo sapiens GN=OPA1 PE=1 SV=3 - [OPA1_HUMAN]	Hap1	0.104541	1	0.899793	0.536232	0.100179	0	0	0.0786611	0	0	0	0	0	0	0	0	0	0	0	0	0	0
O60488	Long-chain-fatty-acid--CoA ligase 4 OS=Homo sapiens GN=ACSL4 PE=1 SV=2 - [ACSL4_HUMAN]	Hap1	0	0	0	1	0	0	0	0	0	0	0	0	0	0	0	0	0	0	0	0	0	0
O60783	28S ribosomal protein S14, mitochondrial OS=Homo sapiens GN=MRPS14 PE=1 SV=1 - [RT14_HUMAN]	Hap1	0	0	0	0	0	0	0	1	0.504607	0.124663	0.0863442	0.612537	0.276078	0.00708292	0	0.0519579	0	0	0	0	0	0
O60814	Histone H2B type 1-K OS=Homo sapiens GN=HIST1H2BK PE=1 SV=3 - [H2B1K_HUMAN]	Hap1	0	0	0	0	0	0	1	0	0.401344	0	0	0	0.228199	0	0.061586	0	0	0	0	0	0	0
O60826	Coiled-coil domain-containing protein 22 OS=Homo sapiens GN=CCDC22 PE=1 SV=1 - [CCD22_HUMAN]	Hap1	0	0	0	0	0	0	0	0	0	0	0	0	0	0	1	0	0	0	0	0	0	0
O75081	Protein CBFA2T3 OS=Homo sapiens GN=CBFA2T3 PE=1 SV=2 - [MTG16_HUMAN]	Hap1	0	0	0	0	0	0	0	0	0	0	0	0	1	0	0.102447	0.344776	0	0	0	0	0	0
O75208	Ubiquinone biosynthesis protein COQ9, mitochondrial OS=Homo sapiens GN=COQ9 PE=1 SV=1 - [COQ9_HUMAN]	Hap1	0	1	0	0	0.0879643	0	0.0647861	0	0	0	0	0	0	0	0	0	0	0	0	0	0	0
O75323	Protein NipSnap homolog 2 OS=Homo sapiens GN=GBAS PE=1 SV=1 - [NIPS2_HUMAN]	Hap1	0	0	1	0	0.335462	0	0	0	0	0	0	0	0	0	0	0	0	0	0	0	0	0
O75381	Peroxisomal membrane protein PEX14 OS=Homo sapiens GN=PEX14 PE=1 SV=1 - [PEX14_HUMAN]	Hap1	0	0	0	0	0.765861	1	0	0	0	0	0	0	0	0	0	0	0	0	0	0	0	0
O75390	Citrate synthase, mitochondrial OS=Homo sapiens GN=CS PE=1 SV=2 - [CISY_HUMAN]	Hap1	0	0.668994	0.181076	1	0.195038	0.213726	0.123725	0.100473	0.00537214	0	0	0	0	0	0	0	0	0	0	0	0	0
O75439	Mitochondrial-processing peptidase subunit beta OS=Homo sapiens GN=PMPCB PE=1 SV=2 - [MPPB_HUMAN]	Hap1	0	0.773736	1	0.784605	0	0	0	0	0	0	0	0	0	0	0	0	0	0	0	0	0	0
O75487	Glypican-4 OS=Homo sapiens GN=GPC4 PE=1 SV=4 - [GPC4_HUMAN]	Hap1	0	0	0	1	0.786612	0	0	0	0	0	0	0	0	0	0	0	0	0	0	0	0	0
O75489	NADH dehydrogenase [ubiquinone] iron-sulfur protein 3, mitochondrial OS=Homo sapiens GN=NDUFS3 PE=1 SV=1 - [NDUS3_HUMAN]	Hap1	0	0	1	0	0	0	0	0	0	0	0	0	0	0	0	0	0	0	0	0	0	0
O75521	Enoyl-CoA delta isomerase 2, mitochondrial OS=Homo sapiens GN=ECI2 PE=1 SV=4 - [ECI2_HUMAN]	Hap1	0	1	0	0	0	0	0	0	0	0	0	0	0	0	0	0	0	0	0	0	0	0
O75616	GTPase Era, mitochondrial OS=Homo sapiens GN=ERAL1 PE=1 SV=2 - [ERAL1_HUMAN]	Hap1	0	0	0	0	0	1	0	0	0	0	0	0	0	0	0	0	0	0	0	0	0	0
O75746	Calcium-binding mitochondrial carrier protein Aralar1 OS=Homo sapiens GN=SLC25A12 PE=1 SV=2 - [CMC1_HUMAN]	Hap1	0	0	0	0	0	0	0	0	0	0	0	0	1	0	0	0	0	0	0	0	0	0
O75746;Q9UJS0	Calcium-binding mitochondrial carrier protein Aralar1 OS=Homo sapiens GN=SLC25A12 PE=1 SV=2 - [CMC1_HUMAN]|Calcium-binding mitochondrial carrier protein Aralar2 OS=Homo sapiens GN=SLC25A13 PE=1 SV=2 - [CMC2_HUMAN]	Hap1	0	0	0	0	0	1	0	0	0	0	0	0	0	0	0	0	0	0	0	0	0	0
O75844	CAAX prenyl protease 1 homolog OS=Homo sapiens GN=ZMPSTE24 PE=1 SV=2 - [FACE1_HUMAN]	Hap1	0.69344	0	0	1	0.351862	0.25	0	0	0	0	0	0	0	0	0	0	0	0	0	0	0	0
O75879	Glutamyl-tRNA(Gln) amidotransferase subunit B, mitochondrial OS=Homo sapiens GN=PET112 PE=1 SV=1 - [GATB_HUMAN]	Hap1	0	0	1	0.482084	0	0	0	0	0	0	0	0	0	0	0	0	0	0	0	0	0	0
O75880	Protein SCO1 homolog, mitochondrial OS=Homo sapiens GN=SCO1 PE=1 SV=1 - [SCO1_HUMAN]	Hap1	0	0	0.706067	1	0	0	0	0	0	0	0	0	0	0	0	0	0	0	0	0	0	0
O75947	ATP synthase subunit d, mitochondrial OS=Homo sapiens GN=ATP5H PE=1 SV=3 - [ATP5H_HUMAN]	Hap1	0	0	0	0	0	0.653789	0.344546	1	0	0.128859	0	0.0631807	0	0	0.0269609	0	0	0	0	0	0	0
O75964	ATP synthase subunit g, mitochondrial OS=Homo sapiens GN=ATP5L PE=1 SV=3 - [ATP5L_HUMAN]	Hap1	0	0	0	0.422016	0	1	0.394701	0	0.31139	0	0	0.0487025	0	0	0	0	0	0	0	0	0	0
O76024	Wolframin OS=Homo sapiens GN=WFS1 PE=1 SV=2 - [WFS1_HUMAN]	Hap1	0	0	0	0	0	0	0	0	1	0	0	0	0	0	0	0	0	0	0	0	0	0
O76031	ATP-dependent Clp protease ATP-binding subunit clpX-like, mitochondrial OS=Homo sapiens GN=CLPX PE=1 SV=2 - [CLPX_HUMAN]	Hap1	0.137593	1	0	0.662121	0.181346	0	0	0.0937747	0	0	0	0	0	0	0	0	0	0	0	0	0	0
O94826	Mitochondrial import receptor subunit TOM70 OS=Homo sapiens GN=TOMM70A PE=1 SV=1 - [TOM70_HUMAN]	Hap1	0.728586	1	0.482301	0.482456	0.189061	0	0.0970588	0.0803922	0	0	0	0	0	0	0	0	0	0	0	0	0	0
O94925	Glutaminase kidney isoform, mitochondrial OS=Homo sapiens GN=GLS PE=1 SV=1 - [GLSK_HUMAN]	Hap1	0.368593	1	0.720207	0.642886	0.220526	0.108171	0.0901554	0.0374093	0	0.0204225	0	0	0	0	0	0	0	0	0	0	0	0
O95197	Reticulon-3 OS=Homo sapiens GN=RTN3 PE=1 SV=2 - [RTN3_HUMAN]	Hap1	1	0	0	0	0	0	0	0	0	0	0	0	0	0	0	0	0	0	0	0	0	0
O95202	LETM1 and EF-hand domain-containing protein 1, mitochondrial OS=Homo sapiens GN=LETM1 PE=1 SV=1 - [LETM1_HUMAN]	Hap1	0.269979	1	0.681106	0.946116	0.237789	0.16508	0.124003	0.104829	0	0.00841847	0	0	0	0	0	0	0	0	0	0	0	0
O95389	WNT1-inducible-signaling pathway protein 3 OS=Homo sapiens GN=WISP3 PE=1 SV=1 - [WISP3_HUMAN]	Hap1	0	1	0	0	0.195889	0	0	0	0	0	0	0	0	0	0	0	0	0	0	0	0	0
O95714	E3 ubiquitin-protein ligase HERC2 OS=Homo sapiens GN=HERC2 PE=1 SV=2 - [HERC2_HUMAN]	Hap1	0	0	1	0	0	0	0.151686	0	0	0	0	0	0	0	0	0	0	0	0	0	0	0
O95831	Apoptosis-inducing factor 1, mitochondrial OS=Homo sapiens GN=AIFM1 PE=1 SV=1 - [AIFM1_HUMAN]	Hap1	0	1	0.508297	0.740012	0	0.236386	0	0	0	0	0.00416718	0	0.012354	0.00448064	0	0.00272465	0	0	0	0.00219146	0	0
O96005	Cleft lip and palate transmembrane protein 1 OS=Homo sapiens GN=CLPTM1 PE=1 SV=1 - [CLPT1_HUMAN]	Hap1	1	0	0	0	0	0	0	0	0	0	0	0	0.0207083	0	0	0	0	0	0	0	0	0
P00367	Glutamate dehydrogenase 1, mitochondrial OS=Homo sapiens GN=GLUD1 PE=1 SV=2 - [DHE3_HUMAN]	Hap1	0	0.216662	0.803487	1	0.226073	0.732079	0.112593	0.125353	0	0	0	0	0	0	0	0	0	0	0	0	0	0
P00505	Aspartate aminotransferase, mitochondrial OS=Homo sapiens GN=GOT2 PE=1 SV=3 - [AATM_HUMAN]	Hap1	0	1	0.790412	0.786846	0.121632	0	0.0791601	0.106973	0	0.0093542	0	0	0	0	0	0	0	0	0	0	0	0
P01880	Ig delta chain C region OS=Homo sapiens GN=IGHD PE=1 SV=2 - [IGHD_HUMAN]	Hap1	0	0	0	1	0	0	0	0	0	0	0	0	0	0	0	0	0	0	0	0	0	0
P02545	Prelamin-A/C OS=Homo sapiens GN=LMNA PE=1 SV=1 - [LMNA_HUMAN]	Hap1	0	1	0	0	0	0	0	0	0	0	0	0	0	0	0	0	0	0	0	0	0	0
P02786	Transferrin receptor protein 1 OS=Homo sapiens GN=TFRC PE=1 SV=2 - [TFR1_HUMAN]	Hap1	0	1	0.416367	0	0.146961	0	0	0	0	0	0	0	0	0	0	0	0	0	0	0	0	0
P04075	Fructose-bisphosphate aldolase A OS=Homo sapiens GN=ALDOA PE=1 SV=2 - [ALDOA_HUMAN]	Hap1	0.103786	0.855322	1	0.787106	0.140667	0.198538	0	0	0	0	0	0	0	0	0	0	0	0	0	0	0	0
P04181	Ornithine aminotransferase, mitochondrial OS=Homo sapiens GN=OAT PE=1 SV=1 - [OAT_HUMAN]	Hap1	0.425458	1	0.485389	0.421743	0.173229	0	0.0627291	0	0	0	0	0	0	0	0	0	0	0	0	0	0	0
P04406	Glyceraldehyde-3-phosphate dehydrogenase OS=Homo sapiens GN=GAPDH PE=1 SV=3 - [G3P_HUMAN]	Hap1	0.0943258	1	0.755939	0.541788	0.188002	0.0929756	0.0703128	0.0513246	0.0452572	0	0	0	0	0	0	0	0	0	0	0	0	0
P04843	Dolichyl-diphosphooligosaccharide--protein glycosyltransferase subunit 1 OS=Homo sapiens GN=RPN1 PE=1 SV=1 - [RPN1_HUMAN]	Hap1	0	0	0	0.349221	0.0733798	1	0.162018	0.283593	0.0549221	0	0	0.0378999	0	0	0	0	0	0	0	0	0	0
P04844	Dolichyl-diphosphooligosaccharide--protein glycosyltransferase subunit 2 OS=Homo sapiens GN=RPN2 PE=1 SV=3 - [RPN2_HUMAN]	Hap1	0	0	0	0	0	1	0	0	0	0	0	0	0	0	0	0	0	0	0	0	0	0
P05023	Sodium/potassium-transporting ATPase subunit alpha-1 OS=Homo sapiens GN=ATP1A1 PE=1 SV=1 - [AT1A1_HUMAN]	Hap1	0.476422	0.53418	1	0.730094	0.281833	0.565433	0.190723	0.131088	0	0	0	0	0	0	0	0	0	0	0	0	0	0
P05141	ADP/ATP translocase 2 OS=Homo sapiens GN=SLC25A5 PE=1 SV=7 - [ADT2_HUMAN]	Hap1	0.399136	0.621598	0.927286	1	0.255004	0	0	0	0	0	0.00183657	0.00715911	0	0.00117567	0	0	0	0	0	0	0	0
P05141;P12236	ADP/ATP translocase 3 OS=Homo sapiens GN=SLC25A6 PE=1 SV=4 - [ADT3_HUMAN]|ADP/ATP translocase 2 OS=Homo sapiens GN=SLC25A5 PE=1 SV=7 - [ADT2_HUMAN]	Hap1	0	0.912651	0.954066	1	0.212123	0.396762	0.149699	0	0.0204819	0.0104518	0	0	0	0	0	0	0	0	0	0	0	0
P05165	Propionyl-CoA carboxylase alpha chain, mitochondrial OS=Homo sapiens GN=PCCA PE=1 SV=4 - [PCCA_HUMAN]	Hap1	0	0	0	0	0	1	0	0	0	0	0	0	0	0	0	0	0	0	0	0	0	0
P05204	Non-histone chromosomal protein HMG-17 OS=Homo sapiens GN=HMGN2 PE=1 SV=3 - [HMGN2_HUMAN]	Hap1	0	1	0	0	0	0	0	0	0	0	0	0	0	0	0	0	0	0	0	0	0	0
P05386	60S acidic ribosomal protein P1 OS=Homo sapiens GN=RPLP1 PE=1 SV=1 - [RLA1_HUMAN]	Hap1	0	0	0	0	0	0	0	0	0	0	0	0	0	0	0	0	0	0	0	1	0	0
P05388	60S acidic ribosomal protein P0 OS=Homo sapiens GN=RPLP0 PE=1 SV=1 - [RLA0_HUMAN]	Hap1	0	0	0	0	0	0	0	0	1	0	0	0	0	0	0	0	0	0	0	0	0	0
P05556	Integrin beta-1 OS=Homo sapiens GN=ITGB1 PE=1 SV=2 - [ITB1_HUMAN]	Hap1	0	0	0	1	0.430166	0	0.436045	0	0	0	0	0	0	0	0	0	0	0	0	0	0	0
P06454	Prothymosin alpha OS=Homo sapiens GN=PTMA PE=1 SV=2 - [PTMA_HUMAN]	Hap1	1	0	0	0	0	0	0	0	0	0	0	0	0	0	0	0	0	0	0	0	0	0
P06576	ATP synthase subunit beta, mitochondrial OS=Homo sapiens GN=ATP5B PE=1 SV=3 - [ATPB_HUMAN]	Hap1	0	0.101464	0.212943	0.312404	0.0879815	1	0.275886	0.839753	0.219414	0.209399	0.0267488	0.349384	0.0837442	0.028698	0.0703775	0.112096	0.000848228	0	0	0.0590447	0.00841294	0
P07195	L-lactate dehydrogenase B chain OS=Homo sapiens GN=LDHB PE=1 SV=2 - [LDHB_HUMAN]	Hap1	0	0	0	0	0	0	0	0	1	0	0	0	0	0	0	0	0	0	0	0	0	0
P07237	Protein disulfide-isomerase OS=Homo sapiens GN=P4HB PE=1 SV=3 - [PDIA1_HUMAN]	Hap1	0	0	1	0.858376	0.240444	0.590277	0	0	0	0	0	0	0	0	0	0	0	0	0	0	0	0
P07355	Annexin A2 OS=Homo sapiens GN=ANXA2 PE=1 SV=2 - [ANXA2_HUMAN]	Hap1	0	1	0	0	0	0	0	0	0	0	0	0	0	0	0	0	0	0	0	0	0	0
P07919	Cytochrome b-c1 complex subunit 6, mitochondrial OS=Homo sapiens GN=UQCRH PE=1 SV=2 - [QCR6_HUMAN]	Hap1	1	0	0	0	0	0	0	0	0	0	0	0	0	0	0	0	0	0	0	0	0	0
P07942	Laminin subunit beta-1 OS=Homo sapiens GN=LAMB1 PE=1 SV=2 - [LAMB1_HUMAN]	Hap1	0	0	0	0	0	0	0	0	0	0	0	1	0	0	0	0	0	0	0	0	0	0
P07954	Fumarate hydratase, mitochondrial OS=Homo sapiens GN=FH PE=1 SV=3 - [FUMH_HUMAN]	Hap1	0.0468363	1	0.972449	0.906141	0.191758	0.403689	0.0972216	0.0713519	0	0	0	0	0	0	0	0	0	0	0	0	0	0
P08107;P11142	Heat shock cognate 71 kDa protein OS=Homo sapiens GN=HSPA8 PE=1 SV=1 - [HSP7C_HUMAN]|Heat shock 70 kDa protein 1A/1B OS=Homo sapiens GN=HSPA1A PE=1 SV=5 - [HSP71_HUMAN]	Hap1	0	0.899861	0.660838	1	0.289489	0.963243	0	0	0	0	0	0	0	0	0	0	0	0	0	0	0	0
P08173	Muscarinic acetylcholine receptor M4 OS=Homo sapiens GN=CHRM4 PE=1 SV=2 - [ACM4_HUMAN]	Hap1	0	0	1	0	0	0	0	0	0	0	0	0	0	0	0	0	0	0	0	0	0	0
P08195	4F2 cell-surface antigen heavy chain OS=Homo sapiens GN=SLC3A2 PE=1 SV=3 - [4F2_HUMAN]	Hap1	0	1	0	0	0.208248	0.565318	0	0.289959	0	0	0	0	0	0	0	0	0	0	0	0	0	0
P08240	Signal recognition particle receptor subunit alpha OS=Homo sapiens GN=SRPR PE=1 SV=2 - [SRPR_HUMAN]	Hap1	0	1	0	0	0	0	0	0	0	0	0	0	0	0	0	0	0	0	0	0	0	0
P08559	Pyruvate dehydrogenase E1 component subunit alpha, somatic form, mitochondrial OS=Homo sapiens GN=PDHA1 PE=1 SV=3 - [ODPA_HUMAN]	Hap1	0.0434796	0	0	0	0	0	0	0	0	0.307796	0.0938255	1	0.499226	0.580485	0.251833	0.173671	0	0	0	0.0134848	0	0
P08579	U2 small nuclear ribonucleoprotein B'' OS=Homo sapiens GN=SNRPB2 PE=1 SV=1 - [RU2B_HUMAN]	Hap1	0	0	0	0	0	0	0	0	0	0	0	0	1	0	0	0	0	0	0	0	0	0
P08779	Keratin, type I cytoskeletal 16 OS=Homo sapiens GN=KRT16 PE=1 SV=4 - [K1C16_HUMAN]	Hap1	0	0	0	0	0	0	0	0	1	0	0	0	0	0	0	0	0	0	0	0	0	0
P09001	39S ribosomal protein L3, mitochondrial OS=Homo sapiens GN=MRPL3 PE=1 SV=1 - [RM03_HUMAN]	Hap1	0	0	0	0	0	0	0	1	0.677744	0	0	0	0	0	0	0	0	0	0	0	0	0
P09622	Dihydrolipoyl dehydrogenase, mitochondrial OS=Homo sapiens GN=DLD PE=1 SV=2 - [DLDH_HUMAN]	Hap1	0.053945	0.336239	0.319648	0	0	1	0.397248	0.604587	0.0720948	0.0169495	0	0	0	0	0	0	0	0	0	0	0	0
P09651	Heterogeneous nuclear ribonucleoprotein A1 OS=Homo sapiens GN=HNRNPA1 PE=1 SV=5 - [ROA1_HUMAN]	Hap1	0.567289	1	0.538635	0.450419	0	0	0	0	0	0	0	0	0	0	0	0	0	0	0	0	0	0
P09669	Cytochrome c oxidase subunit 6C OS=Homo sapiens GN=COX6C PE=1 SV=2 - [COX6C_HUMAN]	Hap1	0.437661	1	0	0	0	0	0	0	0	0	0	0	0	0	0	0	0	0	0	0	0	0
P0CG48	Polyubiquitin-C OS=Homo sapiens GN=UBC PE=1 SV=3 - [UBC_HUMAN]	Hap1	0	1	0.846077	0	0.331678	0.806728	0.303625	0	0	0	0	0	0	0	0	0	0	0	0	0	0	0
P10109	Adrenodoxin, mitochondrial OS=Homo sapiens GN=FDX1 PE=1 SV=1 - [ADX_HUMAN]	Hap1	1	0	0	0	0	0	0	0	0	0	0	0	0.0350252	0	0	0	0	0	0	0	0	0
P10515	Dihydrolipoyllysine-residue acetyltransferase component of pyruvate dehydrogenase complex, mitochondrial OS=Homo sapiens GN=DLAT PE=1 SV=3 - [ODP2_HUMAN]	Hap1	0	0	0	0	0.0238888	0	0	0	0.121888	0.0939962	0.0319992	0.675163	1	0.211291	0.331999	0.202275	0	0	0	0	0	0
P10606	Cytochrome c oxidase subunit 5B, mitochondrial OS=Homo sapiens GN=COX5B PE=1 SV=2 - [COX5B_HUMAN]	Hap1	1	0.518482	0	0	0	0	0	0	0	0	0	0	0	0	0	0	0	0	0	0	0	0
P10809	60 kDa heat shock protein, mitochondrial OS=Homo sapiens GN=HSPD1 PE=1 SV=2 - [CH60_HUMAN]	Hap1	0.0356755	0.0214153	0.221372	0.404146	0.127734	1	0.206934	0.104932	0.0756254	0.0407434	0.0331665	0.0168335	0.0128234	0.0143817	0.00820586	0.00604003	0.0138956	0.0151251	0.0109292	0.00349607	0.00251465	0.00556755
P11021	78 kDa glucose-regulated protein OS=Homo sapiens GN=HSPA5 PE=1 SV=2 - [GRP78_HUMAN]	Hap1	0.244072	0.96443	0.910291	1	0.403356	0.485906	0.261074	0.159955	0.0351454	0.00788591	0	0	0	0	0	0	0	0	0	0	0	0
P11047	Laminin subunit gamma-1 OS=Homo sapiens GN=LAMC1 PE=1 SV=3 - [LAMC1_HUMAN]	Hap1	0	1	0	0	0	0	0	0	0	0	0	0	0	0	0	0	0	0	0	0	0	0
P11142	Heat shock cognate 71 kDa protein OS=Homo sapiens GN=HSPA8 PE=1 SV=1 - [HSP7C_HUMAN]	Hap1	0	0.70109	0.875454	1	0	0	0	0	0	0	0	0	0	0	0	0	0	0	0	0	0	0
P11177	Pyruvate dehydrogenase E1 component subunit beta, mitochondrial OS=Homo sapiens GN=PDHB PE=1 SV=3 - [ODPB_HUMAN]	Hap1	0	0	0.507438	0.752116	0.327135	0.929213	0.652603	1	0.440498	0.0386509	0	0.921134	0	0.0930495	0.187099	0	0	0	0	0	0	0
P11182	Lipoamide acyltransferase component of branched-chain alpha-keto acid dehydrogenase complex, mitochondrial OS=Homo sapiens GN=DBT PE=1 SV=3 - [ODB2_HUMAN]	Hap1	0	0	0	0	0.452614	1	0.392988	0.239397	0	0	0	0	0	0	0	0	0	0	0	0	0	0
P11310	Medium-chain specific acyl-CoA dehydrogenase, mitochondrial OS=Homo sapiens GN=ACADM PE=1 SV=1 - [ACADM_HUMAN]	Hap1	0	0	1	0	0	0	0	0	0	0	0	0	0	0	0	0	0	0	0	0	0	0
P12236	ADP/ATP translocase 3 OS=Homo sapiens GN=SLC25A6 PE=1 SV=4 - [ADT3_HUMAN]	Hap1	0.245999	0.49779	0	1	0	0.478128	0.139796	0.24859	0.0245694	0.0101052	0	0	0	0	0	0	0	0	0	0	0	0
P12532	Creatine kinase U-type, mitochondrial OS=Homo sapiens GN=CKMT1A PE=1 SV=1 - [KCRU_HUMAN]	Hap1	0	0	0.52381	0	0	1	0	0	0	0	0	0	0	0	0	0	0	0	0	0	0	0
P12694	2-oxoisovalerate dehydrogenase subunit alpha, mitochondrial OS=Homo sapiens GN=BCKDHA PE=1 SV=2 - [ODBA_HUMAN]	Hap1	0	0	0.429675	0.494281	0.218856	1	0.120453	0.144307	0	0	0	0	0	0	0	0	0	0	0	0	0	0
P12956	X-ray repair cross-complementing protein 6 OS=Homo sapiens GN=XRCC6 PE=1 SV=2 - [XRCC6_HUMAN]	Hap1	0	0.251483	1	0	0	0	0.276305	0.530045	0	0	0	0	0	0	0	0	0	0	0	0	0	0
P13073	Cytochrome c oxidase subunit 4 isoform 1, mitochondrial OS=Homo sapiens GN=COX4I1 PE=1 SV=1 - [COX41_HUMAN]	Hap1	1	0.333863	0.278263	0	0.0580355	0	0	0	0	0	0	0	0	0	0	0	0	0	0	0	0	0
P13639	Elongation factor 2 OS=Homo sapiens GN=EEF2 PE=1 SV=4 - [EF2_HUMAN]	Hap1	0.997219	1	0.749044	0.65033	0	0.201078	0	0	0	0	0	0	0	0	0	0	0	0	0	0	0	0
P13667	Protein disulfide-isomerase A4 OS=Homo sapiens GN=PDIA4 PE=1 SV=2 - [PDIA4_HUMAN]	Hap1	0.20207	1	0.509364	0.447265	0	0	0	0.0532159	0	0	0	0	0	0	0	0	0	0	0	0	0	0
P13804	Electron transfer flavoprotein subunit alpha, mitochondrial OS=Homo sapiens GN=ETFA PE=1 SV=1 - [ETFA_HUMAN]	Hap1	0.143581	1	0.698126	0.689452	0.169188	0.224705	0.0835531	0.0963914	0	0.00626995	0	0	0	0	0	0	0	0	0	0	0	0
P13995	Bifunctional methylenetetrahydrofolate dehydrogenase/cyclohydrolase, mitochondrial OS=Homo sapiens GN=MTHFD2 PE=1 SV=2 - [MTDC_HUMAN]	Hap1	0.395644	1	0.419255	0.241667	0.0604104	0	0	0	0	0	0	0	0	0	0	0	0	0	0	0	0	0
P14209	CD99 antigen OS=Homo sapiens GN=CD99 PE=1 SV=1 - [CD99_HUMAN]	Hap1	1	0.8943	0.409574	0	0.246431	0	0	0	0	0	0	0	0	0	0	0	0	0	0	0	0	0
P14314	Glucosidase 2 subunit beta OS=Homo sapiens GN=PRKCSH PE=1 SV=2 - [GLU2B_HUMAN]	Hap1	0	1	0.463847	0.54734	0.214734	0	0	0	0	0	0	0	0	0	0	0	0	0	0	0	0	0
P14625	Endoplasmin OS=Homo sapiens GN=HSP90B1 PE=1 SV=1 - [ENPL_HUMAN]	Hap1	0	0.671305	1	0.566699	0.0880038	0.752879	0.0616603	0.155758	0	0.00723129	0	0	0	0	0	0	0	0	0	0	0	0
P14927	Cytochrome b-c1 complex subunit 7 OS=Homo sapiens GN=UQCRB PE=1 SV=2 - [QCR7_HUMAN]	Hap1	0	0	0	0	0	0	1	0.959394	0.207089	0	0	0	0	0	0	0	0	0	0	0	0	0
P15311	Ezrin OS=Homo sapiens GN=EZR PE=1 SV=4 - [EZRI_HUMAN]	Hap1	0.422017	1	0.383581	0.316041	0	0	0	0	0	0	0	0	0	0	0	0	0	0	0	0	0	0
P15880	40S ribosomal protein S2 OS=Homo sapiens GN=RPS2 PE=1 SV=2 - [RS2_HUMAN]	Hap1	0	0	0	0	0	0	0	0	1	0	0	0	0	0	0	0	0	0	0	0	0	0
P16403	Histone H1.2 OS=Homo sapiens GN=HIST1H1C PE=1 SV=2 - [H12_HUMAN]	Hap1	0	0	0	0	0	0	0	0	1	0	0	0	0	0	0	0	0	0	0	0	0	0
P16615	Sarcoplasmic/endoplasmic reticulum calcium ATPase 2 OS=Homo sapiens GN=ATP2A2 PE=1 SV=1 - [AT2A2_HUMAN]	Hap1	0	0	0	0	0	1	0	0.505954	0	0	0	0	0	0	0	0	0	0	0	0	0	0
P16949	Stathmin OS=Homo sapiens GN=STMN1 PE=1 SV=3 - [STMN1_HUMAN]	Hap1	1	0	0	0	0	0	0	0	0	0	0	0	0	0	0	0	0	0	0	0	0	0
P16989;P67809	DNA-binding protein A OS=Homo sapiens GN=CSDA PE=1 SV=4 - [DBPA_HUMAN]|Nuclease-sensitive element-binding protein 1 OS=Homo sapiens GN=YBX1 PE=1 SV=3 - [YBOX1_HUMAN]	Hap1	0.865572	1	0	0	0	0	0	0	0	0	0	0	0	0	0	0	0	0	0	0	0	0
P17987	T-complex protein 1 subunit alpha OS=Homo sapiens GN=TCP1 PE=1 SV=1 - [TCPA_HUMAN]	Hap1	0	0	0	0	0	1	0	0.0769917	0	0	0	0	0	0	0	0	0	0	0	0	0	0
P18859	ATP synthase-coupling factor 6, mitochondrial OS=Homo sapiens GN=ATP5J PE=1 SV=1 - [ATP5J_HUMAN]	Hap1	0	0	0	0	0.541046	0	0.915137	0.570315	1	0.930551	0.63353	0	0.87946	0.21822	0.29044	0.573606	0	0	0	0.149758	0	0
P20674	Cytochrome c oxidase subunit 5A, mitochondrial OS=Homo sapiens GN=COX5A PE=1 SV=2 - [COX5A_HUMAN]	Hap1	0	1	0.561544	0.579807	0.193912	0	0.123044	0	0	0	0	0	0	0	0	0	0	0	0	0	0	0
P20700	Lamin-B1 OS=Homo sapiens GN=LMNB1 PE=1 SV=2 - [LMNB1_HUMAN]	Hap1	0	0	0	0	0	1	0	0	0	0	0	0	0	0	0	0	0	0	0	0	0	0
P21333	Filamin-A OS=Homo sapiens GN=FLNA PE=1 SV=4 - [FLNA_HUMAN]	Hap1	0	0.893865	1	0.857358	0	0	0	0	0	0	0	0	0	0	0	0	0	0	0	0	0	0
P21796	Voltage-dependent anion-selective channel protein 1 OS=Homo sapiens GN=VDAC1 PE=1 SV=2 - [VDAC1_HUMAN]	Hap1	1	0	0	0	0	0	0	0	0	0.726108	0	0.54725	0.496797	0	0	0.272023	0	0	0	0.112226	0	0
P21912	Succinate dehydrogenase [ubiquinone] iron-sulfur subunit, mitochondrial OS=Homo sapiens GN=SDHB PE=1 SV=3 - [DHSB_HUMAN]	Hap1	0	0.383303	0.815683	1	0	0.460609	0	0.191236	0.0234225	0	0	0	0	0	0	0	0	0	0	0	0	0
P22570	NADPH:adrenodoxin oxidoreductase, mitochondrial OS=Homo sapiens GN=FDXR PE=1 SV=3 - [ADRO_HUMAN]	Hap1	0.351047	1	0.605043	0.541117	0.142591	0	0	0	0	0	0	0	0	0	0	0	0	0	0	0	0	0
P22626	Heterogeneous nuclear ribonucleoproteins A2/B1 OS=Homo sapiens GN=HNRNPA2B1 PE=1 SV=2 - [ROA2_HUMAN]	Hap1	0.10542	0	0	1	0.687775	0	0	0	0	0	0	0	0	0	0	0	0	0	0	0	0	0
P22695	Cytochrome b-c1 complex subunit 2, mitochondrial OS=Homo sapiens GN=UQCRC2 PE=1 SV=3 - [QCR2_HUMAN]	Hap1	0	0	0	0	0	1	0.212444	0.666896	0.0902028	0.0492265	0	0	0	0	0	0	0	0	0	0	0	0
P23284	Peptidyl-prolyl cis-trans isomerase B OS=Homo sapiens GN=PPIB PE=1 SV=2 - [PPIB_HUMAN]	Hap1	0	0.973684	0.610447	1	0.271132	0	0.185965	0	0	0	0	0	0	0	0	0	0	0	0	0	0	0
P23368	NAD-dependent malic enzyme, mitochondrial OS=Homo sapiens GN=ME2 PE=1 SV=1 - [MAOM_HUMAN]	Hap1	0	1	0	0.814774	0	0.157814	0	0	0	0	0	0	0	0	0	0	0	0	0	0	0	0
P23396	40S ribosomal protein S3 OS=Homo sapiens GN=RPS3 PE=1 SV=2 - [RS3_HUMAN]	Hap1	0	0	0	0	1	0	0	0	0	0	0	0	0	0	0	0	0	0	0	0	0	0
P24539	ATP synthase subunit b, mitochondrial OS=Homo sapiens GN=ATP5F1 PE=1 SV=2 - [AT5F1_HUMAN]	Hap1	0	0	0	0.368809	0	0	0.65815	1	0.629702	0.659639	0.133856	0.479859	0.0966301	0.060431	0.158542	0.174373	0	0	0	0.103292	0.0487304	0
P24752	Acetyl-CoA acetyltransferase, mitochondrial OS=Homo sapiens GN=ACAT1 PE=1 SV=1 - [THIL_HUMAN]	Hap1	0.28207	1	0.484111	0.426531	0.2207	0	0.0571283	0.0273032	0	0.00465598	0	0	0	0	0	0	0	0	0	0	0	0
P25325	3-mercaptopyruvate sulfurtransferase OS=Homo sapiens GN=MPST PE=1 SV=3 - [THTM_HUMAN]	Hap1	0	0	0	1	0	0	0	0	0	0	0	0	0	0	0	0	0	0	0	0	0	0
P25685	DnaJ homolog subfamily B member 1 OS=Homo sapiens GN=DNAJB1 PE=1 SV=4 - [DNJB1_HUMAN]	Hap1	0	0	0	0.849688	0	1	0	0	0	0	0	0	0	0	0	0	0	0	0	0	0	0
P25705	ATP synthase subunit alpha, mitochondrial OS=Homo sapiens GN=ATP5A1 PE=1 SV=1 - [ATPA_HUMAN]	Hap1	0	0.10756	0.141074	0.25593	0.126439	1	0	0.616036	0.173394	0	0.00827022	0.10344	0.0268553	0.00554585	0.0245526	0.0199334	0	0	0	0.0136857	0	0
P26038	Moesin OS=Homo sapiens GN=MSN PE=1 SV=3 - [MOES_HUMAN]	Hap1	0.463797	1	0.393649	0.263656	0.123712	0	0	0	0	0	0	0	0	0	0	0	0	0	0	0	0	0
P26641	Elongation factor 1-gamma OS=Homo sapiens GN=EEF1G PE=1 SV=3 - [EF1G_HUMAN]	Hap1	0	0	1	0	0.221669	0	0	0	0	0	0	0	0	0	0	0	0	0	0	0	0	0
P27144	Adenylate kinase isoenzyme 4, mitochondrial OS=Homo sapiens GN=AK4 PE=1 SV=1 - [KAD4_HUMAN]	Hap1	0	0	0	1	0	0	0	0	0	0	0	0	0	0	0	0	0	0	0	0	0	0
P27695	DNA-(apurinic or apyrimidinic site) lyase OS=Homo sapiens GN=APEX1 PE=1 SV=2 - [APEX1_HUMAN]	Hap1	1	0	0	0	0	0	0	0	0	0	0	0	0	0	0	0	0	0	0	0	0	0
P27797	Calreticulin OS=Homo sapiens GN=CALR PE=1 SV=1 - [CALR_HUMAN]	Hap1	0.393915	0.365084	0.503345	1	0.376234	0	0.266805	0.102373	0	0.0739407	0	0	0	0	0	0	0	0	0	0	0	0
P27824	Calnexin OS=Homo sapiens GN=CANX PE=1 SV=2 - [CALX_HUMAN]	Hap1	0.339821	0	0	1	0.28668	0	0.197063	0.270947	0.039669	0.081797	0	0.0205687	0	0	0	0	0	0	0	0	0	0
P28838	Cytosol aminopeptidase OS=Homo sapiens GN=LAP3 PE=1 SV=3 - [AMPL_HUMAN]	Hap1	0	0.740302	1	0.922613	0.34201	0.43196	0.143317	0	0	0	0	0	0	0	0	0	0	0	0	0	0	0
P29323	Ephrin type-B receptor 2 OS=Homo sapiens GN=EPHB2 PE=1 SV=5 - [EPHB2_HUMAN]	Hap1	0.740815	1	0	0	0.138509	0	0	0	0	0	0	0	0	0	0	0	0	0	0	0	0	0
P29692	Elongation factor 1-delta OS=Homo sapiens GN=EEF1D PE=1 SV=5 - [EF1D_HUMAN]	Hap1	0	0	0.806536	1	0.335948	0	0	0	0	0	0	0	0	0	0	0	0	0	0	0	0	0
P29966	Myristoylated alanine-rich C-kinase substrate OS=Homo sapiens GN=MARCKS PE=1 SV=4 - [MARCS_HUMAN]	Hap1	0	1	0.446229	0.516859	0.135315	0	0	0	0	0	0	0	0	0	0	0	0	0	0	0	0	0
P30040	Endoplasmic reticulum resident protein 29 OS=Homo sapiens GN=ERP29 PE=1 SV=4 - [ERP29_HUMAN]	Hap1	1	0.3399	0.27106	0.462822	0.066798	0	0	0	0	0	0	0	0	0	0	0	0	0	0	0	0	0
P30042	ES1 protein homolog, mitochondrial OS=Homo sapiens GN=C21orf33 PE=1 SV=3 - [ES1_HUMAN]	Hap1	0.748259	1	0.367363	0.409104	0.209751	0	0	0	0	0	0	0	0	0	0	0	0	0	0	0	0	0
P30044	Peroxiredoxin-5, mitochondrial OS=Homo sapiens GN=PRDX5 PE=1 SV=4 - [PRDX5_HUMAN]	Hap1	0	0	0.817642	1	0	0	0	0.246698	0	0	0	0	0	0	0	0	0	0	0	0	0	0
P30048	Thioredoxin-dependent peroxide reductase, mitochondrial OS=Homo sapiens GN=PRDX3 PE=1 SV=3 - [PRDX3_HUMAN]	Hap1	0.639674	1	0.442704	0	0	0	0	0	0	0.0498854	0.00811052	0.00738095	0.00896231	0	0	0	0	0	0	0	0	0
P30049	ATP synthase subunit delta, mitochondrial OS=Homo sapiens GN=ATP5D PE=1 SV=2 - [ATPD_HUMAN]	Hap1	0	0	0	0	0.12551	0.866377	0.331743	1	0.241504	0.106508	0	0.28402	0.0304121	0.0462617	0.0101215	0.0411135	0	0	0	0.0103471	0.0119291	0
P30084	Enoyl-CoA hydratase, mitochondrial OS=Homo sapiens GN=ECHS1 PE=1 SV=4 - [ECHM_HUMAN]	Hap1	0	0	1	0.55113	0	0	0.0516277	0	0	0	0	0	0	0	0	0	0	0	0	0	0	0
P30101	Protein disulfide-isomerase A3 OS=Homo sapiens GN=PDIA3 PE=1 SV=4 - [PDIA3_HUMAN]	Hap1	0.520323	1	0.0342161	0.448378	0	0	0	0.0403484	0.00613794	0	0	0	0	0	0	0	0	0	0	0	0	0
P30405	Peptidyl-prolyl cis-trans isomerase F, mitochondrial OS=Homo sapiens GN=PPIF PE=1 SV=1 - [PPIF_HUMAN]	Hap1	0.883216	0.888293	0.706347	1	0.148096	0	0.158731	0.175374	0	0	0	0	0	0	0	0	0	0	0	0	0	0
P30519	Heme oxygenase 2 OS=Homo sapiens GN=HMOX2 PE=1 SV=2 - [HMOX2_HUMAN]	Hap1	0.945406	1	0	0	0.27062	0	0	0	0	0.0340333	0	0	0	0	0	0	0	0	0	0	0	0
P30837	Aldehyde dehydrogenase X, mitochondrial OS=Homo sapiens GN=ALDH1B1 PE=1 SV=3 - [AL1B1_HUMAN]	Hap1	0	0.136909	0.456253	0.351973	0	1	0	0.115342	0	0	0	0	0	0	0	0	0	0	0	0	0	0
P31040	Succinate dehydrogenase [ubiquinone] flavoprotein subunit, mitochondrial OS=Homo sapiens GN=SDHA PE=1 SV=2 - [DHSA_HUMAN]	Hap1	0	0.325897	0.524539	0	0	1	0	0	0	0	0	0	0	0	0	0	0	0	0	0	0	0
P31930	Cytochrome b-c1 complex subunit 1, mitochondrial OS=Homo sapiens GN=UQCRC1 PE=1 SV=3 - [QCR1_HUMAN]	Hap1	0	0	0	0.476568	0	1	0.0692132	0.428677	0	0	0	0	0	0	0	0	0	0	0	0	0	0
P31937	3-hydroxyisobutyrate dehydrogenase, mitochondrial OS=Homo sapiens GN=HIBADH PE=1 SV=2 - [3HIDH_HUMAN]	Hap1	0	0	0	1	0	0	0	0.228551	0	0	0	0	0	0	0	0	0	0	0	0	0	0
P32322	Pyrroline-5-carboxylate reductase 1, mitochondrial OS=Homo sapiens GN=PYCR1 PE=1 SV=2 - [P5CR1_HUMAN]	Hap1	0	0.539151	1	0.55157	0.117799	0.432563	0.0824767	0.0454295	0.0109141	0.00430148	0	0	0	0	0	0	0	0	0	0	0	0
P32322;Q96C36	Pyrroline-5-carboxylate reductase 1, mitochondrial OS=Homo sapiens GN=PYCR1 PE=1 SV=2 - [P5CR1_HUMAN]|Pyrroline-5-carboxylate reductase 2 OS=Homo sapiens GN=PYCR2 PE=1 SV=1 - [P5CR2_HUMAN]	Hap1	0	0	0.547789	0	0.0991497	1	0	0	0	0	0	0	0	0	0	0	0	0	0	0	0	0
P33121	Long-chain-fatty-acid--CoA ligase 1 OS=Homo sapiens GN=ACSL1 PE=1 SV=1 - [ACSL1_HUMAN]	Hap1	0.922372	0.714203	1	0	0.222271	0	0	0	0	0	0	0	0	0	0	0	0	0	0	0	0	0
P33316	Deoxyuridine 5'-triphosphate nucleotidohydrolase, mitochondrial OS=Homo sapiens GN=DUT PE=1 SV=4 - [DUT_HUMAN]	Hap1	0.501937	1	0	0	0	0	0	0	0	0	0	0	0	0	0	0	0	0	0	0	0	0
P34897	Serine hydroxymethyltransferase, mitochondrial OS=Homo sapiens GN=SHMT2 PE=1 SV=3 - [GLYM_HUMAN]	Hap1	0.0785458	1	0.943779	0.885817	0.305172	0.470558	0.106912	0	0	0	0	0	0	0	0	0	0	0	0	0	0	0
P35221	Catenin alpha-1 OS=Homo sapiens GN=CTNNA1 PE=1 SV=1 - [CTNA1_HUMAN]	Hap1	0	0	0	1	0	0	0	0	0	0	0	0	0	0	0	0	0	0	0	0	0	0
P35232	Prohibitin OS=Homo sapiens GN=PHB PE=1 SV=1 - [PHB_HUMAN]	Hap1	0	0	0	0	0	0	0	0	0.129949	0	0.260329	0.780986	0.357889	0.0383607	0.0603285	1	0	0	0	0.043637	0.0229965	0
P35241	Radixin OS=Homo sapiens GN=RDX PE=1 SV=1 - [RADI_HUMAN]	Hap1	0	1	0	0	0	0	0	0	0	0	0	0	0	0	0	0	0	0	0	0	0	0
P35579	Myosin-9 OS=Homo sapiens GN=MYH9 PE=1 SV=4 - [MYH9_HUMAN]	Hap1	0	0	0	0.761211	0	0	0	1	0.610987	0	0	0	0	0	0	0.106054	0	0	0	0	0	0
P35613	Basigin OS=Homo sapiens GN=BSG PE=1 SV=2 - [BASI_HUMAN]	Hap1	0	0	0	1	0	0	0	0	0	0	0	0	0	0	0	0	0	0	0	0	0	0
P36542	ATP synthase subunit gamma, mitochondrial OS=Homo sapiens GN=ATP5C1 PE=1 SV=1 - [ATPG_HUMAN]	Hap1	0	0	0	0.301012	0	0.881088	0.549779	1	0	0	0	0	0	0	0	0	0	0	0	0	0	0
P36776	Lon protease homolog, mitochondrial OS=Homo sapiens GN=LONP1 PE=1 SV=2 - [LONM_HUMAN]	Hap1	0	0	0.288835	0.384273	0.0533012	1	0.0336907	0.125927	0.00542285	0	0	0	0	0	0	0	0	0	0	0	0	0
P36957	Dihydrolipoyllysine-residue succinyltransferase component of 2-oxoglutarate dehydrogenase complex, mitochondrial OS=Homo sapiens GN=DLST PE=1 SV=4 - [ODO2_HUMAN]	Hap1	0	0.0168342	0.0185861	0.052379	0.0811133	0.350575	0.876749	1	0.224318	0.179952	0.0162745	0	0	0	0	0	0	0	0	0	0	0
P38117	Electron transfer flavoprotein subunit beta OS=Homo sapiens GN=ETFB PE=1 SV=3 - [ETFB_HUMAN]	Hap1	0.198887	1	0.702467	0.585389	0.189163	0.138075	0	0	0	0	0	0	0	0	0	0	0	0	0	0	0	0
P38646	Stress-70 protein, mitochondrial OS=Homo sapiens GN=HSPA9 PE=1 SV=2 - [GRP75_HUMAN]	Hap1	0.701754	1	0.632911	0.564513	0.310238	0.254275	0.140062	0.0897624	0.0244504	0.0111348	0.000675994	0.0058139	0.00567622	0.00235177	0.000840107	0.00152765	0	0	0	0.000640684	0	0
P39656	Dolichyl-diphosphooligosaccharide--protein glycosyltransferase 48 kDa subunit OS=Homo sapiens GN=DDOST PE=1 SV=4 - [OST48_HUMAN]	Hap1	0	0	0	0	0	1	0	0	0	0	0	0	0	0	0	0	0	0	0	0	0	0
P40227	T-complex protein 1 subunit zeta OS=Homo sapiens GN=CCT6A PE=1 SV=3 - [TCPZ_HUMAN]	Hap1	0	0	0	0	0	1	0	0	0	0	0	0	0	0	0	0	0	0	0	0	0	0
P40926	Malate dehydrogenase, mitochondrial OS=Homo sapiens GN=MDH2 PE=1 SV=3 - [MDHM_HUMAN]	Hap1	0.507174	1	0.609039	0.403515	0.167288	0.0728121	0.066858	0.0484577	0.00749283	0.00333357	0	0	0	0	0	0	0	0	0	0	0	0
P40939	Trifunctional enzyme subunit alpha, mitochondrial OS=Homo sapiens GN=HADHA PE=1 SV=2 - [ECHA_HUMAN]	Hap1	0	0	0	0.528395	0.0700455	1	0.143275	0.244899	0.0164392	0	0	0	0	0	0	0	0	0	0	0	0	0
P41250	Glycine--tRNA ligase OS=Homo sapiens GN=GARS PE=1 SV=3 - [SYG_HUMAN]	Hap1	0	1	0.38578	0	0.128059	0	0	0	0	0	0	0	0	0	0	0	0	0	0	0	0	0
P42126	Enoyl-CoA delta isomerase 1, mitochondrial OS=Homo sapiens GN=ECI1 PE=1 SV=1 - [ECI1_HUMAN]	Hap1	0.556568	0.752468	0.119058	1	0.239294	0.181245	0.140129	0	0	0	0	0	0	0	0	0	0	0	0	0	0	0
P42704	Leucine-rich PPR motif-containing protein, mitochondrial OS=Homo sapiens GN=LRPPRC PE=1 SV=3 - [LPPRC_HUMAN]	Hap1	0	0.0761943	0.172698	0.301841	0.0168295	1	0.109314	0.108647	0.00785962	0	0	0	0	0	0	0	0	0	0	0	0	0
P42765	3-ketoacyl-CoA thiolase, mitochondrial OS=Homo sapiens GN=ACAA2 PE=1 SV=2 - [THIM_HUMAN]	Hap1	0.272273	1	0.735217	0.514126	0.160414	0	0.0667871	0	0	0	0	0	0	0	0	0	0	0	0	0	0	0
P43250	G protein-coupled receptor kinase 6 OS=Homo sapiens GN=GRK6 PE=1 SV=2 - [GRK6_HUMAN]	Hap1	0.549761	1	0	0	0	0	0	0	0	0	0	0	0	0	0	0	0	0	0	0	0	0
P43304	Glycerol-3-phosphate dehydrogenase, mitochondrial OS=Homo sapiens GN=GPD2 PE=1 SV=3 - [GPDM_HUMAN]	Hap1	0	0.164253	0.747843	1	0.303788	0.642387	0.201697	0.203452	0	0	0	0	0	0	0	0	0	0	0	0	0	0
P43897	Elongation factor Ts, mitochondrial OS=Homo sapiens GN=TSFM PE=1 SV=2 - [EFTS_HUMAN]	Hap1	0	0.317317	0	1	0	0	0	0	0	0	0	0	0	0	0	0	0	0	0	0	0	0
P45880	Voltage-dependent anion-selective channel protein 2 OS=Homo sapiens GN=VDAC2 PE=1 SV=2 - [VDAC2_HUMAN]	Hap1	0	0	0	0	0	1	0	0	0	0	0	0	0	0	0	0	0	0	0	0	0	0
P45954	Short/branched chain specific acyl-CoA dehydrogenase, mitochondrial OS=Homo sapiens GN=ACADSB PE=1 SV=1 - [ACDSB_HUMAN]	Hap1	0	0	0.99871	1	0	0	0	0	0	0	0	0	0	0	0	0	0	0	0	0	0	0
P46783	40S ribosomal protein S10 OS=Homo sapiens GN=RPS10 PE=1 SV=1 - [RS10_HUMAN]	Hap1	0.855954	0	0	1	0	0	0.302364	0.25359	0	0	0	0	0	0	0	0	0	0	0	0	0	0
P46977	Dolichyl-diphosphooligosaccharide--protein glycosyltransferase subunit STT3A OS=Homo sapiens GN=STT3A PE=1 SV=2 - [STT3A_HUMAN]	Hap1	0	0	0	0	0	1	0	0.345129	0	0	0	0	0	0	0	0	0	0	0	0	0	0
P47804	RPE-retinal G protein-coupled receptor OS=Homo sapiens GN=RGR PE=1 SV=1 - [RGR_HUMAN]	Hap1	0	0	0	0	0	0	0	0	0	0	0	0	0	0	1	0	0	0	0	0	0	0
P47914	60S ribosomal protein L29 OS=Homo sapiens GN=RPL29 PE=1 SV=2 - [RL29_HUMAN]	Hap1	0.652082	1	0	0	0	0	0.207538	0	0.212283	0.10427	0	0	0	0	0	0	0	0	0	0	0	0
P48047	ATP synthase subunit O, mitochondrial OS=Homo sapiens GN=ATP5O PE=1 SV=1 - [ATPO_HUMAN]	Hap1	0	0	0	0	0.536901	0.822024	1	0.857173	0.624615	0.440161	0.27684	0.724435	0.297972	0.456515	0.224488	0.322289	0	0	0	0.19348	0	0
P48444	Coatomer subunit delta OS=Homo sapiens GN=ARCN1 PE=1 SV=1 - [COPD_HUMAN]	Hap1	1	0	0	0	0.796447	0	0	0	0	0	0	0	0	0	0	0	0	0	0	0	0	0
P48643	T-complex protein 1 subunit epsilon OS=Homo sapiens GN=CCT5 PE=1 SV=1 - [TCPE_HUMAN]	Hap1	0	0	0	0	0	1	0	0	0	0	0	0	0	0	0	0	0	0	0	0	0	0
P49006	MARCKS-related protein OS=Homo sapiens GN=MARCKSL1 PE=1 SV=2 - [MRP_HUMAN]	Hap1	1	0.704242	0.268	0.21497	0.165394	0	0.0610909	0	0	0	0	0	0	0	0	0	0	0	0	0	0	0
P49189	4-trimethylaminobutyraldehyde dehydrogenase OS=Homo sapiens GN=ALDH9A1 PE=1 SV=3 - [AL9A1_HUMAN]	Hap1	0	0	0.769357	1	0	0	0	0	0	0	0	0	0	0	0	0	0	0	0	0	0	0
P49368	T-complex protein 1 subunit gamma OS=Homo sapiens GN=CCT3 PE=1 SV=4 - [TCPG_HUMAN]	Hap1	0	0	0	0	0	1	0	0	0	0	0	0	0	0	0	0	0	0	0	0	0	0
P49406	39S ribosomal protein L19, mitochondrial OS=Homo sapiens GN=MRPL19 PE=1 SV=2 - [RM19_HUMAN]	Hap1	0	0	0	0	0	0	0	0	1	0.250732	0.177157	0.553728	0.125636	0	0.0534129	0	0	0	0	0	0	0
P49411	Elongation factor Tu, mitochondrial OS=Homo sapiens GN=TUFM PE=1 SV=2 - [EFTU_HUMAN]	Hap1	0	1	0	0.584179	0.238973	0.401739	0.137979	0	0.0259474	0.0186312	0	0	0	0	0	0	0	0	0	0	0	0
P49419	Alpha-aminoadipic semialdehyde dehydrogenase OS=Homo sapiens GN=ALDH7A1 PE=1 SV=5 - [AL7A1_HUMAN]	Hap1	0	1	0	0	0	0	0	0	0	0	0	0	0	0	0	0	0	0	0	0	0	0
P49721	Proteasome subunit beta type-2 OS=Homo sapiens GN=PSMB2 PE=1 SV=1 - [PSB2_HUMAN]	Hap1	0	0	0.283768	0.600223	0.0827252	1	0.0784066	0	0	0	0	0	0	0	0	0	0	0	0	0	0	0
P49914	5-formyltetrahydrofolate cyclo-ligase OS=Homo sapiens GN=MTHFS PE=1 SV=2 - [MTHFS_HUMAN]	Hap1	1	0	0	0	0	0	0	0	0	0	0	0	0	0	0	0	0	0	0	0	0	0
P50213	Isocitrate dehydrogenase [NAD] subunit alpha, mitochondrial OS=Homo sapiens GN=IDH3A PE=1 SV=1 - [IDH3A_HUMAN]	Hap1	0	0.934719	1	0.56801	0.158354	0.235936	0	0	0	0	0	0	0	0	0	0	0	0	0	0	0	0
P50416	Carnitine O-palmitoyltransferase 1, liver isoform OS=Homo sapiens GN=CPT1A PE=1 SV=2 - [CPT1A_HUMAN]	Hap1	0.587171	1	0.381661	0.361653	0.145787	0.215162	0.0873618	0	0	0.0294591	0	0	0	0	0	0	0	0	0	0	0	0
P50454	Serpin H1 OS=Homo sapiens GN=SERPINH1 PE=1 SV=2 - [SERPH_HUMAN]	Hap1	0.0614337	1	0.397334	0.4	0	0	0	0.0644092	0.0118516	0	0	0	0	0	0	0	0	0	0	0	0	0
P50990	T-complex protein 1 subunit theta OS=Homo sapiens GN=CCT8 PE=1 SV=4 - [TCPQ_HUMAN]	Hap1	0	0	0	0	0	1	0	0	0	0	0	0	0	0	0	0	0	0	0	0	0	0
P50991	T-complex protein 1 subunit delta OS=Homo sapiens GN=CCT4 PE=1 SV=4 - [TCPD_HUMAN]	Hap1	0	0	0	0	0	0	0	0	0	0	0	0	1	0	0	0	0	0	0	0	0	0
P51148	Ras-related protein Rab-5C OS=Homo sapiens GN=RAB5C PE=1 SV=2 - [RAB5C_HUMAN]	Hap1	0	0.876429	0.938929	1	0.270143	0	0	0.197857	0	0	0	0	0	0	0	0	0	0	0	0	0	0
P51149	Ras-related protein Rab-7a OS=Homo sapiens GN=RAB7A PE=1 SV=1 - [RAB7A_HUMAN]	Hap1	0	1	0	0	0	0	0	0	0	0	0	0	0	0	0	0	0	0	0	0	0	0
P51398	28S ribosomal protein S29, mitochondrial OS=Homo sapiens GN=DAP3 PE=1 SV=1 - [RT29_HUMAN]	Hap1	0	0	0	0	0	0.975133	0.601776	1	0	0	0	0.272735	0.0288455	0	0	0	0	0	0	0	0	0
P51553	Isocitrate dehydrogenase [NAD] subunit gamma, mitochondrial OS=Homo sapiens GN=IDH3G PE=1 SV=1 - [IDH3G_HUMAN]	Hap1	0	0	0	0	0	1	0	0	0	0	0	0	0	0	0	0	0	0	0	0	0	0
P51572	B-cell receptor-associated protein 31 OS=Homo sapiens GN=BCAP31 PE=1 SV=3 - [BAP31_HUMAN]	Hap1	0	1	0	0	0	0	0	0	0	0	0	0	0	0	0	0	0	0	0	0	0	0
P51659	Peroxisomal multifunctional enzyme type 2 OS=Homo sapiens GN=HSD17B4 PE=1 SV=3 - [DHB4_HUMAN]	Hap1	0	0	0	0	0	1	0	0	0	0	0	0	0	0	0	0	0	0	0	0	0	0
P52292	Importin subunit alpha-1 OS=Homo sapiens GN=KPNA2 PE=1 SV=1 - [IMA1_HUMAN]	Hap1	1	0	0	0	0	0	0	0	0	0	0	0	0	0	0	0	0	0	0	0	0	0
P52743	Putative zinc finger protein 137 OS=Homo sapiens GN=ZNF137P PE=5 SV=1 - [ZN137_HUMAN]	Hap1	0	0	0	0	0	0	0	0	0	1	0	0	0	0	0	0	0	0	0	0	0	0
P52815	39S ribosomal protein L12, mitochondrial OS=Homo sapiens GN=MRPL12 PE=1 SV=2 - [RM12_HUMAN]	Hap1	0	0	0	0	0	0	0	0.501587	1	0.265491	0	0.314168	0.0926044	0	0	0	0	0	0	0	0	0
P53597	Succinyl-CoA ligase [ADP/GDP-forming] subunit alpha, mitochondrial OS=Homo sapiens GN=SUCLG1 PE=1 SV=4 - [SUCA_HUMAN]	Hap1	0.297039	1	0.425034	0.475841	0.18459	0	0	0	0	0	0	0	0	0	0	0	0	0	0	0	0	0
P53701	Cytochrome c-type heme lyase OS=Homo sapiens GN=HCCS PE=1 SV=1 - [CCHL_HUMAN]	Hap1	0.395038	1	0.370228	0	0.163833	0	0.0663565	0	0	0	0	0	0	0	0	0	0	0	0	0	0	0
P53985	Monocarboxylate transporter 1 OS=Homo sapiens GN=SLC16A1 PE=1 SV=3 - [MOT1_HUMAN]	Hap1	0	0	0.939872	1	0.538432	0	0	0	0	0.147149	0	0	0	0	0	0	0	0	0	0	0	0
P54819	Adenylate kinase 2, mitochondrial OS=Homo sapiens GN=AK2 PE=1 SV=2 - [KAD2_HUMAN]	Hap1	0.920805	1	0.318289	0	0.259899	0	0.120067	0	0	0	0	0	0	0	0	0	0	0	0	0	0	0
P54886	Delta-1-pyrroline-5-carboxylate synthase OS=Homo sapiens GN=ALDH18A1 PE=1 SV=2 - [P5CS_HUMAN]	Hap1	0.0953765	1	0.861295	0.780053	0.154888	0	0.0751651	0.0948481	0.00663804	0	0	0	0	0	0	0	0	0	0	0	0	0
P55072	Transitional endoplasmic reticulum ATPase OS=Homo sapiens GN=VCP PE=1 SV=4 - [TERA_HUMAN]	Hap1	0	0	0.188857	0.194547	0	1	0	0.0939121	0	0	0	0	0	0	0	0	0	0	0	0	0	0
P55084	Trifunctional enzyme subunit beta, mitochondrial OS=Homo sapiens GN=HADHB PE=1 SV=3 - [ECHB_HUMAN]	Hap1	0	0	0.155574	0.542845	0.157779	1	0.134443	0.201664	0.029193	0	0	0	0	0	0	0	0	0	0	0	0	0
P55789	FAD-linked sulfhydryl oxidase ALR OS=Homo sapiens GN=GFER PE=1 SV=2 - [ALR_HUMAN]	Hap1	1	0	0	0	0	0	0	0	0	0	0	0	0	0	0	0	0	0	0	0	0	0
P55809	Succinyl-CoA:3-ketoacid coenzyme A transferase 1, mitochondrial OS=Homo sapiens GN=OXCT1 PE=1 SV=1 - [SCOT1_HUMAN]	Hap1	0	0	0.369638	0	0	1	0	0.190684	0	0	0	0	0	0	0	0	0	0	0	0	0	0
P56134	ATP synthase subunit f, mitochondrial OS=Homo sapiens GN=ATP5J2 PE=2 SV=3 - [ATPK_HUMAN]	Hap1	0	0	0	0	0	0	0.605089	0.364238	0.455908	0	0	1	0.138724	0	0	0.962705	0	0	0	0	0	0
P56381	ATP synthase subunit epsilon, mitochondrial OS=Homo sapiens GN=ATP5E PE=1 SV=2 - [ATP5E_HUMAN]	Hap1	0	0	0	0	0.588439	0	0.641052	1	0	0	0	0	0	0	0	0	0	0	0	0	0	0
P56385	ATP synthase subunit e, mitochondrial OS=Homo sapiens GN=ATP5I PE=1 SV=2 - [ATP5I_HUMAN]	Hap1	0	0	0	0	0	0	0	0	0	0	0.359755	0.69226	1	0.397265	0.292198	0.494457	0	0	0	0.150762	0.0824163	0
P60059	Protein transport protein Sec61 subunit gamma OS=Homo sapiens GN=SEC61G PE=2 SV=1 - [SC61G_HUMAN]	Hap1	1	0	0	0	0	0	0	0	0	0	0	0	0	0	0	0	0	0	0	0	0	0
P60468	Protein transport protein Sec61 subunit beta OS=Homo sapiens GN=SEC61B PE=1 SV=2 - [SC61B_HUMAN]	Hap1	1	0	0	0	0	0	0	0	0	0	0	0	0	0	0	0	0	0	0	0	0	0
P60709	Actin, cytoplasmic 1 OS=Homo sapiens GN=ACTB PE=1 SV=1 - [ACTB_HUMAN]	Hap1	0	1	0	0	0.154908	0	0	0	0	0	0	0	0	0	0	0	0	0	0	0	0	0
P60709;P63261	Actin, cytoplasmic 1 OS=Homo sapiens GN=ACTB PE=1 SV=1 - [ACTB_HUMAN]|Actin, cytoplasmic 2 OS=Homo sapiens GN=ACTG1 PE=1 SV=1 - [ACTG_HUMAN]	Hap1	0	0	0	0	0	0	1	0	0.240366	0	0	0	0	0	0	0	0	0	0	0	0	0
P60709;P63261;Q562R1	Actin, cytoplasmic 1 OS=Homo sapiens GN=ACTB PE=1 SV=1 - [ACTB_HUMAN]|Actin, cytoplasmic 2 OS=Homo sapiens GN=ACTG1 PE=1 SV=1 - [ACTG_HUMAN]|Beta-actin-like protein 2 OS=Homo sapiens GN=ACTBL2 PE=1 SV=2 - [ACTBL_HUMAN]	Hap1	0	0	1	0	0.19979	0	0.197244	0	0	0	0	0	0	0	0	0	0	0	0	0	0	0
P61006	Ras-related protein Rab-8A OS=Homo sapiens GN=RAB8A PE=1 SV=1 - [RAB8A_HUMAN]	Hap1	0	0	0	1	0	0	0	0	0	0	0	0	0	0	0	0	0	0	0	0	0	0
P61604	10 kDa heat shock protein, mitochondrial OS=Homo sapiens GN=HSPE1 PE=1 SV=2 - [CH10_HUMAN]	Hap1	0.177918	1	0.582082	0.624213	0.156029	0.168232	0.0611138	0.0813559	0.00788862	0.00491041	0	0.00163923	0	0	0	0	0	0	0	0	0	0
P61619	Protein transport protein Sec61 subunit alpha isoform 1 OS=Homo sapiens GN=SEC61A1 PE=1 SV=2 - [S61A1_HUMAN]	Hap1	0	0	0	0	0	1	0	0.28531	0	0	0	0	0	0	0	0	0	0	0	0	0	0
P62750	60S ribosomal protein L23a OS=Homo sapiens GN=RPL23A PE=1 SV=1 - [RL23A_HUMAN]	Hap1	0	0	0	0	0	0	0	0	1	0	0	0.787165	0.285134	0	0	0	0	0	0	0	0	0
P62805	Histone H4 OS=Homo sapiens GN=HIST1H4A PE=1 SV=2 - [H4_HUMAN]	Hap1	0	0	0	0	0	1	0	0.536204	0	0	0	0	0	0	0	0	0	0	0	0	0	0
P62820	Ras-related protein Rab-1A OS=Homo sapiens GN=RAB1A PE=1 SV=3 - [RAB1A_HUMAN]	Hap1	0.660484	0	1	0.671707	0	0	0	0	0	0	0	0	0	0	0	0	0	0	0	0	0	0
P62820;Q92928	Ras-related protein Rab-1A OS=Homo sapiens GN=RAB1A PE=1 SV=3 - [RAB1A_HUMAN]|Putative Ras-related protein Rab-1C OS=Homo sapiens GN=RAB1C PE=5 SV=2 - [RAB1C_HUMAN]	Hap1	0	0	0	1	0.174821	0	0	0	0	0	0	0	0	0	0	0	0	0	0	0	0	0
P63215	Guanine nucleotide-binding protein G(I)/G(S)/G(O) subunit gamma-3 OS=Homo sapiens GN=GNG3 PE=3 SV=1 - [GBG3_HUMAN]	Hap1	0	0	0.626943	1	0	0.575528	0	0	0	0	0	0	0	0	0	0	0	0	0	0	0	0
P63261	Actin, cytoplasmic 2 OS=Homo sapiens GN=ACTG1 PE=1 SV=1 - [ACTG_HUMAN]	Hap1	0.953448	0	1	0	0.166414	0	0	0	0	0	0	0	0	0	0	0	0	0	0	0	0	0
P67809	Nuclease-sensitive element-binding protein 1 OS=Homo sapiens GN=YBX1 PE=1 SV=3 - [YBOX1_HUMAN]	Hap1	0.419272	1	0.632672	0	0.184698	0.0871795	0	0	0	0	0	0	0	0	0	0	0	0	0	0	0	0
P68104	Elongation factor 1-alpha 1 OS=Homo sapiens GN=EEF1A1 PE=1 SV=1 - [EF1A1_HUMAN]	Hap1	0	0.659352	0.476309	1	0.203824	0.610224	0.0996675	0.183957	0.0221197	0	0	0	0	0	0	0	0	0	0	0	0	0
P78371	T-complex protein 1 subunit beta OS=Homo sapiens GN=CCT2 PE=1 SV=4 - [TCPB_HUMAN]	Hap1	0	0	0	0.228304	0	1	0	0.154003	0	0	0	0	0	0	0	0	0	0	0	0	0	0
P78527	DNA-dependent protein kinase catalytic subunit OS=Homo sapiens GN=PRKDC PE=1 SV=3 - [PRKDC_HUMAN]	Hap1	0	1	0.55756	0.802959	0.157019	0	0.359473	0.0656803	0.0662216	0	0	0	0	0	0	0	0	0	0	0	0	0
P80723	Brain acid soluble protein 1 OS=Homo sapiens GN=BASP1 PE=1 SV=2 - [BASP1_HUMAN]	Hap1	0.510155	1	0	0.276666	0.293215	0	0	0	0	0	0	0	0	0	0	0	0	0	0	0	0	0
P82650	28S ribosomal protein S22, mitochondrial OS=Homo sapiens GN=MRPS22 PE=1 SV=1 - [RT22_HUMAN]	Hap1	0	0	0	0	0	0	0.685635	1	0	0.0670115	0	0	0	0	0	0	0	0	0	0	0	0
P82663	28S ribosomal protein S25, mitochondrial OS=Homo sapiens GN=MRPS25 PE=1 SV=1 - [RT25_HUMAN]	Hap1	0	0	0	0	0	0	0	1	0	0	0	0	0	0	0	0	0	0	0	0	0	0
P82664	28S ribosomal protein S10, mitochondrial OS=Homo sapiens GN=MRPS10 PE=1 SV=2 - [RT10_HUMAN]	Hap1	0	0	0	0	0	0	0	1	0	0	0	0	0	0	0	0	0	0	0	0	0	0
P82673	28S ribosomal protein S35, mitochondrial OS=Homo sapiens GN=MRPS35 PE=1 SV=1 - [RT35_HUMAN]	Hap1	0	0	0	0	0	0	1	0.58094	0.0424886	0	0	0	0	0	0	0	0	0	0	0	0	0
P82675	28S ribosomal protein S5, mitochondrial OS=Homo sapiens GN=MRPS5 PE=1 SV=2 - [RT05_HUMAN]	Hap1	0	0	0	0	0	0.464791	1	0.926753	0.143697	0	0	0	0	0	0	0	0	0	0	0	0	0
P82909	28S ribosomal protein S36, mitochondrial OS=Homo sapiens GN=MRPS36 PE=1 SV=2 - [RT36_HUMAN]	Hap1	0	0	0	0	0	0	1	0	0.578955	0.436807	0	0	0	0	0	0	0	0	0	0	0	0
P82912	28S ribosomal protein S11, mitochondrial OS=Homo sapiens GN=MRPS11 PE=1 SV=2 - [RT11_HUMAN]	Hap1	0	0	0	0	0	0	0	0	1	0	0	0	0	0	0	0	0	0	0	0	0	0
P82914	28S ribosomal protein S15, mitochondrial OS=Homo sapiens GN=MRPS15 PE=1 SV=1 - [RT15_HUMAN]	Hap1	0	0	0	0	0	0.400713	1	0.924301	0.33785	0.158804	0	0	0	0	0	0	0	0	0	0	0	0
P82930	28S ribosomal protein S34, mitochondrial OS=Homo sapiens GN=MRPS34 PE=1 SV=2 - [RT34_HUMAN]	Hap1	0	0	0	0	0	1	0.155534	0.146602	0	0	0	0	0	0	0	0	0	0	0	0	0	0
P82932	28S ribosomal protein S6, mitochondrial OS=Homo sapiens GN=MRPS6 PE=1 SV=3 - [RT06_HUMAN]	Hap1	0	0	0	0	0	0.662587	1	0.925901	0	0.208667	0	0.0450546	0	0	0	0	0	0	0	0	0	0
P82933	28S ribosomal protein S9, mitochondrial OS=Homo sapiens GN=MRPS9 PE=1 SV=2 - [RT09_HUMAN]	Hap1	0	0	0	0	0.0597161	0	0.786929	1	0.143297	0	0	0.0942012	0	0	0	0	0	0	0	0	0	0
P99999	Cytochrome c OS=Homo sapiens GN=CYCS PE=1 SV=2 - [CYC_HUMAN]	Hap1	1	0.587932	0.315039	0.410855	0.195482	0	0.103275	0.0729836	0.013675	0	0	0	0	0	0	0	0	0	0	0	0	0
Q00059	Transcription factor A, mitochondrial OS=Homo sapiens GN=TFAM PE=1 SV=1 - [TFAM_HUMAN]	Hap1	0.0268391	1	0.592238	0.363217	0.137289	0.187233	0	0	0	0	0	0	0	0	0	0	0	0	0	0	0	0
Q00325	Phosphate carrier protein, mitochondrial OS=Homo sapiens GN=SLC25A3 PE=1 SV=2 - [MPCP_HUMAN]	Hap1	0.502176	1	0.508268	0.650827	0.248303	0.340731	0.150566	0.137076	0.0276762	0.0393647	0.0161184	0.0170583	0	0.00433856	0	0.00221062	0	0	0	0	0	0
Q00341	Vigilin OS=Homo sapiens GN=HDLBP PE=1 SV=2 - [VIGLN_HUMAN]	Hap1	0	0	0	0	0	1	0	0	0	0	0	0	0	0	0	0	0	0	0	0	0	0
Q00839	Heterogeneous nuclear ribonucleoprotein U OS=Homo sapiens GN=HNRNPU PE=1 SV=6 - [HNRPU_HUMAN]	Hap1	0	0	0.973226	1	0.440869	0	0.292232	0	0	0	0	0	0	0	0	0	0	0	0	0	0	0
Q01082	Spectrin beta chain, non-erythrocytic 1 OS=Homo sapiens GN=SPTBN1 PE=1 SV=2 - [SPTB2_HUMAN]	Hap1	0	0	0.882924	1	0	0	0	0	0	0	0	0	0	0	0	0	0	0	0	0	0	0
Q01650	Large neutral amino acids transporter small subunit 1 OS=Homo sapiens GN=SLC7A5 PE=1 SV=2 - [LAT1_HUMAN]	Hap1	0	1	0	0	0	0	0.105493	0.0478285	0.0218018	0	0	0	0.00821869	0	0	0	0	0	0	0	0	0
Q02218	2-oxoglutarate dehydrogenase, mitochondrial OS=Homo sapiens GN=OGDH PE=1 SV=3 - [ODO1_HUMAN]	Hap1	0	0	0	0.0675676	0.0129392	0.712838	0.378209	1	0.0409417	0	0	0	0	0	0	0	0	0	0	0	0	0
Q02218;Q9ULD0	2-oxoglutarate dehydrogenase, mitochondrial OS=Homo sapiens GN=OGDH PE=1 SV=3 - [ODO1_HUMAN]|2-oxoglutarate dehydrogenase-like, mitochondrial OS=Homo sapiens GN=OGDHL PE=1 SV=3 - [OGDHL_HUMAN]	Hap1	0	0	0	0	0	1	0	0	0.549047	0.269718	0	0	0	0	0	0	0	0	0	0	0	0
Q02252	Methylmalonate-semialdehyde dehydrogenase [acylating], mitochondrial OS=Homo sapiens GN=ALDH6A1 PE=1 SV=2 - [MMSA_HUMAN]	Hap1	0	0.771565	1	0.812023	0	0	0	0	0	0	0	0	0	0	0	0	0	0	0	0	0	0
Q02952	A-kinase anchor protein 12 OS=Homo sapiens GN=AKAP12 PE=1 SV=4 - [AKA12_HUMAN]	Hap1	0	0	0	0	1	0	0.374198	0	0	0	0	0	0	0	0	0	0	0	0	0	0	0
Q02978	Mitochondrial 2-oxoglutarate/malate carrier protein OS=Homo sapiens GN=SLC25A11 PE=1 SV=3 - [M2OM_HUMAN]	Hap1	0.863627	1	0.456416	0.389183	0.201569	0.0779852	0.107466	0.0478897	0.0204263	0.0358643	0.0142163	0.0200509	0.0161803	0.00150965	0	0	0	0	0	0	0	0
Q04837	Single-stranded DNA-binding protein, mitochondrial OS=Homo sapiens GN=SSBP1 PE=1 SV=1 - [SSBP_HUMAN]	Hap1	0.443882	1	0.664903	0.705727	0.224816	0	0.280934	0.375115	0.0788983	0.0233556	0	0.13627	0	0	0	0.0926863	0	0	0	0	0	0
Q05682	Caldesmon OS=Homo sapiens GN=CALD1 PE=1 SV=3 - [CALD1_HUMAN]	Hap1	1	0	0	0	0	0	0	0	0	0	0	0	0	0	0	0	0	0	0	0	0	0
Q07021	Complement component 1 Q subcomponent-binding protein, mitochondrial OS=Homo sapiens GN=C1QBP PE=1 SV=1 - [C1QBP_HUMAN]	Hap1	0.326087	0.817265	0.321802	1	0.205293	0	0.171708	0.13264	0.00628103	0	0	0	0	0	0	0	0	0	0	0	0	0
Q07065	Cytoskeleton-associated protein 4 OS=Homo sapiens GN=CKAP4 PE=1 SV=2 - [CKAP4_HUMAN]	Hap1	0	0.567201	0.529944	1	0	0	0.236699	0.341435	0	0	0	0	0	0	0	0	0	0	0	0	0	0
Q07812	Apoptosis regulator BAX OS=Homo sapiens GN=BAX PE=1 SV=1 - [BAX_HUMAN]	Hap1	1	0.512477	0	0.428856	0.108203	0	0.146934	0	0	0	0	0	0	0	0	0	0	0	0	0	0	0
Q08380	Galectin-3-binding protein OS=Homo sapiens GN=LGALS3BP PE=1 SV=1 - [LG3BP_HUMAN]	Hap1	0	0	0	0	0	1	0	0	0	0	0	0	0	0	0	0	0	0	0	0	0	0
Q09666	Neuroblast differentiation-associated protein AHNAK OS=Homo sapiens GN=AHNAK PE=1 SV=2 - [AHNK_HUMAN]	Hap1	0	1	0.243019	0.367665	0.128126	0	0.0664104	0	0	0	0	0	0	0	0	0	0	0	0	0	0	0
Q10570	Cleavage and polyadenylation specificity factor subunit 1 OS=Homo sapiens GN=CPSF1 PE=1 SV=2 - [CPSF1_HUMAN]	Hap1	0	0	0	0	0	0	0	0	1	0	0	0	0	0	0	0	0	0	0	0	0	0
Q10713	Mitochondrial-processing peptidase subunit alpha OS=Homo sapiens GN=PMPCA PE=1 SV=2 - [MPPA_HUMAN]	Hap1	0.462762	0.645783	0.345488	1	0	0	0	0	0	0	0	0	0	0	0	0	0	0	0	0	0	0
Q12797	Aspartyl/asparaginyl beta-hydroxylase OS=Homo sapiens GN=ASPH PE=1 SV=3 - [ASPH_HUMAN]	Hap1	0	0	0	0	0	1	0	0	0	0	0	0	0	0	0	0	0	0	0	0	0	0
Q12849	G-rich sequence factor 1 OS=Homo sapiens GN=GRSF1 PE=1 SV=3 - [GRSF1_HUMAN]	Hap1	0	0.926381	0.874153	0.999643	0.260963	1	0	0.240463	0	0.0324955	0	0	0	0	0	0	0	0	0	0	0	0
Q12882	Dihydropyrimidine dehydrogenase [NADP(+)] OS=Homo sapiens GN=DPYD PE=1 SV=2 - [DPYD_HUMAN]	Hap1	0	0	0	0	0	0	0	0	0	1	0	0	0	0	0	0	0	0	0	0	0	0
Q12931	Heat shock protein 75 kDa, mitochondrial OS=Homo sapiens GN=TRAP1 PE=1 SV=3 - [TRAP1_HUMAN]	Hap1	0.21222	1	0.778318	0.506623	0.152203	0.182211	0.0850906	0.0869424	0.0138551	0.0119573	0	0	0	0	0	0	0	0	0	0	0	0
Q13011	Delta(3,5)-Delta(2,4)-dienoyl-CoA isomerase, mitochondrial OS=Homo sapiens GN=ECH1 PE=1 SV=2 - [ECH1_HUMAN]	Hap1	0	0	0.584306	0	0	1	0.0997029	0	0	0	0	0	0	0	0	0	0	0	0	0	0	0
Q13084	39S ribosomal protein L28, mitochondrial OS=Homo sapiens GN=MRPL28 PE=1 SV=4 - [RM28_HUMAN]	Hap1	0	0	0	0	0	0	0	1	0	0	0	0	0	0	0	0	0	0	0	0	0	0
Q13129	Zinc finger protein Rlf OS=Homo sapiens GN=RLF PE=1 SV=2 - [RLF_HUMAN]	Hap1	0	0	0	0	0	0	0	0	1	0	0	0	0	0.208956	0	0	0	0	0	0	0	0
Q13162	Peroxiredoxin-4 OS=Homo sapiens GN=PRDX4 PE=1 SV=1 - [PRDX4_HUMAN]	Hap1	0.147661	0	1	0.86309	0	0	0	0	0	0	0	0	0	0	0	0	0	0	0	0	0	0
Q13283	Ras GTPase-activating protein-binding protein 1 OS=Homo sapiens GN=G3BP1 PE=1 SV=1 - [G3BP1_HUMAN]	Hap1	1	0	0	0	0	0	0	0	0	0	0	0	0	0	0	0	0	0	0	0	0	0
Q13405	39S ribosomal protein L49, mitochondrial OS=Homo sapiens GN=MRPL49 PE=1 SV=1 - [RM49_HUMAN]	Hap1	0	0	0	0	0	0	0	0	1	0	0	0.581151	0.161369	0	0	0.0856746	0	0	0	0	0	0
Q13409	Cytoplasmic dynein 1 intermediate chain 2 OS=Homo sapiens GN=DYNC1I2 PE=1 SV=3 - [DC1I2_HUMAN]	Hap1	0	0	0	1	0.744073	0.778017	0.359968	0	0.0788254	0	0	0	0	0	0	0	0	0	0	0	0	0
Q13423	NAD(P) transhydrogenase, mitochondrial OS=Homo sapiens GN=NNT PE=1 SV=3 - [NNTM_HUMAN]	Hap1	0.593571	1	0.535878	0.493972	0.246154	0.486223	0.229564	0.178358	0	0	0	0	0	0	0	0	0	0	0	0	0	0
Q13492	Phosphatidylinositol-binding clathrin assembly protein OS=Homo sapiens GN=PICALM PE=1 SV=2 - [PICAL_HUMAN]	Hap1	1	0	0	0	0	0	0	0	0	0	0	0	0	0	0	0	0	0	0	0	0	0
Q13724	Mannosyl-oligosaccharide glucosidase OS=Homo sapiens GN=MOGS PE=1 SV=5 - [MOGS_HUMAN]	Hap1	1	0	0	0	0	0	0	0	0	0	0	0	0	0	0	0	0	0	0	0	0	0
Q13813	Spectrin alpha chain, non-erythrocytic 1 OS=Homo sapiens GN=SPTAN1 PE=1 SV=3 - [SPTN1_HUMAN]	Hap1	0	0	0	1	0.310733	0	0	0	0	0	0	0	0	0	0	0	0	0	0	0	0	0
Q14061	Cytochrome c oxidase copper chaperone OS=Homo sapiens GN=COX17 PE=1 SV=2 - [COX17_HUMAN]	Hap1	1	0	0	0.791447	0.385771	0	0.206755	0	0	0.0828432	0	0	0.0600231	0	0	0	0	0	0	0	0	0
Q14152	Eukaryotic translation initiation factor 3 subunit A OS=Homo sapiens GN=EIF3A PE=1 SV=1 - [EIF3A_HUMAN]	Hap1	0.662451	1	0.907532	0	0	0	0	0	0	0	0	0	0	0	0	0	0	0	0	0	0	0
Q14197	Peptidyl-tRNA hydrolase ICT1, mitochondrial OS=Homo sapiens GN=ICT1 PE=1 SV=1 - [ICT1_HUMAN]	Hap1	0	0	0	0	0	0	0	0	1	0	0	0	0	0	0	0	0	0	0	0	0	0
Q14204	Cytoplasmic dynein 1 heavy chain 1 OS=Homo sapiens GN=DYNC1H1 PE=1 SV=5 - [DYHC1_HUMAN]	Hap1	0	0	0	0	0	1	0	0	0	0	0	0	0	0	0	0	0	0	0	0	0	0
Q14257	Reticulocalbin-2 OS=Homo sapiens GN=RCN2 PE=1 SV=1 - [RCN2_HUMAN]	Hap1	0	0	0	0	0	1	0	0	0	0	0	0	0	0	0	0	0	0	0	0	0	0
Q14697	Neutral alpha-glucosidase AB OS=Homo sapiens GN=GANAB PE=1 SV=3 - [GANAB_HUMAN]	Hap1	0.0709869	1	0.48376	0.369769	0.13807	0.11421	0.0576827	0.0360712	0.00798563	0.0146408	0	0	0	0	0	0	0	0	0	0	0	0
Q14974	Importin subunit beta-1 OS=Homo sapiens GN=KPNB1 PE=1 SV=2 - [IMB1_HUMAN]	Hap1	0	0.835301	1	0	0	0	0	0	0	0	0	0	0	0	0	0	0	0	0	0	0	0
Q15005	Signal peptidase complex subunit 2 OS=Homo sapiens GN=SPCS2 PE=1 SV=3 - [SPCS2_HUMAN]	Hap1	1	0	0	0	0.188586	0	0.107378	0	0	0.0649769	0	0.0593688	0.0789092	0	0	0	0	0	0	0	0	0
Q15019	Septin-2 OS=Homo sapiens GN=SEPT2 PE=1 SV=1 - [SEPT2_HUMAN]	Hap1	0	0	1	0	0	0	0	0	0	0	0	0	0	0	0	0	0	0	0	0	0	0
Q15070	Mitochondrial inner membrane protein OXA1L OS=Homo sapiens GN=OXA1L PE=1 SV=3 - [OXA1L_HUMAN]	Hap1	1	0	0	0	0	0	0	0	0	0	0	0	0	0	0	0	0	0	0	0	0	0
Q15078	Cyclin-dependent kinase 5 activator 1 OS=Homo sapiens GN=CDK5R1 PE=1 SV=1 - [CD5R1_HUMAN]	Hap1	0	0	0	0	0	1	0	0	0	0	0	0	0	0	0	0	0	0	0	0	0	0
Q15084	Protein disulfide-isomerase A6 OS=Homo sapiens GN=PDIA6 PE=1 SV=1 - [PDIA6_HUMAN]	Hap1	0	0.576416	1	0.326746	0.0689723	0	0.0753623	0.0635837	0	0	0	0	0	0	0	0	0	0	0	0	0	0
Q15155	Nodal modulator 1 OS=Homo sapiens GN=NOMO1 PE=1 SV=5 - [NOMO1_HUMAN]	Hap1	0	0	0.967417	0	0	1	0	0	0	0	0	0	0	0	0	0	0	0	0	0	0	0
Q15738	Sterol-4-alpha-carboxylate 3-dehydrogenase, decarboxylating OS=Homo sapiens GN=NSDHL PE=1 SV=2 - [NSDHL_HUMAN]	Hap1	1	0	0	0	0	0	0	0	0	0	0	0	0	0	0	0	0	0	0	0	0	0
Q15758	Neutral amino acid transporter B(0) OS=Homo sapiens GN=SLC1A5 PE=1 SV=2 - [AAAT_HUMAN]	Hap1	1	0.906386	0.35656	0.21407	0.185438	0	0	0	0	0	0	0	0	0	0	0	0	0	0	0	0	0
Q15836	Vesicle-associated membrane protein 3 OS=Homo sapiens GN=VAMP3 PE=1 SV=3 - [VAMP3_HUMAN]	Hap1	1	0	0	0	0	0	0	0	0	0	0	0	0	0	0	0	0	0	0	0	0	0
Q15904	V-type proton ATPase subunit S1 OS=Homo sapiens GN=ATP6AP1 PE=1 SV=2 - [VAS1_HUMAN]	Hap1	0	1	0	0	0.404894	0	0.461442	0	0	0	0	0	0	0	0	0	0	0	0	0	0	0
Q16181	Septin-7 OS=Homo sapiens GN=SEPT7 PE=1 SV=2 - [SEPT7_HUMAN]	Hap1	0.656582	1	0.290618	0.692509	0.342545	0.0840291	0	0	0	0	0	0	0	0	0	0	0	0	0	0	0	0
Q16540	39S ribosomal protein L23, mitochondrial OS=Homo sapiens GN=MRPL23 PE=1 SV=1 - [RM23_HUMAN]	Hap1	0	0	0	0	0	0	0	0.492559	1	0.295753	0	0.827949	0	0	0	0	0	0	0	0	0	0
Q16698	2,4-dienoyl-CoA reductase, mitochondrial OS=Homo sapiens GN=DECR1 PE=1 SV=1 - [DECR_HUMAN]	Hap1	0	1	0.48341	0.427131	0.203066	0	0.0689206	0	0	0	0	0	0	0	0	0	0	0	0	0	0	0
Q16718	NADH dehydrogenase [ubiquinone] 1 alpha subcomplex subunit 5 OS=Homo sapiens GN=NDUFA5 PE=1 SV=3 - [NDUA5_HUMAN]	Hap1	0	1	0	0	0	0	0	0	0	0	0	0	0	0	0	0	0	0	0	0	0	0
Q16740	Putative ATP-dependent Clp protease proteolytic subunit, mitochondrial OS=Homo sapiens GN=CLPP PE=1 SV=1 - [CLPP_HUMAN]	Hap1	1	0.116258	0.230626	0	0.0747744	0	0.085217	0	0	0	0	0	0	0	0	0	0	0	0	0	0	0
Q16822	Phosphoenolpyruvate carboxykinase [GTP], mitochondrial OS=Homo sapiens GN=PCK2 PE=1 SV=3 - [PCKGM_HUMAN]	Hap1	0.589263	1	0.525962	0.332853	0.100609	0	0.0447436	0.0458013	0	0	0	0	0	0	0	0	0	0	0	0	0	0
Q16836	Hydroxyacyl-coenzyme A dehydrogenase, mitochondrial OS=Homo sapiens GN=HADH PE=1 SV=3 - [HCDH_HUMAN]	Hap1	0.251797	1	0.553402	0.669448	0.138254	0	0.0641335	0.0577343	0	0	0	0	0	0	0	0	0	0	0	0	0	0
Q16891	Mitochondrial inner membrane protein OS=Homo sapiens GN=IMMT PE=1 SV=1 - [IMMT_HUMAN]	Hap1	0.442232	1	0.452589	0.609554	0	0.460982	0.471339	0.362411	0.246161	0.196429	0.0420446	0.0160714	0.0185268	0	0.00933036	0	0	0	0	0	0	0
Q2M3G0	ATP-binding cassette sub-family B member 5 OS=Homo sapiens GN=ABCB5 PE=1 SV=4 - [ABCB5_HUMAN]	Hap1	0.488248	0	0.21066	0.400672	0.192865	1	0.643537	0.54225	0.296866	0.159569	0	0.0289312	0	0	0	0.0241382	0	0	0	0	0	0
Q2VYF4	LETM1 domain-containing protein LETM2, mitochondrial OS=Homo sapiens GN=LETM2 PE=2 SV=2 - [LETM2_HUMAN]	Hap1	0	0	0	0	0	0	0	0	0	0	0	0	0	0	1	0	0	0	0	0	0	0
Q3ZCQ8	Mitochondrial import inner membrane translocase subunit TIM50 OS=Homo sapiens GN=TIMM50 PE=1 SV=2 - [TIM50_HUMAN]	Hap1	0.251764	1	0.466883	0.513319	0.27077	0.101548	0	0	0	0	0	0	0	0	0	0	0	0	0	0	0	0
Q4G0A6	Protein FAM188B OS=Homo sapiens GN=FAM188B PE=2 SV=2 - [F188B_HUMAN]	Hap1	0	0	0	0	0	0	0	0	1	0	0	0	0	0	0	0	0	0	0	0	0	0
Q4KMQ2	Anoctamin-6 OS=Homo sapiens GN=ANO6 PE=1 SV=2 - [ANO6_HUMAN]	Hap1	0.989789	0	1	0	0.573425	0	0.179094	0	0	0	0	0	0	0	0	0	0	0	0	0	0	0
Q4W5G0	Tigger transposable element-derived protein 2 OS=Homo sapiens GN=TIGD2 PE=2 SV=1 - [TIGD2_HUMAN]	Hap1	0	1	0.322961	0	0.199031	0	0	0	0.0228641	0.0171252	0	0	0	0	0	0	0	0	0	0	0	0
Q562R1	Beta-actin-like protein 2 OS=Homo sapiens GN=ACTBL2 PE=1 SV=2 - [ACTBL_HUMAN]	Hap1	0	0	0	1	0	0	0	0	0	0	0	0	0	0	0	0	0	0	0	0	0	0
Q5JPH6	Probable glutamate--tRNA ligase, mitochondrial OS=Homo sapiens GN=EARS2 PE=1 SV=2 - [SYEM_HUMAN]	Hap1	0.257509	0.693008	0.982209	1	0.183451	0.308357	0.0769549	0	0	0	0	0	0	0	0	0	0	0	0	0	0	0
Q5JRX3	Presequence protease, mitochondrial OS=Homo sapiens GN=PITRM1 PE=1 SV=3 - [PREP_HUMAN]	Hap1	0	1	0.431521	0.287474	0.113352	0	0	0	0	0	0	0	0	0	0	0	0	0	0	0	0	0
Q5JTV8	Torsin-1A-interacting protein 1 OS=Homo sapiens GN=TOR1AIP1 PE=1 SV=2 - [TOIP1_HUMAN]	Hap1	1	0	0	0	0	0	0	0	0	0	0	0	0	0	0	0	0	0	0	0	0	0
Q5JTZ9	Alanine--tRNA ligase, mitochondrial OS=Homo sapiens GN=AARS2 PE=1 SV=1 - [SYAM_HUMAN]	Hap1	0	1	0	0	0.153031	0	0	0	0	0	0	0	0	0	0	0	0	0	0	0	0	0
Q5ST30	Valine--tRNA ligase, mitochondrial OS=Homo sapiens GN=VARS2 PE=1 SV=2 - [SYVM_HUMAN]	Hap1	0	0	1	0	0	0	0	0	0	0	0	0	0	0	0	0	0	0	0	0	0	0
Q5T160	Probable arginine--tRNA ligase, mitochondrial OS=Homo sapiens GN=RARS2 PE=1 SV=1 - [SYRM_HUMAN]	Hap1	0	0	0	0	0	1	0	0	0	0	0	0	0	0	0	0	0	0	0	0	0	0
Q5T653	39S ribosomal protein L2, mitochondrial OS=Homo sapiens GN=MRPL2 PE=1 SV=2 - [RM02_HUMAN]	Hap1	0	0	0	0	0	0	0	1	0.526171	0	0	0	0	0	0	0	0	0	0	0	0	0
Q5T9A4	ATPase family AAA domain-containing protein 3B OS=Homo sapiens GN=ATAD3B PE=1 SV=1 - [ATD3B_HUMAN]	Hap1	0	0	0.42596	1	0.96815	0.405628	0.694154	0.243368	0.163176	0	0	0	0	0	0	0	0	0	0	0	0	0
Q5T9A4;Q9NVI7	ATPase family AAA domain-containing protein 3A OS=Homo sapiens GN=ATAD3A PE=1 SV=2 - [ATD3A_HUMAN]|ATPase family AAA domain-containing protein 3B OS=Homo sapiens GN=ATAD3B PE=1 SV=1 - [ATD3B_HUMAN]	Hap1	0	0	0.2875	1	0.442845	0.670517	0.366466	0	0.0595431	0.0363879	0	0.0100948	0	0	0	0	0	0	0	0	0	0
Q5TC12	ATP synthase mitochondrial F1 complex assembly factor 1 OS=Homo sapiens GN=ATPAF1 PE=1 SV=1 - [ATPF1_HUMAN]	Hap1	1	0	0.887031	0.56113	0	0	0	0	0	0	0	0	0	0	0	0	0	0	0	0	0	0
Q5U5X0	LYR motif-containing protein 7 OS=Homo sapiens GN=LYRM7 PE=1 SV=1 - [LYRM7_HUMAN]	Hap1	1	0	0	0	0	0	0	0	0	0	0	0	0	0	0	0	0	0	0	0	0	0
Q5VST9	Obscurin OS=Homo sapiens GN=OBSCN PE=1 SV=3 - [OBSCN_HUMAN]	Hap1	0	0	0	0	0	0	1	0	0	0	0	0	0	0.131574	0	0	0	0	0	0	0	0
Q5VWZ2	Lysophospholipase-like protein 1 OS=Homo sapiens GN=LYPLAL1 PE=1 SV=3 - [LYPL1_HUMAN]	Hap1	1	0	0	0	0	0	0	0	0	0	0	0	0	0	0	0	0	0	0	0	0	0
Q6DN90	IQ motif and SEC7 domain-containing protein 1 OS=Homo sapiens GN=IQSEC1 PE=1 SV=1 - [IQEC1_HUMAN]	Hap1	0	1	0	0	0	0	0.124317	0	0	0.0267401	0	0	0	0	0	0	0	0	0	0	0	0
Q6IN84	rRNA methyltransferase 1, mitochondrial OS=Homo sapiens GN=MRM1 PE=1 SV=1 - [MRM1_HUMAN]	Hap1	0	0.272784	0	1	0.522072	0	0	0	0	0	0	0	0	0	0	0	0	0	0	0	0	0
Q6IPM2	IQ domain-containing protein E OS=Homo sapiens GN=IQCE PE=1 SV=2 - [IQCE_HUMAN]	Hap1	0	0	0	0	1	0	0	0	0	0	0	0	0	0	0	0	0	0	0	0	0	0
Q6IPU0	Centromere protein P OS=Homo sapiens GN=CENPP PE=1 SV=1 - [CENPP_HUMAN]	Hap1	0	0	0	0	0	0	0	0	0	0	0	0	0	0	0.681623	1	0	0	0	0	0	0
Q6IQ21	Zinc finger protein 770 OS=Homo sapiens GN=ZNF770 PE=2 SV=1 - [ZN770_HUMAN]	Hap1	0	0	1	0.780822	0.376847	0	0	0	0	0	0	0	0	0	0	0	0	0	0	0	0	0
Q6NUK1	Calcium-binding mitochondrial carrier protein SCaMC-1 OS=Homo sapiens GN=SLC25A24 PE=1 SV=2 - [SCMC1_HUMAN]	Hap1	0	0	0	0	0	1	0	0	0	0	0	0	0	0	0	0	0	0	0	0	0	0
Q6NVY1	3-hydroxyisobutyryl-CoA hydrolase, mitochondrial OS=Homo sapiens GN=HIBCH PE=1 SV=2 - [HIBCH_HUMAN]	Hap1	0	1	0.393066	0.316934	0	0	0.0477737	0	0	0	0	0	0	0	0	0	0	0	0	0	0	0
Q6P1L8	39S ribosomal protein L14, mitochondrial OS=Homo sapiens GN=MRPL14 PE=1 SV=1 - [RM14_HUMAN]	Hap1	0	0	0	0	0	0	0	0	1	0.278626	0	0.566727	0.221338	0	0	0	0	0	0	0	0	0
Q6P587	Acylpyruvase FAHD1, mitochondrial OS=Homo sapiens GN=FAHD1 PE=1 SV=2 - [FAHD1_HUMAN]	Hap1	0	1	0.546033	0	0	0	0	0	0	0	0	0	0	0	0	0	0	0	0	0	0	0
Q6P597	Kinesin light chain 3 OS=Homo sapiens GN=KLC3 PE=1 SV=2 - [KLC3_HUMAN]	Hap1	0	0	0	1	0	0.923117	0	0	0	0	0	0	0	0	0	0	0	0	0	0	0	0
Q6PRD1	Probable G-protein coupled receptor 179 OS=Homo sapiens GN=GPR179 PE=1 SV=2 - [GP179_HUMAN]	Hap1	0	0	0	0	0	0	1	0	0	0	0	0	0	0	0	0	0	0	0	0	0	0
Q6UB35	Monofunctional C1-tetrahydrofolate synthase, mitochondrial OS=Homo sapiens GN=MTHFD1L PE=1 SV=1 - [C1TM_HUMAN]	Hap1	0	1	0.748138	0.690875	0.226862	0.412989	0	0.0745345	0	0.0156937	0	0	0	0	0	0	0	0	0	0	0	0
Q6YN16	Hydroxysteroid dehydrogenase-like protein 2 OS=Homo sapiens GN=HSDL2 PE=1 SV=1 - [HSDL2_HUMAN]	Hap1	1	0	0	0	0	0	0	0	0	0	0	0	0	0	0	0	0	0	0	0	0	0
Q6ZMP0	Thrombospondin type-1 domain-containing protein 4 OS=Homo sapiens GN=THSD4 PE=2 SV=2 - [THSD4_HUMAN]	Hap1	0.182892	0	0.58739	0.88448	0.762522	0	1	0.988536	0.652028	0.00121517	0.426279	0.404497	0.491446	0.000873633	0.198589	0.247178	0.000235626	0	0	0.063545	0.497531	0
Q6ZS02	Putative GED domain-containing protein DNM1P46 OS=Homo sapiens GN=DNM1P46 PE=5 SV=1 - [DMP46_HUMAN]	Hap1	0	0	0	0	0	0	0	0	0	0	0	0	0	0	0	0	0	0	0	0	1	0
Q6ZTQ4	Cadherin-related family member 3 OS=Homo sapiens GN=CDHR3 PE=2 SV=1 - [CDHR3_HUMAN]	Hap1	0	1	0	0	0	0	0	0	0	0	0	0	0	0	0	0	0	0	0	0	0	0
Q709C8	Vacuolar protein sorting-associated protein 13C OS=Homo sapiens GN=VPS13C PE=1 SV=1 - [VP13C_HUMAN]	Hap1	0	0	0	0	1	0	0	0	0	0	0	0	0	0	0	0	0	0	0	0	0	0
Q7KZF4	Staphylococcal nuclease domain-containing protein 1 OS=Homo sapiens GN=SND1 PE=1 SV=1 - [SND1_HUMAN]	Hap1	0	1	0	0	0	0	0	0	0	0	0	0	0	0	0	0	0	0	0	0	0	0
Q7L0Y3	Mitochondrial ribonuclease P protein 1 OS=Homo sapiens GN=TRMT10C PE=1 SV=2 - [MRRP1_HUMAN]	Hap1	0	0	0	0	0	1	0	0	0	0	0	0	0	0	0	0	0	0	0	0	0	0
Q7L1W4	Leucine-rich repeat-containing protein 8D OS=Homo sapiens GN=LRRC8D PE=1 SV=1 - [LRC8D_HUMAN]	Hap1	0	0	0	0	0	0	0	0	1	0	0	0	0	0	0	0	0	0	0	0	0	0
Q7L2E3	Putative ATP-dependent RNA helicase DHX30 OS=Homo sapiens GN=DHX30 PE=1 SV=1 - [DHX30_HUMAN]	Hap1	0	0	0	0	0.664196	0	1	0	0	0	0	0	0	0	0	0	0	0	0	0	0	0
Q7Z2T5	TRMT1-like protein OS=Homo sapiens GN=TRMT1L PE=1 SV=2 - [TRM1L_HUMAN]	Hap1	0	0	0	0	0	0	0	1	0	0	0	0	0	0	0	0	0	0	0	0	0	0
Q7Z2W9	39S ribosomal protein L21, mitochondrial OS=Homo sapiens GN=MRPL21 PE=1 SV=2 - [RM21_HUMAN]	Hap1	0	0	0	0	0	0	0	0	1	0	0	0	0	0	0	0	0	0	0	0	0	0
Q7Z434	Mitochondrial antiviral-signaling protein OS=Homo sapiens GN=MAVS PE=1 SV=2 - [MAVS_HUMAN]	Hap1	1	0.0595966	0	0	0.0567406	0	0.0893948	0	0	0	0	0	0	0	0	0	0	0	0	0	0	0
Q7Z7H8	39S ribosomal protein L10, mitochondrial OS=Homo sapiens GN=MRPL10 PE=1 SV=3 - [RM10_HUMAN]	Hap1	0	0	0	0	0	0	0	0	0.708852	1	0	0.0895661	0	0	0	0	0	0	0	0	0	0
Q86TD4	Sarcalumenin OS=Homo sapiens GN=SRL PE=2 SV=2 - [SRCA_HUMAN]	Hap1	0	0	0	0	0	0	0	0	0	0	0	0	0	1	0	0	0	0	0	0	0	0
Q86TS9	39S ribosomal protein L52, mitochondrial OS=Homo sapiens GN=MRPL52 PE=2 SV=2 - [RM52_HUMAN]	Hap1	0	0	0	0	0	0	0	0	0.848479	1	0.836044	0.65946	0	0.183681	0	0	0	0	0	0	0	0
Q86UE4	Protein LYRIC OS=Homo sapiens GN=MTDH PE=1 SV=2 - [LYRIC_HUMAN]	Hap1	0	1	0.443575	0	0	0	0	0.0975701	0	0	0	0	0	0	0	0	0	0	0	0	0	0
Q8IVS2	Malonyl-CoA-acyl carrier protein transacylase, mitochondrial OS=Homo sapiens GN=MCAT PE=1 SV=2 - [FABD_HUMAN]	Hap1	0	0	0	0	0	1	0	0.380421	0	0	0	0	0	0	0	0	0	0	0	0	0	0
Q8IWC1	MAP7 domain-containing protein 3 OS=Homo sapiens GN=MAP7D3 PE=1 SV=2 - [MA7D3_HUMAN]	Hap1	1	0	0	0	0	0	0.36147	0	0	0	0	0	0	0	0	0	0	0	0	0	0	0
Q8IXM3	39S ribosomal protein L41, mitochondrial OS=Homo sapiens GN=MRPL41 PE=1 SV=1 - [RM41_HUMAN]	Hap1	0	0	0	0	0	0	0	0	0	0	0.672537	1	0.435058	0	0.129664	0	0	0	0	0	0	0
Q8IYB8	ATP-dependent RNA helicase SUPV3L1, mitochondrial OS=Homo sapiens GN=SUPV3L1 PE=1 SV=1 - [SUV3_HUMAN]	Hap1	0.820029	1	0.637228	0	0.241872	0	0.114949	0	0	0	0	0	0	0	0	0	0	0	0	0	0	0
Q8IZU0	Protein FAM9B OS=Homo sapiens GN=FAM9B PE=2 SV=1 - [FAM9B_HUMAN]	Hap1	0	0	1	0.889277	0.209863	0	0	0	0	0	0	0	0	0	0	0	0	0	0	0	0	0
Q8N183	Mimitin, mitochondrial OS=Homo sapiens GN=NDUFAF2 PE=1 SV=1 - [MIMIT_HUMAN]	Hap1	0	1	0	0.763574	0	0	0	0.0891411	0	0	0	0	0	0	0	0	0	0	0	0	0	0
Q8N1H7	Protein SIX6OS1 OS=Homo sapiens GN=SIX6OS1 PE=2 SV=2 - [S6OS1_HUMAN]	Hap1	1	0	0.64634	0	0	0	0	0	0	0	0	0	0	0	0	0	0	0	0	0	0	0
Q8N1Q8	Acyl-coenzyme A thioesterase THEM5 OS=Homo sapiens GN=THEM5 PE=1 SV=2 - [ACO15_HUMAN]	Hap1	0	0	0	0	0	0	0	0	0	1	0	0	0	0	0	0	0	0	0	0	0	0
Q8N490	Probable hydrolase PNKD OS=Homo sapiens GN=PNKD PE=1 SV=2 - [PNKD_HUMAN]	Hap1	0	1	0.875076	0	0	0	0	0	0	0	0	0	0	0	0	0	0	0	0	0	0	0
Q8N4Q1	Mitochondrial intermembrane space import and assembly protein 40 OS=Homo sapiens GN=CHCHD4 PE=1 SV=1 - [MIA40_HUMAN]	Hap1	0	1	0.340055	0.474499	0.24872	0	0	0	0	0	0	0	0	0	0	0	0	0	0	0	0	0
Q8N5M9	Protein jagunal homolog 1 OS=Homo sapiens GN=JAGN1 PE=1 SV=1 - [JAGN1_HUMAN]	Hap1	1	0	0	0	0	0	0	0	0	0	0	0	0	0	0	0	0	0	0	0	0	0
Q8N5N7	39S ribosomal protein L50, mitochondrial OS=Homo sapiens GN=MRPL50 PE=1 SV=2 - [RM50_HUMAN]	Hap1	0	0	0	0	0	0	0	0	1	0.396388	0	0	0	0	0	0	0	0	0	0	0	0
Q8N983	39S ribosomal protein L43, mitochondrial OS=Homo sapiens GN=MRPL43 PE=1 SV=1 - [RM43_HUMAN]	Hap1	0	0	0	0	0	0	0	1	0	0.233216	0	0	0	0	0	0	0	0	0	0	0	0
Q8NBJ5	Procollagen galactosyltransferase 1 OS=Homo sapiens GN=GLT25D1 PE=1 SV=1 - [GT251_HUMAN]	Hap1	0	0	0.642527	1	0.240575	0	0.293169	0	0	0	0	0	0	0	0	0	0	0	0	0	0	0
Q8NBN7	Retinol dehydrogenase 13 OS=Homo sapiens GN=RDH13 PE=1 SV=2 - [RDH13_HUMAN]	Hap1	0.25613	0.632678	0	1	0	0	0	0	0	0	0	0	0	0	0	0	0	0	0	0	0	0
Q8NBS9	Thioredoxin domain-containing protein 5 OS=Homo sapiens GN=TXNDC5 PE=1 SV=2 - [TXND5_HUMAN]	Hap1	0	0	0	1	0	0	0	0	0	0	0	0	0	0	0	0	0	0	0	0	0	0
Q8NC51	Plasminogen activator inhibitor 1 RNA-binding protein OS=Homo sapiens GN=SERBP1 PE=1 SV=2 - [PAIRB_HUMAN]	Hap1	0.737803	1	0.418896	0.303869	0.160602	0.0325565	0.0464355	0.0238893	0	0	0	0	0	0	0	0	0	0	0	0	0	0
Q8NC60	Nitric oxide-associated protein 1 OS=Homo sapiens GN=NOA1 PE=1 SV=2 - [NOA1_HUMAN]	Hap1	0	0	0	0	0.0784135	0.795339	1	0	0.127838	0	0	0.0354706	0	0	0	0	0	0	0	0	0	0
Q8NE28	Serine/threonine kinase-like domain-containing protein STKLD1 OS=Homo sapiens GN=STKLD1 PE=2 SV=4 - [STKL1_HUMAN]	Hap1	0	0	0	0	0	0	0	1	0	0	0	0	0	0	0	0	0	0	0	0	0	0
Q8TAE8	Growth arrest and DNA damage-inducible proteins-interacting protein 1 OS=Homo sapiens GN=GADD45GIP1 PE=1 SV=1 - [G45IP_HUMAN]	Hap1	0	0	0	0	0	0	0	0	1	0.320376	0.327364	0.706923	0.278882	0	0	0	0	0	0	0	0	0
Q8TCC3	39S ribosomal protein L30, mitochondrial OS=Homo sapiens GN=MRPL30 PE=1 SV=1 - [RM30_HUMAN]	Hap1	0	0	0	0	0	0	0	0	1	0	0	0	0	0	0	0	0	0	0	0	0	0
Q8TCS8	Polyribonucleotide nucleotidyltransferase 1, mitochondrial OS=Homo sapiens GN=PNPT1 PE=1 SV=2 - [PNPT1_HUMAN]	Hap1	0.256522	1	0	0.622901	0.276108	0	0.0925958	0	0	0	0	0	0	0	0	0	0	0	0	0	0	0
Q8TD26	Chromodomain-helicase-DNA-binding protein 6 OS=Homo sapiens GN=CHD6 PE=1 SV=4 - [CHD6_HUMAN]	Hap1	0	0	0	0	0	1	0.572523	0.282368	0	0	0	0	0	0	0	0	0	0	0	0	0	0
Q8TD30	Alanine aminotransferase 2 OS=Homo sapiens GN=GPT2 PE=1 SV=1 - [ALAT2_HUMAN]	Hap1	0	1	0.569076	0	0	0	0	0	0	0	0	0	0	0	0	0	0	0	0	0	0	0
Q8TEA8	D-tyrosyl-tRNA(Tyr) deacylase 1 OS=Homo sapiens GN=DTD1 PE=1 SV=2 - [DTD1_HUMAN]	Hap1	1	0.515517	0	0	0	0	0	0	0	0	0	0	0	0	0	0	0	0	0	0	0	0
Q8WWL7	G2/mitotic-specific cyclin-B3 OS=Homo sapiens GN=CCNB3 PE=1 SV=2 - [CCNB3_HUMAN]	Hap1	0	0	0	0	0	0	0	0	0	0	0	0	0	0	0	0	0	0	0	0	1	0
Q92547	DNA topoisomerase 2-binding protein 1 OS=Homo sapiens GN=TOPBP1 PE=1 SV=3 - [TOPB1_HUMAN]	Hap1	0.255153	0	1	0	0.368245	0.527019	0.180297	0	0	0	0	0	0	0	0	0	0	0	0	0	0	0
Q92552	28S ribosomal protein S27, mitochondrial OS=Homo sapiens GN=MRPS27 PE=1 SV=3 - [RT27_HUMAN]	Hap1	0	0	0	0	0	1	0.0747205	0.741666	0.0610931	0	0	0	0	0	0	0	0	0	0	0	0	0
Q92575	UBX domain-containing protein 4 OS=Homo sapiens GN=UBXN4 PE=1 SV=2 - [UBXN4_HUMAN]	Hap1	0	1	0	0	0	0	0	0	0	0	0	0	0	0	0	0	0	0	0	0	0	0
Q92599	Septin-8 OS=Homo sapiens GN=SEPT8 PE=1 SV=4 - [SEPT8_HUMAN]	Hap1	0.4825	1	0.455758	0	0	0	0	0	0	0	0	0	0	0	0	0	0	0	0	0	0	0
Q92665	28S ribosomal protein S31, mitochondrial OS=Homo sapiens GN=MRPS31 PE=1 SV=3 - [RT31_HUMAN]	Hap1	0	0	0	0	0	0.639274	1	0.786316	0.0903237	0	0	0	0	0	0	0	0	0	0	0	0	0
Q92738	USP6 N-terminal-like protein OS=Homo sapiens GN=USP6NL PE=1 SV=3 - [US6NL_HUMAN]	Hap1	0	0	0	0	0	0	0	1	0	0	0	0	0	0	0	0	0	0	0	0	0	0
Q92945	Far upstream element-binding protein 2 OS=Homo sapiens GN=KHSRP PE=1 SV=4 - [FUBP2_HUMAN]	Hap1	1	0	0	0	0	0	0	0	0	0	0	0	0	0	0	0	0	0	0	0	0	0
Q92949	Forkhead box protein J1 OS=Homo sapiens GN=FOXJ1 PE=2 SV=3 - [FOXJ1_HUMAN]	Hap1	0	1	0	0	0	0	0	0	0	0	0	0	0	0	0	0	0	0	0	0	0	0
Q969Y2	tRNA modification GTPase GTPBP3, mitochondrial OS=Homo sapiens GN=GTPBP3 PE=2 SV=2 - [GTPB3_HUMAN]	Hap1	0.450927	0.883642	1	0.551096	0	0	0.0604047	0.0721754	0	0	0	0	0	0	0	0	0	0	0	0	0	0
Q969Z0	Protein TBRG4 OS=Homo sapiens GN=TBRG4 PE=1 SV=1 - [TBRG4_HUMAN]	Hap1	0.484423	1	0	0	0	0	0	0	0	0	0	0	0	0	0	0	0	0	0	0	0	0
Q96A33	Coiled-coil domain-containing protein 47 OS=Homo sapiens GN=CCDC47 PE=1 SV=1 - [CCD47_HUMAN]	Hap1	0.916596	1	0	0	0	0	0	0	0	0	0	0	0	0	0	0	0	0	0	0	0	0
Q96A35	39S ribosomal protein L24, mitochondrial OS=Homo sapiens GN=MRPL24 PE=1 SV=1 - [RM24_HUMAN]	Hap1	0	0	0	0	0	0	0	0	1	0.619723	0	0	0	0	0	0	0	0	0	0	0	0
Q96AB3	Isochorismatase domain-containing protein 2, mitochondrial OS=Homo sapiens GN=ISOC2 PE=1 SV=1 - [ISOC2_HUMAN]	Hap1	0.662389	0.883244	0	1	0	0	0.110677	0	0	0	0	0	0	0	0	0	0	0	0	0	0	0
Q96AG4	Leucine-rich repeat-containing protein 59 OS=Homo sapiens GN=LRRC59 PE=1 SV=1 - [LRC59_HUMAN]	Hap1	0	1	0.543779	0.546215	0.0937459	0	0.125806	0.134826	0	0	0	0	0	0	0	0	0	0	0	0	0	0
Q96AY3	Peptidyl-prolyl cis-trans isomerase FKBP10 OS=Homo sapiens GN=FKBP10 PE=1 SV=1 - [FKB10_HUMAN]	Hap1	0	1	0	0	0	0	0	0	0	0	0	0	0	0	0	0	0	0	0	0	0	0
Q96AZ6	Interferon-stimulated gene 20 kDa protein OS=Homo sapiens GN=ISG20 PE=1 SV=2 - [ISG20_HUMAN]	Hap1	0	0	1	0	0	0	0	0	0	0	0	0	0	0	0	0	0	0	0	0	0	0
Q96BR5	Sel1 repeat-containing protein 1 OS=Homo sapiens GN=SELRC1 PE=1 SV=2 - [SELR1_HUMAN]	Hap1	0	1	0	0	0	0	0	0	0	0	0	0	0	0	0	0	0	0	0	0	0	0
Q96C01	Protein FAM136A OS=Homo sapiens GN=FAM136A PE=1 SV=1 - [F136A_HUMAN]	Hap1	0	1	0	0	0.293378	0	0	0	0	0	0	0	0	0	0	0	0	0	0	0	0	0
Q96C36	Pyrroline-5-carboxylate reductase 2 OS=Homo sapiens GN=PYCR2 PE=1 SV=1 - [P5CR2_HUMAN]	Hap1	0	0.522593	1	0.581289	0.160947	0.317702	0	0.071118	0.0113742	0	0	0	0	0	0	0	0	0	0	0	0	0
Q96CS3	FAS-associated factor 2 OS=Homo sapiens GN=FAF2 PE=1 SV=2 - [FAF2_HUMAN]	Hap1	0.394868	1	0.969351	0	0	0	0	0	0	0	0	0	0	0	0	0	0	0	0	0	0	0
Q96DA6	Mitochondrial import inner membrane translocase subunit TIM14 OS=Homo sapiens GN=DNAJC19 PE=1 SV=3 - [TIM14_HUMAN]	Hap1	0.642704	1	0.632435	0.459136	0.127129	0.0904579	0	0.0318656	0	0	0	0	0	0	0	0	0	0	0	0	0	0
Q96DV4	39S ribosomal protein L38, mitochondrial OS=Homo sapiens GN=MRPL38 PE=1 SV=2 - [RM38_HUMAN]	Hap1	0	0	0	0	0	0	0	0	1	0.247938	0	0.340516	0	0	0	0	0	0	0	0	0	0
Q96E11	Ribosome-recycling factor, mitochondrial OS=Homo sapiens GN=MRRF PE=1 SV=1 - [RRFM_HUMAN]	Hap1	1	0	0.548132	0.577586	0.313362	0	0.0917385	0	0	0	0	0	0	0	0	0	0	0	0	0	0	0
Q96EL3	39S ribosomal protein L53, mitochondrial OS=Homo sapiens GN=MRPL53 PE=1 SV=1 - [RM53_HUMAN]	Hap1	0	0	0	0	0	0	0	1	0	0	0	0	0	0	0	0	0	0	0	0	0	0
Q96ER9	Coiled-coil domain-containing protein 51 OS=Homo sapiens GN=CCDC51 PE=1 SV=2 - [CCD51_HUMAN]	Hap1	0	0	1	0	0.380842	0	0	0	0	0	0	0	0	0	0	0	0	0	0	0	0	0
Q96EY7	Pentatricopeptide repeat domain-containing protein 3, mitochondrial OS=Homo sapiens GN=PTCD3 PE=1 SV=3 - [PTCD3_HUMAN]	Hap1	0	0	0	0	0	1	0.216568	0.72474	0.111157	0.090317	0	0	0	0	0	0	0	0	0	0	0	0
Q96FN5	Kinesin-like protein KIF12 OS=Homo sapiens GN=KIF12 PE=2 SV=3 - [KIF12_HUMAN]	Hap1	0	0.979181	1	0	0	0	0.258154	0	0	0	0	0	0	0	0	0	0	0	0	0	0	0
Q96GW9	Methionine--tRNA ligase, mitochondrial OS=Homo sapiens GN=MARS2 PE=1 SV=2 - [SYMM_HUMAN]	Hap1	0	0	1	0	0	0	0	0	0	0	0	0	0	0	0	0	0	0	0	0	0	0
Q96HS1	Serine/threonine-protein phosphatase PGAM5, mitochondrial OS=Homo sapiens GN=PGAM5 PE=1 SV=2 - [PGAM5_HUMAN]	Hap1	0	0	0	0	0	1	0	0	0	0	0	0	0	0	0	0	0	0	0	0	0	0
Q96HY7	Probable 2-oxoglutarate dehydrogenase E1 component DHKTD1, mitochondrial OS=Homo sapiens GN=DHTKD1 PE=2 SV=2 - [DHTK1_HUMAN]	Hap1	0	0	0	1	0	0	0.124268	0	0	0	0	0	0	0	0	0	0	0	0	0	0	0
Q96I59	Probable asparagine--tRNA ligase, mitochondrial OS=Homo sapiens GN=NARS2 PE=1 SV=3 - [SYNM_HUMAN]	Hap1	0	0	0	0	0	1	0	0	0	0	0	0	0	0	0	0	0	0	0	0	0	0
Q96I99	Succinyl-CoA ligase [GDP-forming] subunit beta, mitochondrial OS=Homo sapiens GN=SUCLG2 PE=1 SV=2 - [SUCB2_HUMAN]	Hap1	0.348967	0.908952	1	0.655164	0.181178	0	0.105968	0	0	0.0228003	0	0	0	0	0	0	0	0	0	0	0	0
Q96KK5	Histone H2A type 1-H OS=Homo sapiens GN=HIST1H2AH PE=1 SV=3 - [H2A1H_HUMAN]	Hap1	0	0	0	1	0	0	0.226353	0.661377	0	0	0	0	0	0	0	0	0	0	0	0	0	0
Q96L93	Kinesin-like protein KIF16B OS=Homo sapiens GN=KIF16B PE=1 SV=2 - [KI16B_HUMAN]	Hap1	1	0	0	0	0	0	0	0	0	0	0	0	0	0	0	0	0	0	0	0	0	0
Q96M66	Putative uncharacterized protein FLJ32790 OS=Homo sapiens PE=2 SV=2 - [YP010_HUMAN]	Hap1	0	0	0	0.139838	0	1	0.0143437	0.185423	0.0050101	0	0	0	0	0	0	0	0	0	0	0	0	0
Q96M86	Dynein heavy chain domain-containing protein 1 OS=Homo sapiens GN=DNHD1 PE=2 SV=2 - [DNHD1_HUMAN]	Hap1	0	1	0	0	0	0	0	0	0	0	0	0	0	0	0	0	0	0	0	0	0	0
Q96N67	Dedicator of cytokinesis protein 7 OS=Homo sapiens GN=DOCK7 PE=1 SV=4 - [DOCK7_HUMAN]	Hap1	0	0	0	0	0	0	0	0	0	0	1	0.197998	0.398348	0	0.143243	0.21962	0	0	0	0.0787287	0	0
Q96PE6	Zinc finger imprinted 3 OS=Homo sapiens GN=ZIM3 PE=2 SV=1 - [ZIM3_HUMAN]	Hap1	1	0	0	0	0	0	0	0	0	0	0	0	0	0	0	0	0	0	0	0	0	0
Q96RP9	Elongation factor G, mitochondrial OS=Homo sapiens GN=GFM1 PE=1 SV=2 - [EFGM_HUMAN]	Hap1	0	0	0.897454	0	0	1	0	0.321177	0	0	0	0	0	0	0	0	0	0	0	0	0	0
Q96RQ3	Methylcrotonoyl-CoA carboxylase subunit alpha, mitochondrial OS=Homo sapiens GN=MCCC1 PE=1 SV=3 - [MCCA_HUMAN]	Hap1	0	0	0	0	0.0352772	0	0	0	0	0	0.00650439	0	0	0	0	0	0	0	0	1	0	0
Q96S66	Chloride channel CLIC-like protein 1 OS=Homo sapiens GN=CLCC1 PE=1 SV=1 - [CLCC1_HUMAN]	Hap1	0	1	0	0	0	0	0	0	0	0	0	0	0	0	0	0	0	0	0	0	0	0
Q96T58	Msx2-interacting protein OS=Homo sapiens GN=SPEN PE=1 SV=1 - [MINT_HUMAN]	Hap1	0	0	0	0	0	0	0	0	0.498882	1	0	0	0	0	0	0	0	0	0	0	0	0
Q99442	Translocation protein SEC62 OS=Homo sapiens GN=SEC62 PE=1 SV=1 - [SEC62_HUMAN]	Hap1	0.557175	1	0.352392	0	0	0	0	0	0	0	0	0	0	0	0	0	0	0	0	0	0	0
Q99536	Synaptic vesicle membrane protein VAT-1 homolog OS=Homo sapiens GN=VAT1 PE=1 SV=2 - [VAT1_HUMAN]	Hap1	0.656428	0	1	0	0	0	0	0	0	0	0	0	0	0	0	0	0	0	0	0	0	0
Q99613	Eukaryotic translation initiation factor 3 subunit C OS=Homo sapiens GN=EIF3C PE=1 SV=1 - [EIF3C_HUMAN]	Hap1	0.0601311	1	0	0.11299	0	0	0	0.00865236	0	0.0116478	0	0	0	0	0	0	0	0	0	0	0	0
Q99623	Prohibitin-2 OS=Homo sapiens GN=PHB2 PE=1 SV=2 - [PHB2_HUMAN]	Hap1	0	0	0	0.767394	0.331618	0.634829	0.369699	0.770276	0.499794	0.606422	0	1	0	0.405928	0.0634829	0.363648	0	0	0	0.212392	0.237464	0
Q99714	3-hydroxyacyl-CoA dehydrogenase type-2 OS=Homo sapiens GN=HSD17B10 PE=1 SV=3 - [HCD2_HUMAN]	Hap1	0.613668	0.419871	1	0.709234	0.192113	0.253719	0.115914	0.0888156	0.00860791	0.0100617	0	0	0	0	0	0	0	0	0	0	0	0
Q99797	Mitochondrial intermediate peptidase OS=Homo sapiens GN=MIPEP PE=1 SV=2 - [MIPEP_HUMAN]	Hap1	0	0	0	0	0	1	0	0	0	0	0	0	0	0	0	0	0	0	0	0	0	0
Q99798	Aconitate hydratase, mitochondrial OS=Homo sapiens GN=ACO2 PE=1 SV=2 - [ACON_HUMAN]	Hap1	0.146006	1	0.672303	0.823907	0.185364	0	0.0946356	0.0776093	0.00886297	0	0	0	0	0	0	0	0	0	0	0	0	0
Q99832	T-complex protein 1 subunit eta OS=Homo sapiens GN=CCT7 PE=1 SV=2 - [TCPH_HUMAN]	Hap1	0	0	0	0	0	1	0	0	0	0	0	0	0	0	0	0	0	0	0	0	0	0
Q9BPW8	Protein NipSnap homolog 1 OS=Homo sapiens GN=NIPSNAP1 PE=1 SV=1 - [NIPS1_HUMAN]	Hap1	0	0	0.732844	1	0.495457	0	0.452349	0	0.0848637	0.101836	0	0	0	0	0	0	0	0	0	0	0	0
Q9BPX6	Calcium uptake protein 1, mitochondrial OS=Homo sapiens GN=MICU1 PE=1 SV=1 - [MICU1_HUMAN]	Hap1	0	1	0	0	0	0	0	0	0	0	0	0	0	0	0	0	0	0	0	0	0	0
Q9BQ48	39S ribosomal protein L34, mitochondrial OS=Homo sapiens GN=MRPL34 PE=1 SV=1 - [RM34_HUMAN]	Hap1	0	0	0	0	0	0	0	1	0	0	0	0	0	0	0	0	0	0	0	0	0	0
Q9BQ52	Zinc phosphodiesterase ELAC protein 2 OS=Homo sapiens GN=ELAC2 PE=1 SV=2 - [RNZ2_HUMAN]	Hap1	0	1	0	0	0	0	0	0	0	0	0	0	0	0	0	0	0	0	0	0	0	0
Q9BQ95	Evolutionarily conserved signaling intermediate in Toll pathway, mitochondrial OS=Homo sapiens GN=ECSIT PE=1 SV=1 - [ECSIT_HUMAN]	Hap1	0	0	0	1	0.205273	0	0.259922	0	0	0	0	0	0	0	0	0	0	0	0	0	0	0
Q9BQP7	Mitochondrial genome maintenance exonuclease 1 OS=Homo sapiens GN=MGME1 PE=1 SV=1 - [MGME1_HUMAN]	Hap1	0	0	1	0	0	0	0	0	0	0	0	0	0	0	0	0	0	0	0	0	0	0
Q9BRJ2	39S ribosomal protein L45, mitochondrial OS=Homo sapiens GN=MRPL45 PE=1 SV=2 - [RM45_HUMAN]	Hap1	0	0	0	0	0	0	0	0.466001	1	0.430378	0	0.849849	0	0	0	0	0	0	0	0	0	0
Q9BS16	Centromere protein K OS=Homo sapiens GN=CENPK PE=1 SV=1 - [CENPK_HUMAN]	Hap1	0	0	0	0	0	0	0	0	0	0	0	1	0	0	0	0	0	0	0	0	0	0
Q9BSJ5	Uncharacterized protein C17orf80 OS=Homo sapiens GN=C17orf80 PE=2 SV=2 - [CQ080_HUMAN]	Hap1	0	0	0	1	0	0	0	0	0	0	0	0	0	0	0	0	0	0	0	0	0	0
Q9BV35	Calcium-binding mitochondrial carrier protein SCaMC-3 OS=Homo sapiens GN=SLC25A23 PE=1 SV=2 - [SCMC3_HUMAN]	Hap1	0	0	0	0	0	1	0	0	0	0	0	0	0	0	0	0	0	0	0	0	0	0
Q9BVC6	Transmembrane protein 109 OS=Homo sapiens GN=TMEM109 PE=1 SV=1 - [TM109_HUMAN]	Hap1	0.898442	1	0	0	0	0	0	0	0	0	0	0	0	0	0	0	0	0	0	0	0	0
Q9BW60	Elongation of very long chain fatty acids protein 1 OS=Homo sapiens GN=ELOVL1 PE=1 SV=1 - [ELOV1_HUMAN]	Hap1	0	0	1	0.634286	0	0	0	0	0	0	0	0	0	0	0	0	0	0	0	0	0	0
Q9BW72	HIG1 domain family member 2A, mitochondrial OS=Homo sapiens GN=HIGD2A PE=1 SV=1 - [HIG2A_HUMAN]	Hap1	0	1	0	0	0	0	0	0	0	0	0	0	0	0	0	0	0	0	0	0	0	0
Q9BW92	Threonine--tRNA ligase, mitochondrial OS=Homo sapiens GN=TARS2 PE=1 SV=1 - [SYTM_HUMAN]	Hap1	0	1	0	0	0	0	0	0	0	0	0	0	0	0	0	0	0	0	0	0	0	0
Q9BWH2	FUN14 domain-containing protein 2 OS=Homo sapiens GN=FUNDC2 PE=1 SV=2 - [FUND2_HUMAN]	Hap1	1	0	0	0	0	0	0	0	0	0	0	0	0	0	0	0	0	0	0	0	0	0
Q9BX68	Histidine triad nucleotide-binding protein 2, mitochondrial OS=Homo sapiens GN=HINT2 PE=1 SV=1 - [HINT2_HUMAN]	Hap1	0	0	0	1	0	0	0.202456	0	0	0	0	0	0	0	0	0	0	0	0	0	0	0
Q9BXK5	Bcl-2-like protein 13 OS=Homo sapiens GN=BCL2L13 PE=1 SV=1 - [B2L13_HUMAN]	Hap1	0	1	0	0	0	0	0	0	0	0	0	0	0	0	0	0	0	0	0	0	0	0
Q9BXR0	Queuine tRNA-ribosyltransferase OS=Homo sapiens GN=QTRT1 PE=1 SV=3 - [TGT_HUMAN]	Hap1	1	0	0	0	0	0	0	0	0	0	0	0	0	0	0	0	0	0	0	0	0	0
Q9BYC9	39S ribosomal protein L20, mitochondrial OS=Homo sapiens GN=MRPL20 PE=1 SV=1 - [RM20_HUMAN]	Hap1	0	0	0	0	0	0	0	0	1	0	0	0	0	0	0	0	0	0	0	0	0	0
Q9BYD1	39S ribosomal protein L13, mitochondrial OS=Homo sapiens GN=MRPL13 PE=1 SV=1 - [RM13_HUMAN]	Hap1	0	0	0	0	0	0	0	0	1	0.275924	0	0	0	0	0	0	0	0	0	0	0	0
Q9BYD3	39S ribosomal protein L4, mitochondrial OS=Homo sapiens GN=MRPL4 PE=1 SV=1 - [RM04_HUMAN]	Hap1	0	0	0	0	0	0	0	0.254121	1	0.745441	0.341211	0.561561	0.305762	0.137491	0.0862144	0.106856	0	0	0	0.0166375	0	0
Q9BYD6	39S ribosomal protein L1, mitochondrial OS=Homo sapiens GN=MRPL1 PE=1 SV=2 - [RM01_HUMAN]	Hap1	0	0	0	0	0	0	0	1	0	0	0	0	0	0	0	0	0	0	0	0	0	0
Q9BYN8	28S ribosomal protein S26, mitochondrial OS=Homo sapiens GN=MRPS26 PE=1 SV=1 - [RT26_HUMAN]	Hap1	0	0	0	0	0.132664	0	1	0.759263	0	0	0	0.137177	0	0	0	0	0	0	0	0	0	0
Q9BZE1	39S ribosomal protein L37, mitochondrial OS=Homo sapiens GN=MRPL37 PE=1 SV=2 - [RM37_HUMAN]	Hap1	0	0	0	0	0	0	0	1	0.12547	0	0	0	0	0	0	0	0	0	0	0	0	0
Q9GZM5	Protein YIPF3 OS=Homo sapiens GN=YIPF3 PE=1 SV=1 - [YIPF3_HUMAN]	Hap1	1	0	0	0	0	0	0	0	0	0	0	0	0.0560964	0.0256588	0	0	0	0	0	0	0	0
Q9GZT3	SRA stem-loop-interacting RNA-binding protein, mitochondrial OS=Homo sapiens GN=SLIRP PE=1 SV=1 - [SLIRP_HUMAN]	Hap1	0.249146	1	0.817543	0.959491	0.601942	0.441915	0.317543	0.116003	0	0	0	0	0	0	0	0	0	0	0	0	0	0
Q9H091	Zinc finger MYND domain-containing protein 15 OS=Homo sapiens GN=ZMYND15 PE=2 SV=2 - [ZMY15_HUMAN]	Hap1	0.726615	0	0	1	0.544358	0	0.261878	0.280438	0	0	0	0	0	0	0	0	0	0	0	0	0	0
Q9H0U6	39S ribosomal protein L18, mitochondrial OS=Homo sapiens GN=MRPL18 PE=1 SV=1 - [RM18_HUMAN]	Hap1	0	0	0	0	0	0	0	0.744016	1	0	0	0	0	0	0	0	0	0	0	0	0	0
Q9H223	EH domain-containing protein 4 OS=Homo sapiens GN=EHD4 PE=1 SV=1 - [EHD4_HUMAN]	Hap1	0	0	0	0	0	0	0	1	0.30514	0	0	0	0	0	0	0	0	0	0	0	0	0
Q9H2U2	Inorganic pyrophosphatase 2, mitochondrial OS=Homo sapiens GN=PPA2 PE=1 SV=2 - [IPYR2_HUMAN]	Hap1	1	0	0	0.737594	0	0	0	0	0	0	0	0	0	0	0	0	0	0	0	0	0	0
Q9H2W6	39S ribosomal protein L46, mitochondrial OS=Homo sapiens GN=MRPL46 PE=1 SV=1 - [RM46_HUMAN]	Hap1	0	0	0	0	0	0	0	0.945869	1	0.544217	0	0	0	0	0	0	0	0	0	0	0	0
Q9H342	Olfactory receptor 51J1 OS=Homo sapiens GN=OR51J1 PE=3 SV=2 - [O51J1_HUMAN]	Hap1	0	1	0	0	0	0	0	0	0	0	0	0	0	0	0	0	0	0	0	0	0	0
Q9H3N1	Thioredoxin-related transmembrane protein 1 OS=Homo sapiens GN=TMX1 PE=1 SV=1 - [TMX1_HUMAN]	Hap1	0.874171	1	0.346106	0.317212	0.237262	0	0	0	0	0.036889	0	0	0	0	0	0	0	0	0	0	0	0
Q9H3S7	Tyrosine-protein phosphatase non-receptor type 23 OS=Homo sapiens GN=PTPN23 PE=1 SV=1 - [PTN23_HUMAN]	Hap1	0	0	1	0	0	0	0	0	0	0	0	0	0	0	0	0	0	0	0	0	0	0
Q9H9B4	Sideroflexin-1 OS=Homo sapiens GN=SFXN1 PE=1 SV=4 - [SFXN1_HUMAN]	Hap1	0	0	1	0.811749	0.459212	0	0.184579	0.160013	0	0.0403004	0	0.0229773	0	0	0	0	0	0	0	0	0	0
Q9H9J2	39S ribosomal protein L44, mitochondrial OS=Homo sapiens GN=MRPL44 PE=1 SV=1 - [RM44_HUMAN]	Hap1	0	0	0	0	0	0	0	0	1	0	0	0	0	0	0	0	0	0	0	0	0	0
Q9HA77	Probable cysteine--tRNA ligase, mitochondrial OS=Homo sapiens GN=CARS2 PE=1 SV=1 - [SYCM_HUMAN]	Hap1	0	1	0.754657	0	0	0	0	0	0	0	0	0	0	0	0	0	0	0	0	0	0	0
Q9HAV7	GrpE protein homolog 1, mitochondrial OS=Homo sapiens GN=GRPEL1 PE=1 SV=2 - [GRPE1_HUMAN]	Hap1	0	0.582825	0.408333	1	0.143902	0	0.0847053	0.156707	0.00884146	0	0	0	0	0	0	0	0	0	0	0	0	0
Q9HC07	Transmembrane protein 165 OS=Homo sapiens GN=TMEM165 PE=1 SV=1 - [TM165_HUMAN]	Hap1	0	0	0.885865	1	0.357817	0	0	0	0	0	0	0	0	0	0	0	0	0	0	0	0	0
Q9HC36	RNA methyltransferase-like protein 1 OS=Homo sapiens GN=RNMTL1 PE=1 SV=2 - [RMTL1_HUMAN]	Hap1	0	0	0	0.122093	0.301357	0	0.370155	1	0.615795	0.423547	0	0.143702	0.0835562	0	0	0	0	0	0	0	0	0
Q9HCC0	Methylcrotonoyl-CoA carboxylase beta chain, mitochondrial OS=Homo sapiens GN=MCCC2 PE=1 SV=1 - [MCCB_HUMAN]	Hap1	0	0	0	0	0	1	0	0	0	0	0	0	0	0	0	0	0	0	0	0	0	0
Q9HD33	39S ribosomal protein L47, mitochondrial OS=Homo sapiens GN=MRPL47 PE=1 SV=2 - [RM47_HUMAN]	Hap1	0	0	0	0	0	0	0.188721	0	1	0.193178	0	0.197292	0.0335447	0.0450291	0	0	0	0	0	0	0	0
Q9HD45	Transmembrane 9 superfamily member 3 OS=Homo sapiens GN=TM9SF3 PE=1 SV=2 - [TM9S3_HUMAN]	Hap1	0	0	0	0	0	1	0	0	0	0	0	0	0	0	0	0	0	0	0	0	0	0
Q9NNW7	Thioredoxin reductase 2, mitochondrial OS=Homo sapiens GN=TXNRD2 PE=1 SV=3 - [TRXR2_HUMAN]	Hap1	0.33125	1	0.644618	0.480556	0.136372	0	0.0585417	0	0	0	0	0	0	0	0	0	0	0	0	0	0	0
Q9NP81	Serine--tRNA ligase, mitochondrial OS=Homo sapiens GN=SARS2 PE=1 SV=1 - [SYSM_HUMAN]	Hap1	0	0.97898	0	1	0.502435	0.507306	0.387849	0	0	0	0	0	0	0	0	0	0	0	0	0	0	0
Q9NP92	28S ribosomal protein S30, mitochondrial OS=Homo sapiens GN=MRPS30 PE=1 SV=2 - [RT30_HUMAN]	Hap1	0	0	0	0	0	0	0	1	0.136709	0	0	0.0942642	0	0	0	0	0	0	0	0	0	0
Q9NPG3	Ubinuclein-1 OS=Homo sapiens GN=UBN1 PE=1 SV=2 - [UBN1_HUMAN]	Hap1	0	0	0	0	0	0	0	0	0	0	0	1	0	0	0	0	0	0	0	0	0	0
Q9NQ50	39S ribosomal protein L40, mitochondrial OS=Homo sapiens GN=MRPL40 PE=1 SV=1 - [RM40_HUMAN]	Hap1	0	0.634082	0	0	0.125835	0	0.209662	1	0.431402	0	0	0.109738	0	0	0	0	0	0	0	0	0	0
Q9NQ86	E3 ubiquitin-protein ligase TRIM36 OS=Homo sapiens GN=TRIM36 PE=2 SV=2 - [TRI36_HUMAN]	Hap1	0	1	0	0	0	0	0	0	0	0	0	0	0	0	0	0	0	0	0	0	0	0
Q9NR28	Diablo homolog, mitochondrial OS=Homo sapiens GN=DIABLO PE=1 SV=1 - [DBLOH_HUMAN]	Hap1	0.85434	1	0.361466	0.502128	0.299463	0	0.132075	0	0	0	0	0	0	0	0	0	0	0	0	0	0	0
Q9NRX2	39S ribosomal protein L17, mitochondrial OS=Homo sapiens GN=MRPL17 PE=1 SV=1 - [RM17_HUMAN]	Hap1	0	0	0	0	0	0	0	0.985222	1	0	0	0	0	0	0	0	0	0	0	0	0	0
Q9NS69	Mitochondrial import receptor subunit TOM22 homolog OS=Homo sapiens GN=TOMM22 PE=1 SV=3 - [TOM22_HUMAN]	Hap1	0.450797	0	1	0	0.440175	0	0	0.562012	0	0.805686	0.497345	0.875976	0.486723	0.411434	0.449859	0.401749	0	0	0	0.44861	0.0391753	0
Q9NSE4	Isoleucine--tRNA ligase, mitochondrial OS=Homo sapiens GN=IARS2 PE=1 SV=2 - [SYIM_HUMAN]	Hap1	0	1	0	0	0	0	0	0	0	0	0	0	0	0	0	0	0	0	0	0	0	0
Q9NT68	Teneurin-2 OS=Homo sapiens GN=TENM2 PE=1 SV=3 - [TEN2_HUMAN]	Hap1	0	0	0	0	0	0	1	0	0	0	0	0	0	0	0	0	0	0	0	0	0	0
Q9NU23	LYR motif-containing protein 2 OS=Homo sapiens GN=LYRM2 PE=1 SV=1 - [LYRM2_HUMAN]	Hap1	0.691223	1	0.276036	0	0	0	0	0	0	0	0	0	0	0	0	0	0	0	0	0	0	0
Q9NUD5	Zinc finger CCHC domain-containing protein 3 OS=Homo sapiens GN=ZCCHC3 PE=1 SV=1 - [ZCHC3_HUMAN]	Hap1	0	0	0	0	0	0	0	0	1	0	0	0	0	0	0	0	0	0	0	0	0	0
Q9NUL7	Probable ATP-dependent RNA helicase DDX28 OS=Homo sapiens GN=DDX28 PE=1 SV=2 - [DDX28_HUMAN]	Hap1	0	0	0	0	0	0	1	0	0.562139	0.313776	0	0	0	0	0	0	0	0	0	0	0	0
Q9NUT2	ATP-binding cassette sub-family B member 8, mitochondrial OS=Homo sapiens GN=ABCB8 PE=1 SV=3 - [ABCB8_HUMAN]	Hap1	0	1	0.584877	0	0	0	0	0	0	0	0	0	0	0	0	0	0	0	0	0	0	0
Q9NV96	Cell cycle control protein 50A OS=Homo sapiens GN=TMEM30A PE=1 SV=1 - [CC50A_HUMAN]	Hap1	1	0	0	0	0	0	0	0	0	0	0	0	0	0	0	0	0	0	0	0	0	0
Q9NVA2	Septin-11 OS=Homo sapiens GN=SEPT11 PE=1 SV=3 - [SEP11_HUMAN]	Hap1	0	1	0.305239	0.550081	0.175316	0	0	0	0	0	0	0	0	0	0	0	0	0	0	0	0	0
Q9NVH0	Exonuclease 3'-5' domain-containing protein 2 OS=Homo sapiens GN=EXD2 PE=1 SV=2 - [EXD2_HUMAN]	Hap1	0	1	0	0	0	0	0	0	0	0	0	0	0	0	0	0	0	0	0	0	0	0
Q9NVI7	ATPase family AAA domain-containing protein 3A OS=Homo sapiens GN=ATAD3A PE=1 SV=2 - [ATD3A_HUMAN]	Hap1	0	0.181551	0.175046	1	0.332855	0.495178	0.32321	0.259388	0	0.0613585	0	0.0514878	0.0257131	0	0	0.00907449	0	0	0	0	0	0
Q9NVS2	28S ribosomal protein S18a, mitochondrial OS=Homo sapiens GN=MRPS18A PE=1 SV=1 - [RT18A_HUMAN]	Hap1	0	0	0	0	0	0	0	0	1	0	0	0	0	0	0	0	0	0	0	0	0	0
Q9NVT9	Armadillo repeat-containing protein 1 OS=Homo sapiens GN=ARMC1 PE=1 SV=1 - [ARMC1_HUMAN]	Hap1	0	1	0	0	0	0	0	0	0	0	0	0	0	0	0	0	0	0	0	0	0	0
Q9NVV4	Poly(A) RNA polymerase, mitochondrial OS=Homo sapiens GN=MTPAP PE=1 SV=1 - [PAPD1_HUMAN]	Hap1	0	0	0.777655	1	0.159604	0	0	0	0	0	0	0	0	0	0	0	0	0	0	0	0	0
Q9NX20	39S ribosomal protein L16, mitochondrial OS=Homo sapiens GN=MRPL16 PE=1 SV=1 - [RM16_HUMAN]	Hap1	0	0	0	0	0	0	0	0	1	0.292847	0	0	0	0	0	0	0	0	0	0	0	0
Q9NX63	Coiled-coil-helix-coiled-coil-helix domain-containing protein 3, mitochondrial OS=Homo sapiens GN=CHCHD3 PE=1 SV=1 - [CHCH3_HUMAN]	Hap1	0	0.995792	0	1	0.599869	0.480736	0.54451	0.603419	0.243787	0.158317	0.0247206	0	0	0.10831	0.0705851	0.0907824	0	0	0	0.0521499	0	0
Q9NYK5	39S ribosomal protein L39, mitochondrial OS=Homo sapiens GN=MRPL39 PE=1 SV=3 - [RM39_HUMAN]	Hap1	0	0	0	0	0	0	0	0	1	0.473731	0	0.159525	0	0	0	0	0	0	0	0	0	0
Q9NYU2	UDP-glucose:glycoprotein glucosyltransferase 1 OS=Homo sapiens GN=UGGT1 PE=1 SV=3 - [UGGG1_HUMAN]	Hap1	0	0	0	0	0	1	0	0	0	0	0	0	0	0	0	0	0	0	0	0	0	0
Q9NYY8	FAST kinase domain-containing protein 2 OS=Homo sapiens GN=FASTKD2 PE=1 SV=1 - [FAKD2_HUMAN]	Hap1	0	1	0.511439	0.47214	0	0	0.147399	0	0	0	0	0	0	0	0	0	0	0	0	0	0	0
Q9NZ45	CDGSH iron-sulfur domain-containing protein 1 OS=Homo sapiens GN=CISD1 PE=1 SV=1 - [CISD1_HUMAN]	Hap1	0	1	0	0	0	0	0	0	0	0	0	0	0	0	0	0	0	0	0	0	0	0
Q9NZR2	Low-density lipoprotein receptor-related protein 1B OS=Homo sapiens GN=LRP1B PE=1 SV=2 - [LRP1B_HUMAN]	Hap1	0	1	0.435289	0	0	0	0	0	0	0	0	0	0	0	0	0	0	0	0	0	0	0
Q9P015	39S ribosomal protein L15, mitochondrial OS=Homo sapiens GN=MRPL15 PE=1 SV=1 - [RM15_HUMAN]	Hap1	0	0	0	0	0	0	0	0.329181	1	0.587856	0.214324	0.544484	0	0.140325	0.0460854	0	0	0	0	0.0277802	0	0
Q9P032	NADH dehydrogenase [ubiquinone] 1 alpha subcomplex assembly factor 4 OS=Homo sapiens GN=NDUFAF4 PE=1 SV=1 - [NDUF4_HUMAN]	Hap1	0	0	0	0	1	0	0	0	0	0	0	0	0	0	0	0	0	0	0	0	0	0
Q9P0M9	39S ribosomal protein L27, mitochondrial OS=Homo sapiens GN=MRPL27 PE=1 SV=1 - [RM27_HUMAN]	Hap1	0	0	0	0	0	0	0	0	1	0	0	0.653455	0	0	0	0	0	0	0	0	0	0
Q9P273	Teneurin-3 OS=Homo sapiens GN=TENM3 PE=2 SV=3 - [TEN3_HUMAN]	Hap1	1	0	0	0	0	0	0	0	0	0	0	0	0	0	0	0	0	0	0	0	0	0
Q9P2E9	Ribosome-binding protein 1 OS=Homo sapiens GN=RRBP1 PE=1 SV=4 - [RRBP1_HUMAN]	Hap1	1	0	0	0	0	0	0	0	0	0	0	0	0	0	0	0	0	0	0	0	0	0
Q9P2P6	StAR-related lipid transfer protein 9 OS=Homo sapiens GN=STARD9 PE=1 SV=3 - [STAR9_HUMAN]	Hap1	0	0	0	0	0	0	0	0	1	0	0	0	0	0	0	0	0	0	0	0	0	0
Q9P2R7	Succinyl-CoA ligase [ADP-forming] subunit beta, mitochondrial OS=Homo sapiens GN=SUCLA2 PE=1 SV=3 - [SUCB1_HUMAN]	Hap1	0	1	0.660131	0.515752	0	0	0	0	0	0	0	0	0	0	0	0	0	0	0	0	0	0
Q9UBM7	7-dehydrocholesterol reductase OS=Homo sapiens GN=DHCR7 PE=1 SV=1 - [DHCR7_HUMAN]	Hap1	1	0	0	0	0	0	0	0	0	0	0	0	0	0	0	0	0	0	0	0	0	0
Q9UDR5	Alpha-aminoadipic semialdehyde synthase, mitochondrial OS=Homo sapiens GN=AASS PE=1 SV=1 - [AASS_HUMAN]	Hap1	0	0	0.640934	1	0.239318	0.663196	0.135099	0.121346	0	0	0	0	0	0	0	0	0	0	0	0	0	0
Q9UHD8	Septin-9 OS=Homo sapiens GN=SEPT9 PE=1 SV=2 - [SEPT9_HUMAN]	Hap1	0.158038	1	0	0	0	0	0	0	0	0	0	0	0	0	0	0	0	0	0	0	0	0
Q9UII2	ATPase inhibitor, mitochondrial OS=Homo sapiens GN=ATPIF1 PE=1 SV=1 - [ATIF1_HUMAN]	Hap1	0.321121	1	0	0.705357	0.263885	0.216133	0.228294	0.203479	0.0667796	0.0710899	0	0	0	0	0	0	0	0	0	0	0	0
Q9UIJ7	GTP:AMP phosphotransferase, mitochondrial OS=Homo sapiens GN=AK3 PE=1 SV=4 - [KAD3_HUMAN]	Hap1	0	0	1	0	0	0	0	0	0	0	0	0	0	0	0	0	0	0	0	0	0	0
Q9UJS0	Calcium-binding mitochondrial carrier protein Aralar2 OS=Homo sapiens GN=SLC25A13 PE=1 SV=2 - [CMC2_HUMAN]	Hap1	0	0	0.867191	1	0.216709	0	0	0.608939	0.0813865	0.04129	0	0	0	0	0	0	0	0	0	0	0	0
Q9UJZ1	Stomatin-like protein 2, mitochondrial OS=Homo sapiens GN=STOML2 PE=1 SV=1 - [STML2_HUMAN]	Hap1	0.425898	1	0	0.623779	0	0	0	0.338963	0.185296	0.170724	0	0.106607	0	0	0	0	0	0	0	0	0	0
Q9ULD0	2-oxoglutarate dehydrogenase-like, mitochondrial OS=Homo sapiens GN=OGDHL PE=1 SV=3 - [OGDHL_HUMAN]	Hap1	0	0	0	0	0	0	0	1	0	0	0	0	0	0	0	0	0	0	0	0	0	0
Q9ULG1	DNA helicase INO80 OS=Homo sapiens GN=INO80 PE=1 SV=2 - [INO80_HUMAN]	Hap1	0	0	0	0	0	0	0	0	0	0	0	0	1	0	0	0	0	0	0	0	0	0
Q9UMX0	Ubiquilin-1 OS=Homo sapiens GN=UBQLN1 PE=1 SV=2 - [UBQL1_HUMAN]	Hap1	1	0	0	0	0	0	0	0	0	0	0	0	0	0	0	0	0	0	0	0	0	0
Q9UPN3	Microtubule-actin cross-linking factor 1, isoforms 1/2/3/5 OS=Homo sapiens GN=MACF1 PE=1 SV=4 - [MACF1_HUMAN]	Hap1	0	0	0	0	1	0	0	0	0	0	0	0	0	0	0	0	0	0	0	0	0	0
Q9Y241	HIG1 domain family member 1A, mitochondrial OS=Homo sapiens GN=HIGD1A PE=1 SV=1 - [HIG1A_HUMAN]	Hap1	1	0.286883	0	0	0	0	0	0	0.043224	0.0866061	0	0.0690241	0.109245	0.0354761	0.0152153	0.0358001	0	0	0	0.0112525	0	0
Q9Y276	Mitochondrial chaperone BCS1 OS=Homo sapiens GN=BCS1L PE=1 SV=1 - [BCS1_HUMAN]	Hap1	0	0	0	0	0	1	0	0	0	0	0	0	0	0	0	0	0	0	0	0	0	0
Q9Y291	28S ribosomal protein S33, mitochondrial OS=Homo sapiens GN=MRPS33 PE=1 SV=1 - [RT33_HUMAN]	Hap1	0	0	0	0	0	0	0.963731	1	0	0	0	0	0	0	0	0	0	0	0	0	0	0
Q9Y2Q9	28S ribosomal protein S28, mitochondrial OS=Homo sapiens GN=MRPS28 PE=1 SV=1 - [RT28_HUMAN]	Hap1	0	0	0	0	0	0	0	1	0	0.324946	0.102945	0.323191	0	0.0392042	0	0	0	0	0	0	0	0
Q9Y2R0	Cytochrome c oxidase assembly protein 3 homolog, mitochondrial OS=Homo sapiens GN=COA3 PE=1 SV=1 - [COA3_HUMAN]	Hap1	0	1	0.356442	0.505325	0.216956	0	0.132575	0	0	0	0	0	0	0	0	0	0	0	0	0	0	0
Q9Y2R5	28S ribosomal protein S17, mitochondrial OS=Homo sapiens GN=MRPS17 PE=2 SV=1 - [RT17_HUMAN]	Hap1	0	0	0	0	0	0	0.381789	1	0	0	0	0	0	0	0	0	0	0	0	0	0	0
Q9Y2R9	28S ribosomal protein S7, mitochondrial OS=Homo sapiens GN=MRPS7 PE=1 SV=2 - [RT07_HUMAN]	Hap1	0	0	0	0	0	0.593273	1	0.917471	0.128527	0	0	0	0	0	0	0	0	0	0	0	0	0
Q9Y2Z4	Tyrosine--tRNA ligase, mitochondrial OS=Homo sapiens GN=YARS2 PE=1 SV=2 - [SYYM_HUMAN]	Hap1	0	1	0	0.383035	0.105679	0	0	0	0	0	0	0	0	0	0	0	0	0	0	0	0	0
Q9Y305	Acyl-coenzyme A thioesterase 9, mitochondrial OS=Homo sapiens GN=ACOT9 PE=1 SV=2 - [ACOT9_HUMAN]	Hap1	0	0	0.554938	1	0	0	0	0	0	0	0	0	0	0	0	0	0	0	0	0	0	0
Q9Y399	28S ribosomal protein S2, mitochondrial OS=Homo sapiens GN=MRPS2 PE=1 SV=1 - [RT02_HUMAN]	Hap1	0	0	0	0	0	1	0	0.688918	0	0	0	0.0470063	0	0	0	0	0	0	0	0	0	0
Q9Y3B7	39S ribosomal protein L11, mitochondrial OS=Homo sapiens GN=MRPL11 PE=1 SV=1 - [RM11_HUMAN]	Hap1	0	0	0.686926	1	0.378092	0	0	0	0	0	0	0	0	0	0	0	0	0	0	0	0	0
Q9Y3D3	28S ribosomal protein S16, mitochondrial OS=Homo sapiens GN=MRPS16 PE=1 SV=1 - [RT16_HUMAN]	Hap1	0	0	0	0	0	0	0.992684	1	0.310051	0	0	0.212855	0	0	0	0	0	0	0	0	0	0
Q9Y3D6	Mitochondrial fission 1 protein OS=Homo sapiens GN=FIS1 PE=1 SV=2 - [FIS1_HUMAN]	Hap1	0.991721	0.724141	1	0.437653	0	0	0	0	0	0	0	0	0	0	0	0	0	0	0	0	0	0
Q9Y3D9	28S ribosomal protein S23, mitochondrial OS=Homo sapiens GN=MRPS23 PE=1 SV=2 - [RT23_HUMAN]	Hap1	0	0	0.269373	0	0	0	0.999852	1	0.326052	0.0661402	0	0	0	0	0	0	0	0	0	0	0	0
Q9Y3L5	Ras-related protein Rap-2c OS=Homo sapiens GN=RAP2C PE=1 SV=1 - [RAP2C_HUMAN]	Hap1	0	0	0	0	0	1	0	0	0	0	0	0	0	0	0	0	0	0	0	0	0	0
Q9Y3P9	Rab GTPase-activating protein 1 OS=Homo sapiens GN=RABGAP1 PE=1 SV=3 - [RBGP1_HUMAN]	Hap1	0	0	0	0	0	1	0	0	0	0	0	0	0	0	0	0	0	0	0	0	0	0
Q9Y478	5'-AMP-activated protein kinase subunit beta-1 OS=Homo sapiens GN=PRKAB1 PE=1 SV=4 - [AAKB1_HUMAN]	Hap1	0	1	0	0	0.338733	0	0.43072	0	0.19002	0	0	0	0	0	0	0	0	0	0	0	0	0
Q9Y4L1	Hypoxia up-regulated protein 1 OS=Homo sapiens GN=HYOU1 PE=1 SV=1 - [HYOU1_HUMAN]	Hap1	1	0.996947	0.313944	0.329466	0.182748	0	0.0755216	0	0	0	0	0	0	0	0	0	0	0	0	0	0	0
Q9Y4W6	AFG3-like protein 2 OS=Homo sapiens GN=AFG3L2 PE=1 SV=2 - [AFG32_HUMAN]	Hap1	0	0.850171	1	0.879546	0	0.817532	0	0	0	0	0	0	0	0	0	0	0	0	0	0	0	0
Q9Y5J7	Mitochondrial import inner membrane translocase subunit Tim9 OS=Homo sapiens GN=TIMM9 PE=1 SV=1 - [TIM9_HUMAN]	Hap1	0	0	0	1	0	0	0	0	0	0	0.0997087	0	0	0	0	0	0	0	0	0	0	0
Q9Y5J9	Mitochondrial import inner membrane translocase subunit Tim8 B OS=Homo sapiens GN=TIMM8B PE=1 SV=1 - [TIM8B_HUMAN]	Hap1	1	0.588611	0	0	0.163148	0	0	0	0	0	0	0	0	0	0	0	0	0	0	0	0	0
Q9Y5L4	Mitochondrial import inner membrane translocase subunit Tim13 OS=Homo sapiens GN=TIMM13 PE=1 SV=1 - [TIM13_HUMAN]	Hap1	0.533669	1	0.835818	0.724067	0	0	0	0	0	0	0	0	0	0	0	0	0	0	0	0	0	0
Q9Y5S2	Serine/threonine-protein kinase MRCK beta OS=Homo sapiens GN=CDC42BPB PE=1 SV=2 - [MRCKB_HUMAN]	Hap1	0	0	1	0	0	0	0	0	0	0	0	0	0	0	0	0	0	0	0	0	0	0
Q9Y676	28S ribosomal protein S18b, mitochondrial OS=Homo sapiens GN=MRPS18B PE=1 SV=1 - [RT18B_HUMAN]	Hap1	0	0	0	0	0	0	1	0.437157	0.404081	0.353291	0.102422	0.183541	0.135217	0	0	0	0	0	0	0	0	0
Q9Y697	Cysteine desulfurase, mitochondrial OS=Homo sapiens GN=NFS1 PE=1 SV=3 - [NFS1_HUMAN]	Hap1	0	0	0	1	0	0	0	0	0	0	0	0	0	0	0	0	0	0	0	0	0	0
Q9Y6C9	Mitochondrial carrier homolog 2 OS=Homo sapiens GN=MTCH2 PE=1 SV=1 - [MTCH2_HUMAN]	Hap1	0	0.590582	1	0.436773	0	0.418767	0	0.124584	0	0	0	0	0	0	0	0	0	0	0	0	0	0
Q9Y6G3	39S ribosomal protein L42, mitochondrial OS=Homo sapiens GN=MRPL42 PE=1 SV=1 - [RM42_HUMAN]	Hap1	0	0	0	0	0	0	0	0	1	0	0	0	0	0	0	0	0	0	0	0	0	0
Q9Y6G9	Cytoplasmic dynein 1 light intermediate chain 1 OS=Homo sapiens GN=DYNC1LI1 PE=1 SV=3 - [DC1L1_HUMAN]	Hap1	0	0	0	0	1	0	0.654648	0	0	0	0	0	0	0	0	0	0	0	0	0	0	0
Q9Y6H1	Coiled-coil-helix-coiled-coil-helix domain-containing protein 2, mitochondrial OS=Homo sapiens GN=CHCHD2 PE=1 SV=1 - [CHCH2_HUMAN]	Hap1	0	1	0.495772	0.505528	0.241463	0.106228	0.144943	0.0788943	0.0554797	0.0653659	0.0378374	0	0.0500163	0	0.00333821	0.00537724	0	0	0	0.00956748	0.000939837	0

## Sheet: Exp1,proteome,all pep,YbeY-KO
Protein Group Accessions	Protein Descriptions	label	1	2	3	4	5	6	7	8	9	10	11	12	13	14	15	16	17	18	19	20	21	22
A4D1E9	GTP-binding protein 10 OS=Homo sapiens GN=GTPBP10 PE=1 SV=1 - [GTPBA_HUMAN]	YbeY-KO	0	0	0	0	0	0	0	0	1	0	0	0	0	0	0	0	0	0	0	0	0	0
O00116	Alkyldihydroxyacetonephosphate synthase, peroxisomal OS=Homo sapiens GN=AGPS PE=1 SV=1 - [ADAS_HUMAN]	YbeY-KO	0	1	0.362632	0.346369	0.17604	0	0.0763501	0	0	0	0	0	0	0	0	0	0	0	0	0	0	0
O00165	HCLS1-associated protein X-1 OS=Homo sapiens GN=HAX1 PE=1 SV=2 - [HAX1_HUMAN]	YbeY-KO	0	0	0	0	0	0	1	0	0	0.313734	0	0	0	0	0	0	0	0	0	0	0	0
O00264	Membrane-associated progesterone receptor component 1 OS=Homo sapiens GN=PGRMC1 PE=1 SV=3 - [PGRC1_HUMAN]	YbeY-KO	0.246641	0	0	0	1	0	0	0	0	0.176833	0	0	0	0	0	0	0	0	0	0	0	0
O00330	Pyruvate dehydrogenase protein X component, mitochondrial OS=Homo sapiens GN=PDHX PE=1 SV=3 - [ODPX_HUMAN]	YbeY-KO	0.369098	1	0.39883	0	0.154439	0	0	0	0	0	0	0	0	0	0	0	0	0	0	0	0	0
O00410	Importin-5 OS=Homo sapiens GN=IPO5 PE=1 SV=4 - [IPO5_HUMAN]	YbeY-KO	0.420748	0	1	0	0	0.497209	0	0	0	0	0	0	0	0	0	0	0	0	0	0	0	0
O00411	DNA-directed RNA polymerase, mitochondrial OS=Homo sapiens GN=POLRMT PE=1 SV=2 - [RPOM_HUMAN]	YbeY-KO	0	0	0	0	0	1	0	0	0	0	0	0	0	0	0	0	0	0	0	0	0	0
O00461	Golgi integral membrane protein 4 OS=Homo sapiens GN=GOLIM4 PE=1 SV=1 - [GOLI4_HUMAN]	YbeY-KO	0.961633	1	0.257747	0	0	0	0	0	0	0.0322348	0	0	0	0	0	0	0	0	0	0	0	0
O00571	ATP-dependent RNA helicase DDX3X OS=Homo sapiens GN=DDX3X PE=1 SV=3 - [DDX3X_HUMAN]	YbeY-KO	1	0	0	0	0	0	0	0	0	0	0	0	0	0	0	0	0	0	0	0	0	0
O15127	Secretory carrier-associated membrane protein 2 OS=Homo sapiens GN=SCAMP2 PE=1 SV=2 - [SCAM2_HUMAN]	YbeY-KO	1	0	0	0	0	0	0	0	0	0	0	0	0	0	0	0	0	0	0	0	0	0
O15173	Membrane-associated progesterone receptor component 2 OS=Homo sapiens GN=PGRMC2 PE=1 SV=1 - [PGRC2_HUMAN]	YbeY-KO	0	1	0	0	0	0	0	0	0	0	0	0	0	0	0	0	0	0	0	0	0	0
O43264	Centromere/kinetochore protein zw10 homolog OS=Homo sapiens GN=ZW10 PE=1 SV=3 - [ZW10_HUMAN]	YbeY-KO	0	0	0	0	0	0	0.953962	1	0.274458	0	0	0	0	0	0	0	0	0	0	0	0	0
O43491	Band 4.1-like protein 2 OS=Homo sapiens GN=EPB41L2 PE=1 SV=1 - [E41L2_HUMAN]	YbeY-KO	0.778266	1	0	0	0	0	0	0	0	0	0	0	0	0	0	0	0	0	0	0	0	0
O43493	Trans-Golgi network integral membrane protein 2 OS=Homo sapiens GN=TGOLN2 PE=1 SV=2 - [TGON2_HUMAN]	YbeY-KO	0.300548	1	0	0.267593	0	0	0	0	0	0	0	0	0	0	0	0	0	0	0	0	0	0
O43615	Mitochondrial import inner membrane translocase subunit TIM44 OS=Homo sapiens GN=TIMM44 PE=1 SV=2 - [TIM44_HUMAN]	YbeY-KO	0.379799	1	0.579799	0.41942	0.126228	0	0.0713728	0	0	0	0	0	0	0	0	0	0	0	0	0	0	0
O43837	Isocitrate dehydrogenase [NAD] subunit beta, mitochondrial OS=Homo sapiens GN=IDH3B PE=1 SV=2 - [IDH3B_HUMAN]	YbeY-KO	0	0	0	1	0.0627411	0.669345	0.0691116	0.111338	0	0	0	0	0	0	0	0	0	0	0	0	0	0
O43852	Calumenin OS=Homo sapiens GN=CALU PE=1 SV=2 - [CALU_HUMAN]	YbeY-KO	0.267627	1	0.519787	0.496747	0.255627	0	0.092	0.0621867	0	0	0	0	0	0	0	0	0	0	0	0	0	0
O60313	Dynamin-like 120 kDa protein, mitochondrial OS=Homo sapiens GN=OPA1 PE=1 SV=3 - [OPA1_HUMAN]	YbeY-KO	0	0	0	1	0	0.566408	0	0	0	0	0	0	0	0	0	0	0	0	0	0	0	0
O60476	Mannosyl-oligosaccharide 1,2-alpha-mannosidase IB OS=Homo sapiens GN=MAN1A2 PE=2 SV=1 - [MA1A2_HUMAN]	YbeY-KO	0	0	0	0	0	0	0	0	0	1	0	0	0	0	0	0	0	0	0	0	0	0
O60488	Long-chain-fatty-acid--CoA ligase 4 OS=Homo sapiens GN=ACSL4 PE=1 SV=2 - [ACSL4_HUMAN]	YbeY-KO	0	1	0	0.358899	0	0	0	0	0	0	0	0	0	0	0	0	0	0	0	0	0	0
O60783	28S ribosomal protein S14, mitochondrial OS=Homo sapiens GN=MRPS14 PE=1 SV=1 - [RT14_HUMAN]	YbeY-KO	0	0	0	0	0	0	0	1	0	0	0	0	0	0	0	0	0	0	0	0	0	0
O60814	Histone H2B type 1-K OS=Homo sapiens GN=HIST1H2BK PE=1 SV=3 - [H2B1K_HUMAN]	YbeY-KO	0	0	0	0	0	0	0	0	0	0	0	1	0.300261	0.464422	0	0.189697	0	0	0	0	0	0
O75027	ATP-binding cassette sub-family B member 7, mitochondrial OS=Homo sapiens GN=ABCB7 PE=1 SV=2 - [ABCB7_HUMAN]	YbeY-KO	0	0	0	0	0	1	0	0	0	0	0	0	0	0	0	0	0	0	0	0	0	0
O75208	Ubiquinone biosynthesis protein COQ9, mitochondrial OS=Homo sapiens GN=COQ9 PE=1 SV=1 - [COQ9_HUMAN]	YbeY-KO	0	0	0	0	1	0	0	0	0	0	0	0	0	0	0	0	0	0	0	0	0	0
O75323	Protein NipSnap homolog 2 OS=Homo sapiens GN=GBAS PE=1 SV=1 - [NIPS2_HUMAN]	YbeY-KO	0	0	1	0	0.380157	0	0.268913	0	0	0	0	0	0	0	0	0	0	0	0	0	0	0
O75381	Peroxisomal membrane protein PEX14 OS=Homo sapiens GN=PEX14 PE=1 SV=1 - [PEX14_HUMAN]	YbeY-KO	0	0	0	0	0	0	0	0	1	0	0	0	0	0	0	0	0	0	0	0	0	0
O75390	Citrate synthase, mitochondrial OS=Homo sapiens GN=CS PE=1 SV=2 - [CISY_HUMAN]	YbeY-KO	0	0.663743	0.190528	1	0.082553	0.215086	0.121765	0.106571	0.00550533	0	0	0	0	0	0	0	0	0	0	0	0	0
O75396	Vesicle-trafficking protein SEC22b OS=Homo sapiens GN=SEC22B PE=1 SV=4 - [SC22B_HUMAN]	YbeY-KO	0	1	0.46938	0.758028	0.327184	0	0.180545	0	0	0	0	0	0	0	0	0	0	0	0	0	0	0
O75439	Mitochondrial-processing peptidase subunit beta OS=Homo sapiens GN=PMPCB PE=1 SV=2 - [MPPB_HUMAN]	YbeY-KO	0	1	0.539315	0.700311	0	0	0	0	0	0	0	0	0	0	0	0	0	0	0	0	0	0
O75487	Glypican-4 OS=Homo sapiens GN=GPC4 PE=1 SV=4 - [GPC4_HUMAN]	YbeY-KO	0	0	0	0	1	0	0	0	0	0	0	0	0	0	0	0	0	0	0	0	0	0
O75489	NADH dehydrogenase [ubiquinone] iron-sulfur protein 3, mitochondrial OS=Homo sapiens GN=NDUFS3 PE=1 SV=1 - [NDUS3_HUMAN]	YbeY-KO	0	0	0	0	1	0	0.505679	0.384532	0	0	0	0	0	0	0	0	0	0	0	0	0	0
O75521	Enoyl-CoA delta isomerase 2, mitochondrial OS=Homo sapiens GN=ECI2 PE=1 SV=4 - [ECI2_HUMAN]	YbeY-KO	0	1	0.79838	0.888632	0	0	0	0	0	0	0	0	0	0	0	0	0	0	0	0	0	0
O75616	GTPase Era, mitochondrial OS=Homo sapiens GN=ERAL1 PE=1 SV=2 - [ERAL1_HUMAN]	YbeY-KO	0	0	0	0	0	1	0	0.479586	0	0	0	0	0	0	0	0	0	0	0	0	0	0
O75746	Calcium-binding mitochondrial carrier protein Aralar1 OS=Homo sapiens GN=SLC25A12 PE=1 SV=2 - [CMC1_HUMAN]	YbeY-KO	0	1	0	0	0	0	0	0	0	0	0	0	0	0	0	0	0	0	0	0	0	0
O75844	CAAX prenyl protease 1 homolog OS=Homo sapiens GN=ZMPSTE24 PE=1 SV=2 - [FACE1_HUMAN]	YbeY-KO	0	1	0.817186	0.785003	0.270372	0.138354	0.169642	0.189416	0	0	0	0	0	0	0	0	0	0	0	0	0	0
O75879	Glutamyl-tRNA(Gln) amidotransferase subunit B, mitochondrial OS=Homo sapiens GN=PET112 PE=1 SV=1 - [GATB_HUMAN]	YbeY-KO	0	0	0	1	0	0	0	0	0	0	0	0	0	0	0	0	0	0	0	0	0	0
O75880	Protein SCO1 homolog, mitochondrial OS=Homo sapiens GN=SCO1 PE=1 SV=1 - [SCO1_HUMAN]	YbeY-KO	0	0	0.669844	1	0	0	0	0	0	0	0	0	0	0	0	0	0	0	0	0	0	0
O75947	ATP synthase subunit d, mitochondrial OS=Homo sapiens GN=ATP5H PE=1 SV=3 - [ATP5H_HUMAN]	YbeY-KO	0	0	0.156544	0.521691	0.167132	0	0.501103	1	0.168603	0	0	0.19511	0.0283235	0	0	0	0	0	0	0	0	0
O75964	ATP synthase subunit g, mitochondrial OS=Homo sapiens GN=ATP5L PE=1 SV=3 - [ATP5L_HUMAN]	YbeY-KO	0	0	0	1	0	0	0.863388	0	0	0	0	0.728763	0	0	0.176379	0	0	0	0	0	0	0
O76024	Wolframin OS=Homo sapiens GN=WFS1 PE=1 SV=2 - [WFS1_HUMAN]	YbeY-KO	0	0	1	0	0	0	0	0	0	0	0	0	0	0	0	0	0	0	0	0	0	0
O76031	ATP-dependent Clp protease ATP-binding subunit clpX-like, mitochondrial OS=Homo sapiens GN=CLPX PE=1 SV=2 - [CLPX_HUMAN]	YbeY-KO	0.390089	1	0	0.353933	0.161372	0	0.0690193	0	0	0	0	0	0	0	0	0	0	0	0	0	0	0
O94826	Mitochondrial import receptor subunit TOM70 OS=Homo sapiens GN=TOMM70A PE=1 SV=1 - [TOM70_HUMAN]	YbeY-KO	0	0	0.622476	1	0	0.748878	0	0.155123	0	0	0	0	0	0	0	0	0	0	0	0	0	0
O94925	Glutaminase kidney isoform, mitochondrial OS=Homo sapiens GN=GLS PE=1 SV=1 - [GLSK_HUMAN]	YbeY-KO	0.079504	1	0.569022	0.630791	0.200117	0.132616	0.0811418	0.0588676	0	0	0	0	0	0	0	0	0	0	0	0	0	0
O95139	NADH dehydrogenase [ubiquinone] 1 beta subcomplex subunit 6 OS=Homo sapiens GN=NDUFB6 PE=1 SV=3 - [NDUB6_HUMAN]	YbeY-KO	1	0.626382	0	0	0	0	0	0	0	0	0	0	0	0	0	0	0	0	0	0	0	0
O95202	LETM1 and EF-hand domain-containing protein 1, mitochondrial OS=Homo sapiens GN=LETM1 PE=1 SV=1 - [LETM1_HUMAN]	YbeY-KO	0.290168	0	0.621992	1	0.243596	0.188228	0.143079	0.121798	0	0.00752911	0	0	0	0	0	0	0	0	0	0	0	0
O95714	E3 ubiquitin-protein ligase HERC2 OS=Homo sapiens GN=HERC2 PE=1 SV=2 - [HERC2_HUMAN]	YbeY-KO	0	0	0	0	0	1	0.389292	0	0	0	0	0	0	0	0	0	0	0	0	0	0	0
O95819	Mitogen-activated protein kinase kinase kinase kinase 4 OS=Homo sapiens GN=MAP4K4 PE=1 SV=2 - [M4K4_HUMAN]	YbeY-KO	0	0.962852	1	0	0	0	0	0	0	0	0	0	0	0	0	0	0	0	0	0	0	0
O95831	Apoptosis-inducing factor 1, mitochondrial OS=Homo sapiens GN=AIFM1 PE=1 SV=1 - [AIFM1_HUMAN]	YbeY-KO	0.469102	1	0	0.71492	0.255514	0.233117	0.112359	0.0998634	0.0203858	0.0407648	0.00452373	0.0175145	0.0137009	0.00479686	0	0.00326118	0	0	0	0	0	0
O96000	NADH dehydrogenase [ubiquinone] 1 beta subcomplex subunit 10 OS=Homo sapiens GN=NDUFB10 PE=1 SV=3 - [NDUBA_HUMAN]	YbeY-KO	0.955071	1	0.629332	0.630937	0.293228	0	0.0711168	0	0	0	0	0	0	0	0	0	0	0	0	0	0	0
O96005	Cleft lip and palate transmembrane protein 1 OS=Homo sapiens GN=CLPTM1 PE=1 SV=1 - [CLPT1_HUMAN]	YbeY-KO	1	0.397999	0.132407	0.134269	0.0659533	0	0.0278766	0	0	0	0.00895775	0.00799611	0.0147888	0.00417176	0	0	0	0	0	0	0	0
P00367	Glutamate dehydrogenase 1, mitochondrial OS=Homo sapiens GN=GLUD1 PE=1 SV=2 - [DHE3_HUMAN]	YbeY-KO	0	0.182358	0.694942	0.84548	0.126882	1	0.0919156	0.131063	0	0	0	0	0	0	0	0	0	0	0	0	0	0
P00505	Aspartate aminotransferase, mitochondrial OS=Homo sapiens GN=GOT2 PE=1 SV=3 - [AATM_HUMAN]	YbeY-KO	0	0.514336	0.507278	1	0.104014	0.499779	0.10397	0.20225	0	0	0	0	0	0	0	0	0	0	0	0	0	0
P01833	Polymeric immunoglobulin receptor OS=Homo sapiens GN=PIGR PE=1 SV=4 - [PIGR_HUMAN]	YbeY-KO	0	0	0	0	0	0	0	0	0	0	0	0	1	0	0	0	0	0	0	0	0	0
P02533	Keratin, type I cytoskeletal 14 OS=Homo sapiens GN=KRT14 PE=1 SV=4 - [K1C14_HUMAN]	YbeY-KO	0	0	0	0	0	0	0.410265	1	0.419123	0.103228	0	0	0	0	0	0	0	0	0	0	0	0
P02533;P08779	Keratin, type I cytoskeletal 14 OS=Homo sapiens GN=KRT14 PE=1 SV=4 - [K1C14_HUMAN]|Keratin, type I cytoskeletal 16 OS=Homo sapiens GN=KRT16 PE=1 SV=4 - [K1C16_HUMAN]|Keratin, type I cytoskeletal 15 OS=Homo sapiens GN=KRT15 PE=1 SV=3 - [K1C15_HUMAN]	YbeY-KO	0	0	0	0	0	1	0	0.373067	0	0	0	0	0	0	0	0	0	0	0	0	0	0
P02533;P08779;P13645	Keratin, type I cytoskeletal 10 OS=Homo sapiens GN=KRT10 PE=1 SV=6 - [K1C10_HUMAN]|Keratin, type I cytoskeletal 14 OS=Homo sapiens GN=KRT14 PE=1 SV=4 - [K1C14_HUMAN]|Keratin, type I cytoskeletal 16 OS=Homo sapiens GN=KRT16 PE=1 SV=4 - [K1C16_HUMAN]	YbeY-KO	0.0207601	0	0	0	0	1	0	0.684133	0.0660517	0.0268229	0	0.0105867	0.00577491	0.0115129	0.00746494	0.00535424	0	0	0	0.00380812	0.0128598	0
P02533;P08779;P13645;P13646	Keratin, type I cytoskeletal 10 OS=Homo sapiens GN=KRT10 PE=1 SV=6 - [K1C10_HUMAN]|Keratin, type I cytoskeletal 14 OS=Homo sapiens GN=KRT14 PE=1 SV=4 - [K1C14_HUMAN]|Keratin, type I cytoskeletal 16 OS=Homo sapiens GN=KRT16 PE=1 SV=4 - [K1C16_HUMAN]|Keratin, type I cytoskeletal 13 OS=Homo sapiens GN=KRT13 PE=1 SV=4 - [K1C13_HUMAN]|Keratin, type I cytoskeletal 15 OS=Homo sapiens GN=KRT15 PE=1 SV=3 …	YbeY-KO	0	0	0	0	0	1	0.209598	0.389011	0	0	0	0	0	0.00280312	0.00357809	0	0	0	0	0	0	0
P02533;P08779;P13646	Keratin, type I cytoskeletal 14 OS=Homo sapiens GN=KRT14 PE=1 SV=4 - [K1C14_HUMAN]|Keratin, type I cytoskeletal 16 OS=Homo sapiens GN=KRT16 PE=1 SV=4 - [K1C16_HUMAN]|Keratin, type I cytoskeletal 13 OS=Homo sapiens GN=KRT13 PE=1 SV=4 - [K1C13_HUMAN]|Keratin, type I cytoskeletal 15 OS=Homo sapiens GN=KRT15 PE=1 SV=3 - [K1C15_HUMAN]	YbeY-KO	0	0	0	0	0	1	0	0.136196	0	0	0	0	0	0	0	0	0	0	0	0	0	0
P02538	Keratin, type II cytoskeletal 6B OS=Homo sapiens GN=KRT6B PE=1 SV=5 - [K2C6B_HUMAN]|Keratin, type II cytoskeletal 6A OS=Homo sapiens GN=KRT6A PE=1 SV=3 - [K2C6A_HUMAN]	YbeY-KO	0	0	0	0	0	0	0	0	0	0	0	0.126043	1	0.12571	0.0944073	0	0	0	0	0	0	0
P02538;P04264;P08670;P13647;P35908	Keratin, type II cytoskeletal 1 OS=Homo sapiens GN=KRT1 PE=1 SV=6 - [K2C1_HUMAN]|Vimentin OS=Homo sapiens GN=VIM PE=1 SV=4 - [VIME_HUMAN]|Keratin, type II cytoskeletal 6B OS=Homo sapiens GN=KRT6B PE=1 SV=5 - [K2C6B_HUMAN]|Keratin, type II cytoskeletal 5 OS=Homo sapiens GN=KRT5 PE=1 SV=3 - [K2C5_HUMAN]|Keratin, type II cytoskeletal 6A OS=Homo sapiens GN=KRT6A PE=1 SV=3 - [K2C6A_HUMAN]|Keratin, typ…	YbeY-KO	0	0	0	0	0	0	0	1	0	0	0	0	0	0	0	0	0	0	0	0	0	0
P02538;P04264;P13647;P35908	Keratin, type II cytoskeletal 1 OS=Homo sapiens GN=KRT1 PE=1 SV=6 - [K2C1_HUMAN]|Keratin, type II cytoskeletal 2 epidermal OS=Homo sapiens GN=KRT2 PE=1 SV=2 - [K22E_HUMAN]|Keratin, type II cytoskeletal 6B OS=Homo sapiens GN=KRT6B PE=1 SV=5 - [K2C6B_HUMAN]|Keratin, type II cytoskeletal 6A OS=Homo sapiens GN=KRT6A PE=1 SV=3 - [K2C6A_HUMAN]|Keratin, type II cytoskeletal 5 OS=Homo sapiens GN=KRT5 PE=…	YbeY-KO	0	0	0	0	0	1	0.484061	0.779944	0.160508	0	0	0	0	0	0	0	0	0	0	0	0	0
P02538;P08670;P13647	Keratin, type II cytoskeletal 6B OS=Homo sapiens GN=KRT6B PE=1 SV=5 - [K2C6B_HUMAN]|Keratin, type II cytoskeletal 6A OS=Homo sapiens GN=KRT6A PE=1 SV=3 - [K2C6A_HUMAN]|Keratin, type II cytoskeletal 5 OS=Homo sapiens GN=KRT5 PE=1 SV=3 - [K2C5_HUMAN]|Vimentin OS=Homo sapiens GN=VIM PE=1 SV=4 - [VIME_HUMAN]	YbeY-KO	0	0	0	0	0	0	0	1	0	0	0	0	0.12147	0	0	0	0	0	0	0	0	0
P02538;P13647	Keratin, type II cytoskeletal 6A OS=Homo sapiens GN=KRT6A PE=1 SV=3 - [K2C6A_HUMAN]|Keratin, type II cytoskeletal 5 OS=Homo sapiens GN=KRT5 PE=1 SV=3 - [K2C5_HUMAN]	YbeY-KO	0	0	0	0	0	1	0	0	0	0	0	0	0	0	0	0	0	0	0	0	0	0
P02538;P13647;P35908	Keratin, type II cytoskeletal 2 epidermal OS=Homo sapiens GN=KRT2 PE=1 SV=2 - [K22E_HUMAN]|Keratin, type II cytoskeletal 6B OS=Homo sapiens GN=KRT6B PE=1 SV=5 - [K2C6B_HUMAN]|Keratin, type II cytoskeletal 6A OS=Homo sapiens GN=KRT6A PE=1 SV=3 - [K2C6A_HUMAN]|Keratin, type II cytoskeletal 5 OS=Homo sapiens GN=KRT5 PE=1 SV=3 - [K2C5_HUMAN]	YbeY-KO	0	0	0	0	0	1	0	0.289168	0.0702773	0	0	0	0	0	0	0	0	0	0	0	0	0
P02538;P35908	Keratin, type II cytoskeletal 2 epidermal OS=Homo sapiens GN=KRT2 PE=1 SV=2 - [K22E_HUMAN]|Keratin, type II cytoskeletal 6B OS=Homo sapiens GN=KRT6B PE=1 SV=5 - [K2C6B_HUMAN]|Keratin, type II cytoskeletal 6A OS=Homo sapiens GN=KRT6A PE=1 SV=3 - [K2C6A_HUMAN]	YbeY-KO	0	0	0	0	0	0	0	1	0	0.113711	0	0	0	0.0142042	0	0	0	0	0	0	0.0363819	0
P02786	Transferrin receptor protein 1 OS=Homo sapiens GN=TFRC PE=1 SV=2 - [TFR1_HUMAN]	YbeY-KO	0	1	0.455997	0.356925	0.164426	0	0.0964723	0	0	0.031114	0	0	0	0	0	0	0	0	0	0	0	0
P04040	Catalase OS=Homo sapiens GN=CAT PE=1 SV=3 - [CATA_HUMAN]	YbeY-KO	0	0	1	0	0.254045	0	0	0	0	0	0	0	0	0	0	0	0	0	0	0	0	0
P04075	Fructose-bisphosphate aldolase A OS=Homo sapiens GN=ALDOA PE=1 SV=2 - [ALDOA_HUMAN]	YbeY-KO	0	1	0.54232	0.384535	0.190752	0	0	0	0	0	0	0	0	0	0	0	0	0	0	0	0	0
P04179	Superoxide dismutase [Mn], mitochondrial OS=Homo sapiens GN=SOD2 PE=1 SV=2 - [SODM_HUMAN]	YbeY-KO	0	0	0	1	0	0	0	0	0	0	0	0	0	0	0	0	0	0	0	0	0	0
P04181	Ornithine aminotransferase, mitochondrial OS=Homo sapiens GN=OAT PE=1 SV=1 - [OAT_HUMAN]	YbeY-KO	0	1	0.478985	0.388629	0.175289	0	0	0	0	0.0086335	0	0	0	0	0	0	0	0	0	0	0	0
P04264	Keratin, type II cytoskeletal 1 OS=Homo sapiens GN=KRT1 PE=1 SV=6 - [K2C1_HUMAN]	YbeY-KO	0	0	0.0195041	0.0593044	0.0268939	1	0.0933196	0.294077	0.0734848	0.0194008	0.00932507	0.0381129	0	0.00187534	0.00227893	0	0	0	0	0	0.00516873	0
P04264;P35908	Keratin, type II cytoskeletal 1 OS=Homo sapiens GN=KRT1 PE=1 SV=6 - [K2C1_HUMAN]|Keratin, type II cytoskeletal 2 epidermal OS=Homo sapiens GN=KRT2 PE=1 SV=2 - [K22E_HUMAN]	YbeY-KO	0	0.0220307	0.0130815	0.0818772	0.0439433	1	0.15856	0.323554	0.0551771	0.0159917	0.00514463	0.0104959	0.00584593	0	0.00151063	0.00149646	0	0	0	0	0.00488371	0
P04406	Glyceraldehyde-3-phosphate dehydrogenase OS=Homo sapiens GN=GAPDH PE=1 SV=3 - [G3P_HUMAN]	YbeY-KO	0.0608629	1	0.715631	0.502311	0.168276	0.0835302	0.0753124	0	0	0	0	0	0	0	0	0	0	0	0	0	0	0
P04843	Dolichyl-diphosphooligosaccharide--protein glycosyltransferase subunit 1 OS=Homo sapiens GN=RPN1 PE=1 SV=1 - [RPN1_HUMAN]	YbeY-KO	0	0.309704	0.411417	0.37836	0.0788791	1	0.172496	0.31095	0.0577063	0	0	0.0377426	0	0	0	0.00844318	0	0	0	0	0	0
P04844	Dolichyl-diphosphooligosaccharide--protein glycosyltransferase subunit 2 OS=Homo sapiens GN=RPN2 PE=1 SV=3 - [RPN2_HUMAN]	YbeY-KO	0	0	0	0	0	1	0	0.15214	0	0	0	0	0	0	0	0	0	0	0	0	0	0
P05023	Sodium/potassium-transporting ATPase subunit alpha-1 OS=Homo sapiens GN=ATP1A1 PE=1 SV=1 - [AT1A1_HUMAN]	YbeY-KO	0.528216	0.740894	1	0.707078	0.235729	0.587692	0.185278	0	0	0	0	0	0	0	0	0	0	0	0	0	0	0
P05141	ADP/ATP translocase 2 OS=Homo sapiens GN=SLC25A5 PE=1 SV=7 - [ADT2_HUMAN]	YbeY-KO	0.394702	0.880118	1	0	0.245785	0	0.178218	0.263687	0.0245491	0	0	0.0113166	0	0.00332887	0	0	0	0	0	0	0	0
P05141;P12236	ADP/ATP translocase 3 OS=Homo sapiens GN=SLC25A6 PE=1 SV=4 - [ADT3_HUMAN]|ADP/ATP translocase 2 OS=Homo sapiens GN=SLC25A5 PE=1 SV=7 - [ADT2_HUMAN]	YbeY-KO	0.227232	0.898214	0.933929	1	0.211429	0.388661	0.15	0.226071	0	0	0	0	0	0	0	0	0	0	0	0	0	0
P05386	60S acidic ribosomal protein P1 OS=Homo sapiens GN=RPLP1 PE=1 SV=1 - [RLA1_HUMAN]	YbeY-KO	0	0	0	0	0	0	0	0	0	0	0	0	0	0	0	0	0	0	0	1	0	0
P05556	Integrin beta-1 OS=Homo sapiens GN=ITGB1 PE=1 SV=2 - [ITB1_HUMAN]	YbeY-KO	0	1	0	0.511163	0.0616822	0	0.203063	0	0.0283593	0	0	0	0	0	0	0	0	0	0	0	0	0
P06454	Prothymosin alpha OS=Homo sapiens GN=PTMA PE=1 SV=2 - [PTMA_HUMAN]	YbeY-KO	0.521665	1	0	0.454216	0	0	0	0	0	0	0	0	0	0	0	0	0	0	0	0	0	0
P06576	ATP synthase subunit beta, mitochondrial OS=Homo sapiens GN=ATP5B PE=1 SV=3 - [ATPB_HUMAN]	YbeY-KO	0.0443957	0.0273513	0.129962	0.468691	0.0914214	1	0.425798	0.688165	0.159956	0.044114	0.00535379	0.1232	0.0205135	0.00346587	0.00794928	0.0239105	0	0	0	0.00478084	0.0011221	0
P06702	Protein S100-A9 OS=Homo sapiens GN=S100A9 PE=1 SV=1 - [S10A9_HUMAN]	YbeY-KO	0	0	0	0	0	0	0	0	0	0.445625	0	0	0	0	0	0	0	0	0	0	1	0
P07237	Protein disulfide-isomerase OS=Homo sapiens GN=P4HB PE=1 SV=3 - [PDIA1_HUMAN]	YbeY-KO	0	0.452041	1	0.726386	0.143815	0	0.113528	0.124132	0	0	0	0	0	0	0	0	0	0	0	0	0	0
P07355	Annexin A2 OS=Homo sapiens GN=ANXA2 PE=1 SV=2 - [ANXA2_HUMAN]	YbeY-KO	0	0.66704	1	0.762716	0	0	0	0	0	0	0	0	0	0	0	0	0	0	0	0	0	0
P07477	Trypsin-1 OS=Homo sapiens GN=PRSS1 PE=1 SV=1 - [TRY1_HUMAN]	YbeY-KO	0.126654	0.198377	0	0	0.356191	0	0.617882	1	0.554882	0.428156	0.112188	0.49479	0.158057	0.390598	0.0614975	0.477102	0	0	0	0.0770293	0.385268	0
P07919	Cytochrome b-c1 complex subunit 6, mitochondrial OS=Homo sapiens GN=UQCRH PE=1 SV=2 - [QCR6_HUMAN]	YbeY-KO	0	1	0	0	0.334651	0	0	0	0	0	0	0	0	0	0	0	0	0	0	0	0	0
P07942	Laminin subunit beta-1 OS=Homo sapiens GN=LAMB1 PE=1 SV=2 - [LAMB1_HUMAN]	YbeY-KO	0	0	0	0	0	1	0	0	0	0	0	0	0	0	0	0	0	0	0	0	0	0
P07954	Fumarate hydratase, mitochondrial OS=Homo sapiens GN=FH PE=1 SV=3 - [FUMH_HUMAN]	YbeY-KO	0	0.595766	1	0.783266	0.114365	0.690524	0	0.166583	0	0	0	0	0	0	0	0	0	0	0	0	0	0
P08107	Heat shock 70 kDa protein 1A/1B OS=Homo sapiens GN=HSPA1A PE=1 SV=5 - [HSP71_HUMAN]	YbeY-KO	0	1	0	0	0	0	0	0	0	0	0	0	0	0	0	0	0	0	0	0	0	0
P08107;P11142	Heat shock cognate 71 kDa protein OS=Homo sapiens GN=HSPA8 PE=1 SV=1 - [HSP7C_HUMAN]|Heat shock 70 kDa protein 1A/1B OS=Homo sapiens GN=HSPA1A PE=1 SV=5 - [HSP71_HUMAN]	YbeY-KO	0	1	0.699116	0.950098	0.280105	0.889071	0	0	0	0	0	0	0	0	0	0	0	0	0	0	0	0
P08195	4F2 cell-surface antigen heavy chain OS=Homo sapiens GN=SLC3A2 PE=1 SV=3 - [4F2_HUMAN]	YbeY-KO	0.782579	1	0.552396	0	0.259069	0	0	0	0	0	0	0	0	0	0	0	0	0	0	0	0	0
P08240	Signal recognition particle receptor subunit alpha OS=Homo sapiens GN=SRPR PE=1 SV=2 - [SRPR_HUMAN]	YbeY-KO	0	1	0	0	0.256491	0	0	0	0	0	0	0	0	0	0	0	0	0	0	0	0	0
P08559	Pyruvate dehydrogenase E1 component subunit alpha, somatic form, mitochondrial OS=Homo sapiens GN=PDHA1 PE=1 SV=3 - [ODPA_HUMAN]	YbeY-KO	0	0	0	0	0	0	0	0	0	0	0	1	0.498967	0.586157	0.25186	0.17469	0	0	0	0	0	0
P08574	Cytochrome c1, heme protein, mitochondrial OS=Homo sapiens GN=CYC1 PE=1 SV=3 - [CY1_HUMAN]	YbeY-KO	0	0	0	1	0	0	0.312612	0.382224	0.105859	0.0564449	0	0	0	0	0	0	0	0	0	0	0	0
P08670	Vimentin OS=Homo sapiens GN=VIM PE=1 SV=4 - [VIME_HUMAN]	YbeY-KO	0.315607	1	0.307559	0	0.199306	0	0	0	0	0	0	0	0	0	0	0	0	0	0	0	0	0
P08779	Keratin, type I cytoskeletal 16 OS=Homo sapiens GN=KRT16 PE=1 SV=4 - [K1C16_HUMAN]	YbeY-KO	0	0	0	0	0	0	0	0	0	0	0	0	1	0	0	0	0	0	0	0	0	0
P09001	39S ribosomal protein L3, mitochondrial OS=Homo sapiens GN=MRPL3 PE=1 SV=1 - [RM03_HUMAN]	YbeY-KO	0	0	0	0	0	0	0	1	0.219283	0	0	0	0	0	0	0	0	0	0	0	0	0
P09622	Dihydrolipoyl dehydrogenase, mitochondrial OS=Homo sapiens GN=DLD PE=1 SV=2 - [DLDH_HUMAN]	YbeY-KO	0.267661	1	0.788672	0.739951	0.270402	0	0.348051	0	0	0	0	0	0	0	0	0	0	0	0	0	0	0
P09651	Heterogeneous nuclear ribonucleoprotein A1 OS=Homo sapiens GN=HNRNPA1 PE=1 SV=5 - [ROA1_HUMAN]	YbeY-KO	0.67004	1	0.483806	0.376229	0.211249	0	0.0460237	0	0	0	0	0	0	0	0	0	0	0	0	0	0	0
P09669	Cytochrome c oxidase subunit 6C OS=Homo sapiens GN=COX6C PE=1 SV=2 - [COX6C_HUMAN]	YbeY-KO	0.540764	1	0	0	0.323567	0	0	0	0	0.0574947	0	0	0	0	0	0	0	0	0	0	0	0
P0CG48	Polyubiquitin-C OS=Homo sapiens GN=UBC PE=1 SV=3 - [UBC_HUMAN]	YbeY-KO	0	1	0.828593	0	0.46456	0	0.478254	0.433258	0.117743	0.0285177	0	0	0	0	0	0	0	0	0	0	0	0
P10515	Dihydrolipoyllysine-residue acetyltransferase component of pyruvate dehydrogenase complex, mitochondrial OS=Homo sapiens GN=DLAT PE=1 SV=3 - [ODP2_HUMAN]	YbeY-KO	0	0	0	0	0	0	0	0	0	0.313465	0.126024	1	0.724409	0.21126	0.145866	0.0897638	0	0	0	0	0	0
P10721	Mast/stem cell growth factor receptor Kit OS=Homo sapiens GN=KIT PE=1 SV=1 - [KIT_HUMAN]	YbeY-KO	0	1	0	0.580657	0	0	0	0	0	0	0	0	0	0	0	0	0	0	0	0	0	0
P10809	60 kDa heat shock protein, mitochondrial OS=Homo sapiens GN=HSPD1 PE=1 SV=2 - [CH60_HUMAN]	YbeY-KO	0.0397135	0.0197535	0.200533	0.340906	0.153431	1	0.177015	0.116389	0.0706196	0.033511	0.0251566	0.0124584	0.01	0.011952	0.00590939	0.00481279	0.00766156	0.00752165	0.00491872	0.00208661	0.00210726	0.00332978
P11021	78 kDa glucose-regulated protein OS=Homo sapiens GN=HSPA5 PE=1 SV=2 - [GRP78_HUMAN]	YbeY-KO	0.0661937	1	0.931629	0.837329	0.252813	0.597847	0.164384	0.157167	0.0288894	0.0110396	0	0.00604941	0	0	0	0	0	0	0	0	0	0
P11047	Laminin subunit gamma-1 OS=Homo sapiens GN=LAMC1 PE=1 SV=3 - [LAMC1_HUMAN]	YbeY-KO	0.183028	1	0.31482	0.294306	0.123486	0	0	0	0	0	0	0	0	0	0	0	0	0	0	0	0	0
P11142	Heat shock cognate 71 kDa protein OS=Homo sapiens GN=HSPA8 PE=1 SV=1 - [HSP7C_HUMAN]	YbeY-KO	0	0.8745	0.940667	1	0	0	0	0.267333	0	0	0	0	0	0	0	0	0	0	0	0	0	0
P11177	Pyruvate dehydrogenase E1 component subunit beta, mitochondrial OS=Homo sapiens GN=PDHB PE=1 SV=3 - [ODPB_HUMAN]	YbeY-KO	0	0	0.408614	0.502506	0.305168	0	0.483085	0.719264	0.366327	0.0945184	0	1	0.324276	0.226312	0.0471731	0	0	0	0	0	0	0
P11182	Lipoamide acyltransferase component of branched-chain alpha-keto acid dehydrogenase complex, mitochondrial OS=Homo sapiens GN=DBT PE=1 SV=3 - [ODB2_HUMAN]	YbeY-KO	0	0	0	0.322697	0	1	0.202596	0.212144	0	0	0	0	0	0	0	0	0	0	0	0	0	0
P11310	Medium-chain specific acyl-CoA dehydrogenase, mitochondrial OS=Homo sapiens GN=ACADM PE=1 SV=1 - [ACADM_HUMAN]	YbeY-KO	0	0	0	1	0	0	0	0	0	0	0	0	0	0	0	0	0	0	0	0	0	0
P11498	Pyruvate carboxylase, mitochondrial OS=Homo sapiens GN=PC PE=1 SV=2 - [PYC_HUMAN]	YbeY-KO	0.667936	1	0.447216	0.284401	0	0	0	0	0	0	0	0	0	0	0	0	0	0	0	0	0	0
P12236	ADP/ATP translocase 3 OS=Homo sapiens GN=SLC25A6 PE=1 SV=4 - [ADT3_HUMAN]	YbeY-KO	0.264761	0.50186	0.718735	1	0.110809	0.502325	0.149256	0.261739	0	0.00976987	0	0	0	0	0	0	0	0	0	0	0	0
P12532	Creatine kinase U-type, mitochondrial OS=Homo sapiens GN=CKMT1A PE=1 SV=1 - [KCRU_HUMAN]	YbeY-KO	0	0	0.697713	0	0	1	0	0	0	0	0	0	0	0	0	0	0	0	0	0	0	0
P12694	2-oxoisovalerate dehydrogenase subunit alpha, mitochondrial OS=Homo sapiens GN=BCKDHA PE=1 SV=2 - [ODBA_HUMAN]	YbeY-KO	0	0	0	0	0	1	0	0	0	0	0	0	0	0	0	0	0	0	0	0	0	0
P13073	Cytochrome c oxidase subunit 4 isoform 1, mitochondrial OS=Homo sapiens GN=COX4I1 PE=1 SV=1 - [COX41_HUMAN]	YbeY-KO	0.558317	0	0.717362	1	0	0	0	0.195394	0.0210835	0	0	0	0	0	0	0	0	0	0	0	0	0
P13196	5-aminolevulinate synthase, nonspecific, mitochondrial OS=Homo sapiens GN=ALAS1 PE=1 SV=2 - [HEM1_HUMAN]	YbeY-KO	0	1	0.751288	0	0	0	0	0	0	0	0	0	0	0	0	0	0	0	0	0	0	0
P13639	Elongation factor 2 OS=Homo sapiens GN=EEF2 PE=1 SV=4 - [EF2_HUMAN]	YbeY-KO	1	0	0	0	0	0	0	0	0	0	0	0	0	0	0	0	0	0	0	0	0	0
P13645	Keratin, type I cytoskeletal 10 OS=Homo sapiens GN=KRT10 PE=1 SV=6 - [K1C10_HUMAN]	YbeY-KO	0	0	0.0451055	0.0481864	0.0506754	1	0.158598	0.344058	0.10428	0.0261952	0	0.0179542	0.0133222	0.00804523	0.00885719	0.00331006	0	0	0	0	0.00779784	0
P13645;P13646	Keratin, type I cytoskeletal 10 OS=Homo sapiens GN=KRT10 PE=1 SV=6 - [K1C10_HUMAN]|Keratin, type I cytoskeletal 13 OS=Homo sapiens GN=KRT13 PE=1 SV=4 - [K1C13_HUMAN]	YbeY-KO	0	0	0	0	0	1	0	0.229006	0.0301664	0	0	0	0	0	0	0	0	0	0	0	0	0
P13646	Keratin, type I cytoskeletal 15 OS=Homo sapiens GN=KRT15 PE=1 SV=3 - [K1C15_HUMAN]|Keratin, type I cytoskeletal 13 OS=Homo sapiens GN=KRT13 PE=1 SV=4 - [K1C13_HUMAN]	YbeY-KO	0	0	0	0	0	1	0	0	0	0	0	0	0	0	0	0	0	0	0	0	0	0
P13647	Keratin, type II cytoskeletal 5 OS=Homo sapiens GN=KRT5 PE=1 SV=3 - [K2C5_HUMAN]	YbeY-KO	0	0	0	0	0	1	0	0.204545	0.0560839	0	0	0	0	0	0	0	0	0	0	0	0	0
P13667	Protein disulfide-isomerase A4 OS=Homo sapiens GN=PDIA4 PE=1 SV=2 - [PDIA4_HUMAN]	YbeY-KO	0.306639	1	0.408163	0.480754	0.14699	0.0692973	0.0521571	0.036218	0	0	0	0	0	0	0	0	0	0	0	0	0	0
P13804	Electron transfer flavoprotein subunit alpha, mitochondrial OS=Homo sapiens GN=ETFA PE=1 SV=1 - [ETFA_HUMAN]	YbeY-KO	0	1	0.808756	0.758525	0.161475	0	0.109078	0.109954	0	0	0	0	0	0	0	0	0	0	0	0	0	0
P13995	Bifunctional methylenetetrahydrofolate dehydrogenase/cyclohydrolase, mitochondrial OS=Homo sapiens GN=MTHFD2 PE=1 SV=2 - [MTDC_HUMAN]	YbeY-KO	0.24555	1	0.391556	0.244089	0.0641716	0	0.0266819	0	0	0	0	0	0	0	0	0	0	0	0	0	0	0
P14209	CD99 antigen OS=Homo sapiens GN=CD99 PE=1 SV=1 - [CD99_HUMAN]	YbeY-KO	1	0.857671	0.500616	0	0	0	0	0	0	0	0	0	0	0	0	0	0	0	0	0	0	0
P14314	Glucosidase 2 subunit beta OS=Homo sapiens GN=PRKCSH PE=1 SV=2 - [GLU2B_HUMAN]	YbeY-KO	0.573242	1	0.45256	0.541911	0.207372	0	0.105597	0	0	0	0	0	0	0	0	0	0	0	0	0	0	0
P14625	Endoplasmin OS=Homo sapiens GN=HSP90B1 PE=1 SV=1 - [ENPL_HUMAN]	YbeY-KO	0	0.751515	1	0.629091	0.0934242	0.735758	0.0605758	0.189909	0.0164121	0.00955455	0	0	0	0	0	0	0	0	0	0	0	0
P15311	Ezrin OS=Homo sapiens GN=EZR PE=1 SV=4 - [EZRI_HUMAN]	YbeY-KO	1	0	0	0	0	0	0	0	0	0	0	0	0	0	0	0	0	0	0	0	0	0
P16070	CD44 antigen OS=Homo sapiens GN=CD44 PE=1 SV=3 - [CD44_HUMAN]	YbeY-KO	1	0	0	0	0	0	0	0	0	0	0	0	0	0	0	0	0	0	0	0	0	0
P16403	Histone H1.2 OS=Homo sapiens GN=HIST1H1C PE=1 SV=2 - [H12_HUMAN]	YbeY-KO	0	0	0	0	0	0	0	0	1	0	0	0	0	0	0	0	0	0	0	0	0	0
P16615	Sarcoplasmic/endoplasmic reticulum calcium ATPase 2 OS=Homo sapiens GN=ATP2A2 PE=1 SV=1 - [AT2A2_HUMAN]	YbeY-KO	0	0	0	0	0	1	0	0.240057	0	0	0	0	0	0	0	0	0	0	0	0	0	0
P16989	DNA-binding protein A OS=Homo sapiens GN=CSDA PE=1 SV=4 - [DBPA_HUMAN]	YbeY-KO	1	0	0	0	0	0	0	0	0	0	0	0	0	0	0	0	0	0	0	0	0	0
P16989;P67809	DNA-binding protein A OS=Homo sapiens GN=CSDA PE=1 SV=4 - [DBPA_HUMAN]|Nuclease-sensitive element-binding protein 1 OS=Homo sapiens GN=YBX1 PE=1 SV=3 - [YBOX1_HUMAN]	YbeY-KO	1	0.99176	0	0	0	0	0	0	0	0	0	0	0	0	0	0	0	0	0	0	0	0
P17096	High mobility group protein HMG-I/HMG-Y OS=Homo sapiens GN=HMGA1 PE=1 SV=3 - [HMGA1_HUMAN]	YbeY-KO	1	0	0	0	0	0	0	0	0	0	0	0	0	0	0	0	0	0	0	0	0	0
P17987	T-complex protein 1 subunit alpha OS=Homo sapiens GN=TCP1 PE=1 SV=1 - [TCPA_HUMAN]	YbeY-KO	0	0	0	0	0	1	0	0.0826919	0	0	0	0	0	0	0	0	0	0	0	0	0	0
P18859	ATP synthase-coupling factor 6, mitochondrial OS=Homo sapiens GN=ATP5J PE=1 SV=1 - [ATP5J_HUMAN]	YbeY-KO	0	0	0	0.888167	1	0	0	0	0	0	0.526553	0.713482	0.705485	0.363364	0.262776	0.365238	0	0	0	0.125953	0.0416094	0
P19338	Nucleolin OS=Homo sapiens GN=NCL PE=1 SV=3 - [NUCL_HUMAN]	YbeY-KO	0	0	0	0	0	1	0	0	0	0	0	0	0	0	0	0	0	0	0	0	0	0
P19438	Tumor necrosis factor receptor superfamily member 1A OS=Homo sapiens GN=TNFRSF1A PE=1 SV=1 - [TNR1A_HUMAN]	YbeY-KO	0	0	0	0	0	0	0	0	0	0	0	1	0	0	0	0	0	0	0	0	0	0
P20674	Cytochrome c oxidase subunit 5A, mitochondrial OS=Homo sapiens GN=COX5A PE=1 SV=2 - [COX5A_HUMAN]	YbeY-KO	0	1	0.809443	0.408615	0.201436	0	0.129326	0	0	0	0	0	0	0	0	0	0	0	0	0	0	0
P20700	Lamin-B1 OS=Homo sapiens GN=LMNB1 PE=1 SV=2 - [LMNB1_HUMAN]	YbeY-KO	1	0	0	0	0	0	0	0	0	0	0	0	0	0	0	0	0	0	0	0	0	0
P21333	Filamin-A OS=Homo sapiens GN=FLNA PE=1 SV=4 - [FLNA_HUMAN]	YbeY-KO	0.216502	1	0.306021	0.38529	0.11593	0	0.0485899	0	0	0	0	0	0	0	0	0	0	0	0	0	0	0
P21397	Amine oxidase [flavin-containing] A OS=Homo sapiens GN=MAOA PE=1 SV=1 - [AOFA_HUMAN]	YbeY-KO	0	0	0	0	0	0	0	1	0	0	0	0	0	0	0	0	0	0	0	0	0	0
P21796	Voltage-dependent anion-selective channel protein 1 OS=Homo sapiens GN=VDAC1 PE=1 SV=2 - [VDAC1_HUMAN]	YbeY-KO	0	0	0	0	0	0	0	0	0	0	0.739254	1	0	0.146528	0	0	0	0	0	0	0	0
P21912	Succinate dehydrogenase [ubiquinone] iron-sulfur subunit, mitochondrial OS=Homo sapiens GN=SDHB PE=1 SV=3 - [DHSB_HUMAN]	YbeY-KO	0	0.310622	0	1	0	0	0	0.225231	0	0	0	0	0	0	0	0	0	0	0	0	0	0
P22570	NADPH:adrenodoxin oxidoreductase, mitochondrial OS=Homo sapiens GN=FDXR PE=1 SV=3 - [ADRO_HUMAN]	YbeY-KO	0.377244	1	0.763241	0.54623	0	0	0	0	0	0	0	0	0	0	0	0	0	0	0	0	0	0
P22626	Heterogeneous nuclear ribonucleoproteins A2/B1 OS=Homo sapiens GN=HNRNPA2B1 PE=1 SV=2 - [ROA2_HUMAN]	YbeY-KO	0.673327	1	0.535465	0.444306	0.23032	0	0	0	0	0	0	0	0	0	0	0	0	0	0	0	0	0
P22695	Cytochrome b-c1 complex subunit 2, mitochondrial OS=Homo sapiens GN=UQCRC2 PE=1 SV=3 - [QCR2_HUMAN]	YbeY-KO	0	0.318236	0.87889	1	0	0	0.456888	0.613776	0.126561	0.115461	0	0.179782	0	0	0	0	0	0	0	0	0	0
P23246	Splicing factor, proline- and glutamine-rich OS=Homo sapiens GN=SFPQ PE=1 SV=2 - [SFPQ_HUMAN]	YbeY-KO	1	0	0	0	0	0	0	0	0	0	0	0	0	0	0	0	0	0	0	0	0	0
P23284	Peptidyl-prolyl cis-trans isomerase B OS=Homo sapiens GN=PPIB PE=1 SV=2 - [PPIB_HUMAN]	YbeY-KO	0	0.376173	0.97245	1	0	0	0.120923	0.388384	0	0	0	0	0	0	0	0	0	0	0	0	0	0
P23368	NAD-dependent malic enzyme, mitochondrial OS=Homo sapiens GN=ME2 PE=1 SV=1 - [MAOM_HUMAN]	YbeY-KO	0	0.85124	1	0.504591	0.154454	0	0.0768595	0.0475666	0	0	0	0	0	0	0	0	0	0	0	0	0	0
P23786	Carnitine O-palmitoyltransferase 2, mitochondrial OS=Homo sapiens GN=CPT2 PE=1 SV=2 - [CPT2_HUMAN]	YbeY-KO	0	0	0	1	0	0	0	0	0	0	0	0	0	0	0	0	0	0	0	0	0	0
P24539	ATP synthase subunit b, mitochondrial OS=Homo sapiens GN=ATP5F1 PE=1 SV=2 - [AT5F1_HUMAN]	YbeY-KO	0	0	0.182526	0.64513	0.309838	0.89721	0.768478	1	0.500734	0.374645	0	0.555066	0	0.104699	0.0750367	0	0	0	0	0.0157758	0.0178023	0
P24752	Acetyl-CoA acetyltransferase, mitochondrial OS=Homo sapiens GN=ACAT1 PE=1 SV=1 - [THIL_HUMAN]	YbeY-KO	0.343855	1	0.458297	0.417034	0.20596	0.114072	0.0596896	0	0	0.004687	0	0	0	0	0	0	0	0	0	0	0	0
P25311	Zinc-alpha-2-glycoprotein OS=Homo sapiens GN=AZGP1 PE=1 SV=2 - [ZA2G_HUMAN]	YbeY-KO	0	0	0	0	0	0	0	0	0	0	0	0	0	0	0	0	0	0	0	0	1	0
P25705	ATP synthase subunit alpha, mitochondrial OS=Homo sapiens GN=ATP5A1 PE=1 SV=1 - [ATPA_HUMAN]	YbeY-KO	0	0.0310576	0.136251	0.208972	0.0569074	1	0.305106	0.63027	0.212254	0.0951131	0	0.244347	0.046353	0.0146025	0.0251422	0.0587746	0.00228082	0	0	0.0275565	0.00535667	0
P26038	Moesin OS=Homo sapiens GN=MSN PE=1 SV=3 - [MOES_HUMAN]	YbeY-KO	1	0	0	0	0	0	0	0	0	0	0	0	0	0	0	0	0	0	0	0	0	0
P26641	Elongation factor 1-gamma OS=Homo sapiens GN=EEF1G PE=1 SV=3 - [EF1G_HUMAN]	YbeY-KO	0	0	1	0	0	0	0	0	0	0	0	0	0	0	0	0	0	0	0	0	0	0
P27144	Adenylate kinase isoenzyme 4, mitochondrial OS=Homo sapiens GN=AK4 PE=1 SV=1 - [KAD4_HUMAN]	YbeY-KO	0	0	0	1	0	0	0	0	0	0	0	0	0	0	0	0	0	0	0	0	0	0
P27797	Calreticulin OS=Homo sapiens GN=CALR PE=1 SV=1 - [CALR_HUMAN]	YbeY-KO	0.395644	0.428461	0.49303	1	0.360407	0	0.273282	0.12091	0.0272894	0	0	0	0	0	0	0	0	0	0	0	0	0
P27824	Calnexin OS=Homo sapiens GN=CANX PE=1 SV=2 - [CALX_HUMAN]	YbeY-KO	0.52512	1	0.731331	0	0.458666	0.693195	0	0.456954	0	0.135077	0	0.0402375	0.0171843	0	0	0	0	0	0	0	0	0
P28838	Cytosol aminopeptidase OS=Homo sapiens GN=LAP3 PE=1 SV=3 - [AMPL_HUMAN]	YbeY-KO	0	0	0.862999	1	0.153679	0.723196	0	0.19124	0	0	0	0	0	0	0	0	0	0	0	0	0	0
P29323	Ephrin type-B receptor 2 OS=Homo sapiens GN=EPHB2 PE=1 SV=5 - [EPHB2_HUMAN]	YbeY-KO	0	1	0	0	0	0	0	0	0	0	0	0	0	0	0	0	0	0	0	0	0	0
P29692	Elongation factor 1-delta OS=Homo sapiens GN=EEF1D PE=1 SV=5 - [EF1D_HUMAN]	YbeY-KO	0	0	0	1	0	0	0	0	0	0	0	0	0	0	0	0	0	0	0	0	0	0
P29966	Myristoylated alanine-rich C-kinase substrate OS=Homo sapiens GN=MARCKS PE=1 SV=4 - [MARCS_HUMAN]	YbeY-KO	1	0.788064	0.255167	0.458035	0.214888	0.0586883	0.096415	0.036124	0	0.0173281	0	0	0	0	0	0	0	0	0	0	0	0
P30040	Endoplasmic reticulum resident protein 29 OS=Homo sapiens GN=ERP29 PE=1 SV=4 - [ERP29_HUMAN]	YbeY-KO	1	0.334688	0	0	0	0	0.0798204	0	0	0	0	0	0	0	0	0	0	0	0	0	0	0
P30042	ES1 protein homolog, mitochondrial OS=Homo sapiens GN=C21orf33 PE=1 SV=3 - [ES1_HUMAN]	YbeY-KO	0	1	0	0.727614	0	0	0	0	0	0	0	0	0	0	0	0	0	0	0	0	0	0
P30044	Peroxiredoxin-5, mitochondrial OS=Homo sapiens GN=PRDX5 PE=1 SV=4 - [PRDX5_HUMAN]	YbeY-KO	0	0.598428	1	0.315494	0.058241	0	0.0499251	0.0640868	0	0	0	0	0	0	0	0	0	0	0	0	0	0
P30048	Thioredoxin-dependent peroxide reductase, mitochondrial OS=Homo sapiens GN=PRDX3 PE=1 SV=3 - [PRDX3_HUMAN]	YbeY-KO	0.657942	1	0.418484	0.343997	0.221845	0	0.0982065	0	0	0.0541444	0	0	0	0	0	0	0	0	0	0	0	0
P30049	ATP synthase subunit delta, mitochondrial OS=Homo sapiens GN=ATP5D PE=1 SV=2 - [ATPD_HUMAN]	YbeY-KO	0	0	0.14767	0.357155	0	1	0.344317	0.843009	0.198528	0	0	0.166721	0.0476533	0	0.0624121	0.0221341	0	0	0	0	0	0
P30084	Enoyl-CoA hydratase, mitochondrial OS=Homo sapiens GN=ECHS1 PE=1 SV=4 - [ECHM_HUMAN]	YbeY-KO	0	0	0	0	0.45394	1	0	0.348687	0	0	0	0	0	0	0	0	0	0	0	0	0	0
P30101	Protein disulfide-isomerase A3 OS=Homo sapiens GN=PDIA3 PE=1 SV=4 - [PDIA3_HUMAN]	YbeY-KO	0.0256285	1	0.341984	0.298729	0.096026	0.0457962	0.0416058	0.017575	0	0.00957286	0	0	0	0	0	0	0	0	0	0	0	0
P30405	Peptidyl-prolyl cis-trans isomerase F, mitochondrial OS=Homo sapiens GN=PPIF PE=1 SV=1 - [PPIF_HUMAN]	YbeY-KO	0.956307	0.670895	0.721283	1	0	0	0.162227	0	0	0	0	0	0	0	0	0	0	0	0	0	0	0
P30519	Heme oxygenase 2 OS=Homo sapiens GN=HMOX2 PE=1 SV=2 - [HMOX2_HUMAN]	YbeY-KO	1	0.968673	0.349547	0.328607	0.267436	0	0.0981039	0	0	0.0340725	0	0	0.0139819	0	0	0	0	0	0	0	0	0
P30533	Alpha-2-macroglobulin receptor-associated protein OS=Homo sapiens GN=LRPAP1 PE=1 SV=1 - [AMRP_HUMAN]	YbeY-KO	1	0	0	0	0	0	0	0	0	0	0	0	0	0	0	0	0	0	0	0	0	0
P30837	Aldehyde dehydrogenase X, mitochondrial OS=Homo sapiens GN=ALDH1B1 PE=1 SV=3 - [AL1B1_HUMAN]	YbeY-KO	0	0.156669	0.492557	0.353574	0	1	0	0	0	0	0	0	0	0	0	0	0	0	0	0	0	0
P31040	Succinate dehydrogenase [ubiquinone] flavoprotein subunit, mitochondrial OS=Homo sapiens GN=SDHA PE=1 SV=2 - [DHSA_HUMAN]	YbeY-KO	0	0	0	0.153855	0	1	0	0.103843	0	0	0	0	0	0	0	0	0	0	0	0	0	0
P31153	S-adenosylmethionine synthase isoform type-2 OS=Homo sapiens GN=MAT2A PE=1 SV=1 - [METK2_HUMAN]	YbeY-KO	0	0	0	0	1	0	0	0	0	0	0	0	0	0	0	0	0	0	0	0	0	0
P31930	Cytochrome b-c1 complex subunit 1, mitochondrial OS=Homo sapiens GN=UQCRC1 PE=1 SV=3 - [QCR1_HUMAN]	YbeY-KO	0	0	0	1	0	0	0	0.240721	0	0	0	0	0	0	0	0	0	0	0	0	0	0
P31937	3-hydroxyisobutyrate dehydrogenase, mitochondrial OS=Homo sapiens GN=HIBADH PE=1 SV=2 - [3HIDH_HUMAN]	YbeY-KO	0	1	0	0	0	0	0	0	0	0	0	0	0	0	0	0	0	0	0	0	0	0
P32322	Pyrroline-5-carboxylate reductase 1, mitochondrial OS=Homo sapiens GN=PYCR1 PE=1 SV=2 - [P5CR1_HUMAN]	YbeY-KO	0	0.675517	0.716881	1	0.291783	0.292342	0.115232	0.0689491	0	0	0	0	0	0	0	0	0	0	0	0	0	0
P32322;Q96C36	Pyrroline-5-carboxylate reductase 1, mitochondrial OS=Homo sapiens GN=PYCR1 PE=1 SV=2 - [P5CR1_HUMAN]|Pyrroline-5-carboxylate reductase 2 OS=Homo sapiens GN=PYCR2 PE=1 SV=1 - [P5CR2_HUMAN]	YbeY-KO	0	0	0	1	0.0699803	0	0	0	0	0	0	0	0	0	0	0	0	0	0	0	0	0
P34897	Serine hydroxymethyltransferase, mitochondrial OS=Homo sapiens GN=SHMT2 PE=1 SV=3 - [GLYM_HUMAN]	YbeY-KO	0.103901	1	0.906827	0.969288	0.26437	0.465657	0.118489	0	0.0113011	0.0126645	0	0	0	0	0	0	0	0	0	0	0	0
P35221	Catenin alpha-1 OS=Homo sapiens GN=CTNNA1 PE=1 SV=1 - [CTNA1_HUMAN]	YbeY-KO	0	0	0	0	0	1	0	0	0	0	0	0	0	0	0	0	0	0	0	0	0	0
P35232	Prohibitin OS=Homo sapiens GN=PHB PE=1 SV=1 - [PHB_HUMAN]	YbeY-KO	0	0	0	0	0.0440237	0	0.125106	0.321893	0.220287	0.317329	0.216314	1	0	0.229248	0.458833	0.811496	0	0	0	0.69011	0.0840997	0
P35527	Keratin, type I cytoskeletal 9 OS=Homo sapiens GN=KRT9 PE=1 SV=3 - [K1C9_HUMAN]	YbeY-KO	0.0561375	0.124986	0.132951	0.227714	0.112493	1	0.457283	0.542881	0.160229	0.121222	0	0.036383	0.0143153	0.1024	0.00984724	0.00853792	0	0	0	0.00976541	0.0420404	0
P35613	Basigin OS=Homo sapiens GN=BSG PE=1 SV=2 - [BASI_HUMAN]	YbeY-KO	0	0	0	1	0.288156	0	0.138593	0	0	0	0	0	0	0	0	0	0	0	0	0	0	0
P35908	Keratin, type II cytoskeletal 2 epidermal OS=Homo sapiens GN=KRT2 PE=1 SV=2 - [K22E_HUMAN]	YbeY-KO	0	0	0	0	0.0497216	1	0.208013	0.478335	0.122634	0.0405713	0	0	0	0.0542	0	0	0	0	0	0	0	0
P36542	ATP synthase subunit gamma, mitochondrial OS=Homo sapiens GN=ATP5C1 PE=1 SV=1 - [ATPG_HUMAN]	YbeY-KO	0	0	0.1279	0.27013	0.178101	1	0.474698	0	0.293103	0.0823108	0	0.286834	0.0756382	0.0531124	0.0794447	0.0644872	0	0	0	0.0607255	0.00495298	0
P36776	Lon protease homolog, mitochondrial OS=Homo sapiens GN=LONP1 PE=1 SV=2 - [LONM_HUMAN]	YbeY-KO	0	0	0.32354	0.430654	0.0657027	1	0.0383459	0.132909	0.00660497	0	0	0	0	0	0	0	0	0	0	0	0	0
P36957	Dihydrolipoyllysine-residue succinyltransferase component of 2-oxoglutarate dehydrogenase complex, mitochondrial OS=Homo sapiens GN=DLST PE=1 SV=4 - [ODO2_HUMAN]	YbeY-KO	0	0	0.072525	0.356581	0.40749	1	0.962551	0.711902	0.127178	0.119355	0	0	0	0	0	0	0	0	0	0	0	0
P38117	Electron transfer flavoprotein subunit beta OS=Homo sapiens GN=ETFB PE=1 SV=3 - [ETFB_HUMAN]	YbeY-KO	0	1	0.729604	0.654429	0.181876	0.154545	0.116375	0.100932	0	0	0	0	0	0	0	0	0	0	0	0	0	0
P38646	Stress-70 protein, mitochondrial OS=Homo sapiens GN=HSPA9 PE=1 SV=2 - [GRP75_HUMAN]	YbeY-KO	0.764583	1	0.554729	0	0.253312	0.183593	0.110946	0.0696491	0.0185963	0.00927725	0.000553335	0.00481989	0.0051499	0.00202208	0.000621659	0	0	0	0	0.000634209	0	0
P39019	40S ribosomal protein S19 OS=Homo sapiens GN=RPS19 PE=1 SV=2 - [RS19_HUMAN]	YbeY-KO	1	0	0	0	0	0	0	0	0	0	0	0	0	0	0	0	0	0	0	0	0	0
P39656	Dolichyl-diphosphooligosaccharide--protein glycosyltransferase 48 kDa subunit OS=Homo sapiens GN=DDOST PE=1 SV=4 - [OST48_HUMAN]	YbeY-KO	0	0	0.29606	0	0	1	0.147092	0	0.07303	0.0499625	0	0	0	0	0	0	0	0	0	0	0	0
P40227	T-complex protein 1 subunit zeta OS=Homo sapiens GN=CCT6A PE=1 SV=3 - [TCPZ_HUMAN]	YbeY-KO	0	0	0	0	0	1	0	0	0	0	0	0	0	0	0	0	0	0	0	0	0	0
P40926	Malate dehydrogenase, mitochondrial OS=Homo sapiens GN=MDH2 PE=1 SV=3 - [MDHM_HUMAN]	YbeY-KO	0.0755356	1	0.894264	0.541603	0.0720802	0.332412	0.0604492	0.113062	0.00299032	0	0	0	0	0	0	0	0	0	0	0	0	0
P40939	Trifunctional enzyme subunit alpha, mitochondrial OS=Homo sapiens GN=HADHA PE=1 SV=2 - [ECHA_HUMAN]	YbeY-KO	0	0	0.408089	0.523822	0.0597452	1	0.143631	0.106242	0	0	0	0	0	0	0	0	0	0	0	0	0	0
P41250	Glycine--tRNA ligase OS=Homo sapiens GN=GARS PE=1 SV=3 - [SYG_HUMAN]	YbeY-KO	0.450389	1	0	0	0	0	0	0	0	0	0	0	0	0	0	0	0	0	0	0	0	0
P41440	Folate transporter 1 OS=Homo sapiens GN=SLC19A1 PE=1 SV=3 - [S19A1_HUMAN]	YbeY-KO	1	0	0	0	0	0	0	0	0	0	0	0	0	0	0	0	0	0	0	0	0	0
P42126	Enoyl-CoA delta isomerase 1, mitochondrial OS=Homo sapiens GN=ECI1 PE=1 SV=1 - [ECI1_HUMAN]	YbeY-KO	0.709249	1	0.378598	0	0.161925	0	0.0669432	0	0	0	0	0	0	0	0	0	0	0	0	0	0	0
P42704	Leucine-rich PPR motif-containing protein, mitochondrial OS=Homo sapiens GN=LRPPRC PE=1 SV=3 - [LPPRC_HUMAN]	YbeY-KO	0	0	0.259317	0.830021	0.180124	1	0.230228	0.246584	0.045383	0.0205072	0	0	0.00469876	0	0	0	0	0	0	0	0	0
P42765	3-ketoacyl-CoA thiolase, mitochondrial OS=Homo sapiens GN=ACAA2 PE=1 SV=2 - [THIM_HUMAN]	YbeY-KO	0.298705	1	0.670851	0.514712	0.168576	0	0.0687721	0	0	0	0	0	0	0	0	0	0	0	0	0	0	0
P43304	Glycerol-3-phosphate dehydrogenase, mitochondrial OS=Homo sapiens GN=GPD2 PE=1 SV=3 - [GPDM_HUMAN]	YbeY-KO	0	0	0	0	0	1	0	0.249649	0	0	0	0	0	0	0	0	0	0	0	0	0	0
P43897	Elongation factor Ts, mitochondrial OS=Homo sapiens GN=TSFM PE=1 SV=2 - [EFTS_HUMAN]	YbeY-KO	1	0.362186	0	0	0	0	0	0	0	0	0	0	0	0	0	0	0	0	0	0	0	0
P45880	Voltage-dependent anion-selective channel protein 2 OS=Homo sapiens GN=VDAC2 PE=1 SV=2 - [VDAC2_HUMAN]	YbeY-KO	0	0	0	0	0	1	0	0.497728	0	0	0	0	0	0	0	0	0	0	0	0	0	0
P45954	Short/branched chain specific acyl-CoA dehydrogenase, mitochondrial OS=Homo sapiens GN=ACADSB PE=1 SV=1 - [ACDSB_HUMAN]	YbeY-KO	0	0	1	0	0	0	0	0	0	0	0	0	0	0	0	0	0	0	0	0	0	0
P46782	40S ribosomal protein S5 OS=Homo sapiens GN=RPS5 PE=1 SV=4 - [RS5_HUMAN]	YbeY-KO	0	0	1	0	0	0	0	0	0	0	0	0	0	0	0	0	0	0	0	0	0	0
P46783	40S ribosomal protein S10 OS=Homo sapiens GN=RPS10 PE=1 SV=1 - [RS10_HUMAN]	YbeY-KO	0.866949	0	0	1	0	0	0	0.292627	0	0	0	0	0	0	0	0	0	0	0	0	0	0
P46821	Microtubule-associated protein 1B OS=Homo sapiens GN=MAP1B PE=1 SV=2 - [MAP1B_HUMAN]	YbeY-KO	0	1	0.661412	0.384048	0	0	0	0	0	0	0	0	0	0	0	0	0	0	0	0	0	0
P46977	Dolichyl-diphosphooligosaccharide--protein glycosyltransferase subunit STT3A OS=Homo sapiens GN=STT3A PE=1 SV=2 - [STT3A_HUMAN]	YbeY-KO	0	0	0.643912	1	0.313761	0	0.37464	0.769272	0	0	0	0	0	0	0	0	0	0	0	0	0	0
P47914	60S ribosomal protein L29 OS=Homo sapiens GN=RPL29 PE=1 SV=2 - [RL29_HUMAN]	YbeY-KO	1	0	0	0	0	0	0.268636	0.288292	0.237433	0.131633	0	0	0	0	0	0	0	0	0	0	0	0
P48047	ATP synthase subunit O, mitochondrial OS=Homo sapiens GN=ATP5O PE=1 SV=1 - [ATPO_HUMAN]	YbeY-KO	0.185894	0.17458	0.267775	0.621751	0.302752	0.744266	1	0.688838	0.40539	0.0458524	0.0214832	0.397936	0.148949	0.0544151	0.0529434	0.144725	0	0	0	0.0119362	0	0
P48643	T-complex protein 1 subunit epsilon OS=Homo sapiens GN=CCT5 PE=1 SV=1 - [TCPE_HUMAN]	YbeY-KO	0	0	0	0	0	1	0	0	0	0	0	0	0	0	0	0	0	0	0	0	0	0
P49006	MARCKS-related protein OS=Homo sapiens GN=MARCKSL1 PE=1 SV=2 - [MRP_HUMAN]	YbeY-KO	1	0.722303	0.294969	0.235269	0.188002	0.0280648	0.0657475	0.0334833	0.0143493	0.0324286	0.00507499	0.0157813	0.0235607	0.0104499	0	0	0	0	0	0	0	0
P49189	4-trimethylaminobutyraldehyde dehydrogenase OS=Homo sapiens GN=ALDH9A1 PE=1 SV=3 - [AL9A1_HUMAN]	YbeY-KO	0	0	0	1	0.40461	0	0	0	0	0	0	0	0	0	0	0	0	0	0	0	0	0
P49368	T-complex protein 1 subunit gamma OS=Homo sapiens GN=CCT3 PE=1 SV=4 - [TCPG_HUMAN]	YbeY-KO	0	0	0	0	0	1	0	0	0	0	0	0	0	0	0	0	0	0	0	0	0	0
P49406	39S ribosomal protein L19, mitochondrial OS=Homo sapiens GN=MRPL19 PE=1 SV=2 - [RM19_HUMAN]	YbeY-KO	0	0	0	0	0	0	0.128589	1	0.80786	0.20264	0	0	0	0.0453877	0	0	0	0	0	0	0	0
P49411	Elongation factor Tu, mitochondrial OS=Homo sapiens GN=TUFM PE=1 SV=2 - [EFTU_HUMAN]	YbeY-KO	1	0.983282	0.486068	0.629721	0.248731	0.387492	0.134675	0.0923839	0	0.0135108	0	0	0	0	0	0	0	0	0	0	0	0
P49721	Proteasome subunit beta type-2 OS=Homo sapiens GN=PSMB2 PE=1 SV=1 - [PSB2_HUMAN]	YbeY-KO	0	0	0	1	0	0	0	0	0	0	0	0	0	0	0	0	0	0	0	0	0	0
P49792	E3 SUMO-protein ligase RanBP2 OS=Homo sapiens GN=RANBP2 PE=1 SV=2 - [RBP2_HUMAN]	YbeY-KO	0	0	0	0	0	0	0	0	0	0	0	0	0.736619	0	1	0	0	0	0	0.30598	0	0
P50213	Isocitrate dehydrogenase [NAD] subunit alpha, mitochondrial OS=Homo sapiens GN=IDH3A PE=1 SV=1 - [IDH3A_HUMAN]	YbeY-KO	0.914419	0.344419	1	0.379302	0.080907	0	0.152442	0	0	0	0	0	0	0	0	0	0	0	0	0	0	0
P50416	Carnitine O-palmitoyltransferase 1, liver isoform OS=Homo sapiens GN=CPT1A PE=1 SV=2 - [CPT1A_HUMAN]	YbeY-KO	0.67754	1	0.37521	0.361603	0.169338	0.200746	0.0924045	0.0732246	0	0.0251351	0	0	0	0	0	0	0	0	0	0	0	0
P50454	Serpin H1 OS=Homo sapiens GN=SERPINH1 PE=1 SV=2 - [SERPH_HUMAN]	YbeY-KO	0.121302	1	0.361131	0.435134	0.223978	0.162443	0.114791	0.0702675	0.0144119	0.0306058	0	0	0	0	0	0	0	0	0	0	0	0
P50990	T-complex protein 1 subunit theta OS=Homo sapiens GN=CCT8 PE=1 SV=4 - [TCPQ_HUMAN]	YbeY-KO	0	0	0	0	0	1	0	0	0	0	0	0	0	0	0	0	0	0	0	0	0	0
P50991	T-complex protein 1 subunit delta OS=Homo sapiens GN=CCT4 PE=1 SV=4 - [TCPD_HUMAN]	YbeY-KO	0	0	0	0	0	1	0	0	0	0	0	0	0	0	0	0	0	0	0	0	0	0
P51148	Ras-related protein Rab-5C OS=Homo sapiens GN=RAB5C PE=1 SV=2 - [RAB5C_HUMAN]	YbeY-KO	0.380039	0.872887	0.913524	1	0	0	0	0.254974	0	0	0	0	0	0	0	0	0	0	0	0	0	0
P51149	Ras-related protein Rab-7a OS=Homo sapiens GN=RAB7A PE=1 SV=1 - [RAB7A_HUMAN]	YbeY-KO	0	1	0	0	0.438114	0	0	0	0	0	0	0	0	0	0	0	0	0	0	0	0	0
P51398	28S ribosomal protein S29, mitochondrial OS=Homo sapiens GN=DAP3 PE=1 SV=1 - [RT29_HUMAN]	YbeY-KO	0	0	0	0	0	0	0.575599	1	0.196252	0.0610921	0	0.208866	0	0	0	0	0	0	0	0	0	0
P51553	Isocitrate dehydrogenase [NAD] subunit gamma, mitochondrial OS=Homo sapiens GN=IDH3G PE=1 SV=1 - [IDH3G_HUMAN]	YbeY-KO	0	0	0.767887	1	0	0	0	0	0	0	0	0	0	0	0	0	0	0	0	0	0	0
P51572	B-cell receptor-associated protein 31 OS=Homo sapiens GN=BCAP31 PE=1 SV=3 - [BAP31_HUMAN]	YbeY-KO	0.201453	1	0.56468	0.382267	0.285719	0	0.169586	0.108648	0.0444767	0.040625	0	0	0	0	0	0	0	0	0	0	0	0
P51659	Peroxisomal multifunctional enzyme type 2 OS=Homo sapiens GN=HSD17B4 PE=1 SV=3 - [DHB4_HUMAN]	YbeY-KO	0	0	0	0	0	1	0	0	0	0	0	0	0	0	0	0	0	0	0	0	0	0
P51970	NADH dehydrogenase [ubiquinone] 1 alpha subcomplex subunit 8 OS=Homo sapiens GN=NDUFA8 PE=1 SV=3 - [NDUA8_HUMAN]	YbeY-KO	0	1	0	0	0	0	0	0	0	0	0	0	0	0	0	0	0	0	0	0	0	0
P52272	Heterogeneous nuclear ribonucleoprotein M OS=Homo sapiens GN=HNRNPM PE=1 SV=3 - [HNRPM_HUMAN]	YbeY-KO	0	0	0	0	1	0	0	0	0	0	0	0	0	0	0	0	0	0	0	0	0	0
P52306	Rap1 GTPase-GDP dissociation stimulator 1 OS=Homo sapiens GN=RAP1GDS1 PE=1 SV=3 - [GDS1_HUMAN]	YbeY-KO	0	0	0	0	0	1	0	0	0	0	0	0	0	0	0	0	0	0	0	0	0	0
P52815	39S ribosomal protein L12, mitochondrial OS=Homo sapiens GN=MRPL12 PE=1 SV=2 - [RM12_HUMAN]	YbeY-KO	0	0	0	0	0	0	0	0.866097	1	0.238579	0	0.239209	0.068696	0	0	0	0	0	0	0	0	0
P53396	ATP-citrate synthase OS=Homo sapiens GN=ACLY PE=1 SV=3 - [ACLY_HUMAN]	YbeY-KO	0	0	0	0	0	1	0	0	0	0	0	0	0	0	0	0	0	0	0	0	0	0
P53597	Succinyl-CoA ligase [ADP/GDP-forming] subunit alpha, mitochondrial OS=Homo sapiens GN=SUCLG1 PE=1 SV=4 - [SUCA_HUMAN]	YbeY-KO	0	0.994307	0.53965	1	0.288939	0	0	0	0	0	0	0	0	0	0	0	0	0	0	0	0	0
P53701	Cytochrome c-type heme lyase OS=Homo sapiens GN=HCCS PE=1 SV=1 - [CCHL_HUMAN]	YbeY-KO	1	0	0.507207	0	0	0	0	0	0	0	0	0	0	0	0	0	0	0	0	0	0	0
P53985	Monocarboxylate transporter 1 OS=Homo sapiens GN=SLC16A1 PE=1 SV=3 - [MOT1_HUMAN]	YbeY-KO	0	0	0	0	0	0	1	0	0.212549	0.372504	0	0	0	0	0	0	0	0	0	0	0	0
P54819	Adenylate kinase 2, mitochondrial OS=Homo sapiens GN=AK2 PE=1 SV=2 - [KAD2_HUMAN]	YbeY-KO	1	0.709467	0.23716	0.237396	0.179882	0	0	0	0	0.0175621	0.0121893	0	0	0	0	0	0	0	0	0	0	0
P54886	Delta-1-pyrroline-5-carboxylate synthase OS=Homo sapiens GN=ALDH18A1 PE=1 SV=2 - [P5CS_HUMAN]	YbeY-KO	0	0	0.64974	0.492603	0.067453	1	0.0709316	0.181527	0.0115274	0.015094	0	0	0	0	0	0	0	0	0	0	0	0
P55072	Transitional endoplasmic reticulum ATPase OS=Homo sapiens GN=VCP PE=1 SV=4 - [TERA_HUMAN]	YbeY-KO	0	0	0.234146	0.198374	0	1	0	0.104065	0	0	0	0	0	0	0	0	0	0	0	0	0	0
P55084	Trifunctional enzyme subunit beta, mitochondrial OS=Homo sapiens GN=HADHB PE=1 SV=3 - [ECHB_HUMAN]	YbeY-KO	0	0	0.164212	0.861837	0.160095	1	0.189707	0.286698	0	0	0	0	0	0	0	0	0	0	0	0	0	0
P55789	FAD-linked sulfhydryl oxidase ALR OS=Homo sapiens GN=GFER PE=1 SV=2 - [ALR_HUMAN]	YbeY-KO	1	0	0	0	0	0	0	0	0	0	0	0	0	0	0	0	0	0	0	0	0	0
P55809	Succinyl-CoA:3-ketoacid coenzyme A transferase 1, mitochondrial OS=Homo sapiens GN=OXCT1 PE=1 SV=1 - [SCOT1_HUMAN]	YbeY-KO	0.565757	1	0	0	0	0	0	0	0	0	0	0	0	0	0	0	0	0	0	0	0	0
P55884	Eukaryotic translation initiation factor 3 subunit B OS=Homo sapiens GN=EIF3B PE=1 SV=3 - [EIF3B_HUMAN]	YbeY-KO	0	0	0.855463	1	0.534501	0	0	0	0	0	0	0	0	0	0	0	0	0	0	0	0	0
P56134	ATP synthase subunit f, mitochondrial OS=Homo sapiens GN=ATP5J2 PE=2 SV=3 - [ATPK_HUMAN]	YbeY-KO	0	0	0	0	0.0480195	1	0.217318	0.608792	0.109503	0	0	0	0	0	0	0	0	0	0	0	0	0
P56381	ATP synthase subunit epsilon, mitochondrial OS=Homo sapiens GN=ATP5E PE=1 SV=2 - [ATP5E_HUMAN]	YbeY-KO	0.651932	0	0.63401	1	0.67264	0	0	0	0	0	0	0.14082	0.0308005	0.0598566	0	0	0	0	0	0	0	0
P56385	ATP synthase subunit e, mitochondrial OS=Homo sapiens GN=ATP5I PE=1 SV=2 - [ATP5I_HUMAN]	YbeY-KO	0.240018	0.657116	0	0	0.780499	0.83586	0	1	0.953789	0	0.356192	0.727911	0.921996	0.383826	0.237338	0.352957	0	0	0	0.0988909	0	0
P60059	Protein transport protein Sec61 subunit gamma OS=Homo sapiens GN=SEC61G PE=2 SV=1 - [SC61G_HUMAN]	YbeY-KO	0	1	0	0	0.178715	0	0	0	0	0	0	0	0	0	0	0	0	0	0	0	0	0
P60468	Protein transport protein Sec61 subunit beta OS=Homo sapiens GN=SEC61B PE=1 SV=2 - [SC61B_HUMAN]	YbeY-KO	0.376916	1	0.506834	0.476046	0.162916	0	0	0.125749	0	0	0	0	0	0	0	0	0	0	0	0	0	0
P60709	Actin, cytoplasmic 1 OS=Homo sapiens GN=ACTB PE=1 SV=1 - [ACTB_HUMAN]	YbeY-KO	1	0	0.553768	0	0.152865	0	0	0	0	0	0	0	0	0	0	0	0	0	0	0	0	0
P60709;P63261	Actin, cytoplasmic 1 OS=Homo sapiens GN=ACTB PE=1 SV=1 - [ACTB_HUMAN]|Actin, cytoplasmic 2 OS=Homo sapiens GN=ACTG1 PE=1 SV=1 - [ACTG_HUMAN]	YbeY-KO	1	0	0.58696	0.550493	0.26376	0	0	0	0	0.0205838	0	0	0	0	0	0	0	0	0	0	0	0
P60709;P63261;Q562R1	Actin, cytoplasmic 1 OS=Homo sapiens GN=ACTB PE=1 SV=1 - [ACTB_HUMAN]|Actin, cytoplasmic 2 OS=Homo sapiens GN=ACTG1 PE=1 SV=1 - [ACTG_HUMAN]|Beta-actin-like protein 2 OS=Homo sapiens GN=ACTBL2 PE=1 SV=2 - [ACTBL_HUMAN]	YbeY-KO	0	0	0	0	1	0	0.602351	0	0	0	0	0	0	0	0	0	0	0	0	0	0	0
P61006	Ras-related protein Rab-8A OS=Homo sapiens GN=RAB8A PE=1 SV=1 - [RAB8A_HUMAN]	YbeY-KO	0.362583	1	0.484565	0.798198	0.197778	0	0.136096	0	0	0	0	0	0	0	0	0	0	0	0	0	0	0
P61604	10 kDa heat shock protein, mitochondrial OS=Homo sapiens GN=HSPE1 PE=1 SV=2 - [CH10_HUMAN]	YbeY-KO	0.716025	1	0.471603	0	0.180857	0	0.0599123	0	0	0.0143351	0.00868485	0	0.0120312	0.00193229	0	0	0	0	0	0	0	0
P61619	Protein transport protein Sec61 subunit alpha isoform 1 OS=Homo sapiens GN=SEC61A1 PE=1 SV=2 - [S61A1_HUMAN]	YbeY-KO	0	0	0	0	0	1	0	0	0	0	0	0	0	0	0	0	0	0	0	0	0	0
P62081	40S ribosomal protein S7 OS=Homo sapiens GN=RPS7 PE=1 SV=1 - [RS7_HUMAN]	YbeY-KO	0	0	0	0.981427	0	1	0	0.360476	0	0	0	0	0	0	0	0	0	0	0	0	0	0
P62750	60S ribosomal protein L23a OS=Homo sapiens GN=RPL23A PE=1 SV=1 - [RL23A_HUMAN]	YbeY-KO	1	0	0	0	0	0	0	0	0.831008	0.558852	0	0.268029	0	0	0	0	0	0	0	0	0	0
P62805	Histone H4 OS=Homo sapiens GN=HIST1H4A PE=1 SV=2 - [H4_HUMAN]	YbeY-KO	0	0	0	0	0	1	0	0.463792	0	0	0	0	0	0	0	0	0	0	0	0	0	0
P62820	Ras-related protein Rab-1A OS=Homo sapiens GN=RAB1A PE=1 SV=3 - [RAB1A_HUMAN]	YbeY-KO	0	1	0.600076	0.485216	0	0	0	0	0	0	0	0	0	0	0	0	0	0	0	0	0	0
P62820;Q92928	Ras-related protein Rab-1A OS=Homo sapiens GN=RAB1A PE=1 SV=3 - [RAB1A_HUMAN]|Putative Ras-related protein Rab-1C OS=Homo sapiens GN=RAB1C PE=5 SV=2 - [RAB1C_HUMAN]	YbeY-KO	0	1	0	0	0.151981	0	0	0.228932	0	0	0	0	0	0	0	0	0	0	0	0	0	0
P63261	Actin, cytoplasmic 2 OS=Homo sapiens GN=ACTG1 PE=1 SV=1 - [ACTG_HUMAN]	YbeY-KO	0	0	1	0	0	0	0	0	0	0	0	0	0	0	0	0	0	0	0	0	0	0
P67809	Nuclease-sensitive element-binding protein 1 OS=Homo sapiens GN=YBX1 PE=1 SV=3 - [YBOX1_HUMAN]	YbeY-KO	1	0.748089	0.313303	0.221483	0.166437	0	0.0724083	0.0301606	0	0.0293807	0.0235627	0.0167661	0.0224924	0	0	0	0	0	0	0	0	0
P68104	Elongation factor 1-alpha 1 OS=Homo sapiens GN=EEF1A1 PE=1 SV=1 - [EF1A1_HUMAN]	YbeY-KO	0.477674	1	0	0.491614	0.264866	0	0.0995644	0	0	0	0	0	0	0	0	0	0	0	0	0	0	0
P69905	Hemoglobin subunit alpha OS=Homo sapiens GN=HBA1 PE=1 SV=2 - [HBA_HUMAN]	YbeY-KO	0	1	0	0	0	0	0	0	0	0	0	0	0	0	0	0	0	0	0	0	0	0
P78371	T-complex protein 1 subunit beta OS=Homo sapiens GN=CCT2 PE=1 SV=4 - [TCPB_HUMAN]	YbeY-KO	0	0	0	0.33766	0.187101	1	0.121326	0.156609	0	0	0	0	0	0	0	0	0	0	0	0	0	0
P78540	Arginase-2, mitochondrial OS=Homo sapiens GN=ARG2 PE=1 SV=1 - [ARGI2_HUMAN]	YbeY-KO	0	1	0.778933	0	0	0	0	0	0	0	0	0	0	0	0	0	0	0	0	0	0	0
P80723	Brain acid soluble protein 1 OS=Homo sapiens GN=BASP1 PE=1 SV=2 - [BASP1_HUMAN]	YbeY-KO	1	0.63825	0.141263	0.158	0.197724	0	0.0588373	0.0222383	0	0	0	0	0	0	0	0	0	0	0	0	0	0
P81605	Dermcidin OS=Homo sapiens GN=DCD PE=1 SV=2 - [DCD_HUMAN]	YbeY-KO	0.407046	0.735038	0.311863	0.512733	0.462012	0.6007	0.831282	0.556027	0.468909	1	0.0122559	0.108128	0.0237479	0.163837	0.0564516	0.0568654	0	0	0	0	0.178162	0
P82650	28S ribosomal protein S22, mitochondrial OS=Homo sapiens GN=MRPS22 PE=1 SV=1 - [RT22_HUMAN]	YbeY-KO	0	0	0	0	0	0	1	0.841746	0	0.0781492	0	0	0	0	0	0	0	0	0	0	0	0
P82663	28S ribosomal protein S25, mitochondrial OS=Homo sapiens GN=MRPS25 PE=1 SV=1 - [RT25_HUMAN]	YbeY-KO	0	0	0	0	0	0	0	1	0	0	0	0	0	0	0	0	0	0	0	0	0	0
P82673	28S ribosomal protein S35, mitochondrial OS=Homo sapiens GN=MRPS35 PE=1 SV=1 - [RT35_HUMAN]	YbeY-KO	0	0	0	0	0	0	1	0.515398	0.0360813	0	0	0.065372	0	0	0	0	0	0	0	0	0	0
P82675	28S ribosomal protein S5, mitochondrial OS=Homo sapiens GN=MRPS5 PE=1 SV=2 - [RT05_HUMAN]	YbeY-KO	0	0	0	0	0.118172	0.655363	0.98415	1	0.244121	0.103244	0	0	0	0	0	0	0	0	0	0	0	0
P82909	28S ribosomal protein S36, mitochondrial OS=Homo sapiens GN=MRPS36 PE=1 SV=2 - [RT36_HUMAN]	YbeY-KO	0	0	0	0	0	0.754828	0	1	0	0	0	0	0	0	0	0	0	0	0	0	0	0
P82914	28S ribosomal protein S15, mitochondrial OS=Homo sapiens GN=MRPS15 PE=1 SV=1 - [RT15_HUMAN]	YbeY-KO	0	0	0	0	0	0	1	0.654464	0.274375	0.187768	0	0.156071	0	0	0	0	0	0	0	0	0	0
P82930	28S ribosomal protein S34, mitochondrial OS=Homo sapiens GN=MRPS34 PE=1 SV=2 - [RT34_HUMAN]	YbeY-KO	0	0	0	0	0	0	0.478888	1	0	0	0	0	0	0	0	0	0	0	0	0	0	0
P82932	28S ribosomal protein S6, mitochondrial OS=Homo sapiens GN=MRPS6 PE=1 SV=3 - [RT06_HUMAN]	YbeY-KO	0	0	0	0	0	0	1	0.937927	0	0	0	0	0	0	0	0	0	0	0	0	0	0
P82933	28S ribosomal protein S9, mitochondrial OS=Homo sapiens GN=MRPS9 PE=1 SV=2 - [RT09_HUMAN]	YbeY-KO	0	0	0	0.846605	0.192222	0	1	0	0.175247	0	0	0	0	0	0	0	0	0	0	0	0	0
P83436	Conserved oligomeric Golgi complex subunit 7 OS=Homo sapiens GN=COG7 PE=1 SV=1 - [COG7_HUMAN]	YbeY-KO	0	0	0	0	1	0	0	0	0	0	0	0	0	0	0	0	0	0	0	0	0	0
P99999	Cytochrome c OS=Homo sapiens GN=CYCS PE=1 SV=2 - [CYC_HUMAN]	YbeY-KO	1	0.640325	0.36604	0.48569	0.210252	0	0.123409	0.0885946	0.0150619	0	0	0	0	0	0	0	0	0	0	0	0	0
Q00059	Transcription factor A, mitochondrial OS=Homo sapiens GN=TFAM PE=1 SV=1 - [TFAM_HUMAN]	YbeY-KO	0.690312	1	0.326787	0.13441	0.217787	0	0.0868714	0	0	0	0	0	0	0	0	0	0	0	0	0	0	0
Q00325	Phosphate carrier protein, mitochondrial OS=Homo sapiens GN=SLC25A3 PE=1 SV=2 - [MPCP_HUMAN]	YbeY-KO	0.389682	1	0.50287	0.640807	0.25322	0	0	0	0	0.0406284	0.0161598	0.0135764	0.0219705	0	0.00347091	0.00420248	0	0	0	0.00100155	0.000940264	0
Q00839	Heterogeneous nuclear ribonucleoprotein U OS=Homo sapiens GN=HNRNPU PE=1 SV=6 - [HNRPU_HUMAN]	YbeY-KO	0	0	0	1	0	0	0	0	0	0	0	0	0	0	0	0	0	0	0	0	0	0
Q01650	Large neutral amino acids transporter small subunit 1 OS=Homo sapiens GN=SLC7A5 PE=1 SV=2 - [LAT1_HUMAN]	YbeY-KO	0	0	0	0	0	0	1	0	0	0.169952	0	0	0	0	0	0	0	0	0	0	0	0
Q02218	2-oxoglutarate dehydrogenase, mitochondrial OS=Homo sapiens GN=OGDH PE=1 SV=3 - [ODO1_HUMAN]	YbeY-KO	0	0	0.0226341	0.0455556	0.00761518	1	0.218564	0.293496	0.00144201	0	0	0	0	0	0	0	0	0	0	0	0	0
Q02218;Q9ULD0	2-oxoglutarate dehydrogenase, mitochondrial OS=Homo sapiens GN=OGDH PE=1 SV=3 - [ODO1_HUMAN]|2-oxoglutarate dehydrogenase-like, mitochondrial OS=Homo sapiens GN=OGDHL PE=1 SV=3 - [OGDHL_HUMAN]	YbeY-KO	0	0	0	0	0	0	0.300382	1	0.0528489	0	0	0	0	0	0	0	0	0	0	0	0	0
Q02252	Methylmalonate-semialdehyde dehydrogenase [acylating], mitochondrial OS=Homo sapiens GN=ALDH6A1 PE=1 SV=2 - [MMSA_HUMAN]	YbeY-KO	0	0.908366	1	0	0	0	0	0	0	0	0	0	0	0	0	0	0	0	0	0	0	0
Q02413	Desmoglein-1 OS=Homo sapiens GN=DSG1 PE=1 SV=2 - [DSG1_HUMAN]	YbeY-KO	0	0	0	0	0	0	0	0	0	1	0	0	0	0	0	0	0	0	0	0	0	0
Q02818	Nucleobindin-1 OS=Homo sapiens GN=NUCB1 PE=1 SV=4 - [NUCB1_HUMAN]	YbeY-KO	1	0	0	0	0	0	0	0	0	0	0	0	0	0	0	0	0	0	0	0	0	0
Q02952	A-kinase anchor protein 12 OS=Homo sapiens GN=AKAP12 PE=1 SV=4 - [AKA12_HUMAN]	YbeY-KO	0	1	0.396212	0.3873	0.143038	0	0.0871519	0	0	0	0	0	0	0	0	0	0	0	0	0	0	0
Q02978	Mitochondrial 2-oxoglutarate/malate carrier protein OS=Homo sapiens GN=SLC25A11 PE=1 SV=3 - [M2OM_HUMAN]	YbeY-KO	0.848	1	0.45675	0.41075	0.2078	0.088775	0.109125	0.05215	0.0198325	0.0396	0.0132	0.0117325	0.013615	0.005605	0	0	0	0	0	0	0	0
Q04837	Single-stranded DNA-binding protein, mitochondrial OS=Homo sapiens GN=SSBP1 PE=1 SV=1 - [SSBP_HUMAN]	YbeY-KO	0.547045	1	0.554089	0.521457	0.286235	0.533684	0	0.332551	0	0	0	0.0492308	0	0.03	0.0174089	0.0232874	0	0	0	0.0155466	0.0123806	0
Q04941	Proteolipid protein 2 OS=Homo sapiens GN=PLP2 PE=1 SV=1 - [PLP2_HUMAN]	YbeY-KO	1	0.711889	0.333726	0.265333	0.193996	0	0.0978517	0	0.0213891	0.0503237	0.0202707	0.0289553	0.0180106	0.0033814	0	0	0	0	0	0	0	0
Q05682	Caldesmon OS=Homo sapiens GN=CALD1 PE=1 SV=3 - [CALD1_HUMAN]	YbeY-KO	1	0.806117	0	0	0	0	0	0	0	0	0	0	0	0	0	0	0	0	0	0	0	0
Q06265	Exosome complex component RRP45 OS=Homo sapiens GN=EXOSC9 PE=1 SV=3 - [EXOS9_HUMAN]	YbeY-KO	0	0	0	0	0	0	0	1	0	0	0	0	0	0	0	0	0	0	0	0	0	0
Q07021	Complement component 1 Q subcomponent-binding protein, mitochondrial OS=Homo sapiens GN=C1QBP PE=1 SV=1 - [C1QBP_HUMAN]	YbeY-KO	0	0.439536	0.660661	1	0.0845262	0.778381	0.0805281	0.20385	0	0.00498766	0	0	0	0	0	0	0	0	0	0	0	0
Q07065	Cytoskeleton-associated protein 4 OS=Homo sapiens GN=CKAP4 PE=1 SV=2 - [CKAP4_HUMAN]	YbeY-KO	0	0	0	0.768206	0.03757	1	0.195673	0.257678	0	0	0	0	0	0	0	0	0	0	0	0	0	0
Q07812	Apoptosis regulator BAX OS=Homo sapiens GN=BAX PE=1 SV=1 - [BAX_HUMAN]	YbeY-KO	0.88975	1	0	0	0.185702	0	0	0	0	0	0	0	0	0	0	0	0	0	0	0	0	0
Q08380	Galectin-3-binding protein OS=Homo sapiens GN=LGALS3BP PE=1 SV=1 - [LG3BP_HUMAN]	YbeY-KO	0	0	0	0	0	1	0	0.338736	0	0	0	0	0	0	0	0	0	0	0	0	0	0
Q09666	Neuroblast differentiation-associated protein AHNAK OS=Homo sapiens GN=AHNAK PE=1 SV=2 - [AHNK_HUMAN]	YbeY-KO	0.365707	1	0.286545	0.58534	0.132827	0	0.0860733	0	0	0	0	0	0	0	0	0	0	0	0	0	0	0
Q10713	Mitochondrial-processing peptidase subunit alpha OS=Homo sapiens GN=PMPCA PE=1 SV=2 - [MPPA_HUMAN]	YbeY-KO	0	0.81303	1	0	0	0	0	0	0	0	0	0	0	0	0	0	0	0	0	0	0	0
Q12797	Aspartyl/asparaginyl beta-hydroxylase OS=Homo sapiens GN=ASPH PE=1 SV=3 - [ASPH_HUMAN]	YbeY-KO	0	0	0	0	0	1	0	0.490496	0	0	0	0	0	0	0	0	0	0	0	0	0	0
Q12849	G-rich sequence factor 1 OS=Homo sapiens GN=GRSF1 PE=1 SV=3 - [GRSF1_HUMAN]	YbeY-KO	0	0.95335	0.868387	1	0.214171	0.987656	0.176178	0.220584	0.0509138	0	0	0	0	0	0	0	0	0	0	0	0	0
Q12872	Splicing factor, suppressor of white-apricot homolog OS=Homo sapiens GN=SFSWAP PE=1 SV=3 - [SFSWA_HUMAN]	YbeY-KO	0	0	0	1	0	0	0	0	0	0	0	0	0	0	0	0	0	0	0	0	0	0
Q12931	Heat shock protein 75 kDa, mitochondrial OS=Homo sapiens GN=TRAP1 PE=1 SV=3 - [TRAP1_HUMAN]	YbeY-KO	0.220107	1	0.756562	0.504988	0.144206	0.192632	0.0927091	0.0866155	0	0	0	0	0.0108565	0	0	0	0	0	0	0	0	0
Q13011	Delta(3,5)-Delta(2,4)-dienoyl-CoA isomerase, mitochondrial OS=Homo sapiens GN=ECH1 PE=1 SV=2 - [ECH1_HUMAN]	YbeY-KO	0	0.870171	1	0	0.146328	0	0	0	0	0	0	0	0	0	0	0	0	0	0	0	0	0
Q13084	39S ribosomal protein L28, mitochondrial OS=Homo sapiens GN=MRPL28 PE=1 SV=4 - [RM28_HUMAN]	YbeY-KO	0	0	0	0	0	0	0	0	1	0.369765	0	0	0	0	0	0	0	0	0	0	0	0
Q13162	Peroxiredoxin-4 OS=Homo sapiens GN=PRDX4 PE=1 SV=1 - [PRDX4_HUMAN]	YbeY-KO	0	0	0.591593	0.772386	0.148872	1	0	0	0	0	0	0	0	0	0	0	0	0	0	0	0	0
Q13405	39S ribosomal protein L49, mitochondrial OS=Homo sapiens GN=MRPL49 PE=1 SV=1 - [RM49_HUMAN]	YbeY-KO	0	0	0	0	0	0	0	0.767025	1	0.0961225	0	0.463995	0.12755	0	0	0	0	0	0	0	0	0
Q13409	Cytoplasmic dynein 1 intermediate chain 2 OS=Homo sapiens GN=DYNC1I2 PE=1 SV=3 - [DC1I2_HUMAN]	YbeY-KO	0	0	0	1	0.625442	0.713339	0.309717	0.159231	0	0	0	0	0	0	0	0	0	0	0	0	0	0
Q13423	NAD(P) transhydrogenase, mitochondrial OS=Homo sapiens GN=NNT PE=1 SV=3 - [NNTM_HUMAN]	YbeY-KO	0.6177	1	0	0	0.227349	0	0.206239	0.15321	0.0490388	0.0380849	0	0	0.0266485	0	0	0	0	0	0	0	0	0
Q13492	Phosphatidylinositol-binding clathrin assembly protein OS=Homo sapiens GN=PICALM PE=1 SV=2 - [PICAL_HUMAN]	YbeY-KO	1	0	0	0	0	0	0	0	0	0	0	0	0	0	0	0	0	0	0	0	0	0
Q13505	Metaxin-1 OS=Homo sapiens GN=MTX1 PE=1 SV=2 - [MTX1_HUMAN]	YbeY-KO	1	0	0	0	0	0	0	0	0	0	0	0	0	0	0	0	0	0	0	0	0	0
Q13724	Mannosyl-oligosaccharide glucosidase OS=Homo sapiens GN=MOGS PE=1 SV=5 - [MOGS_HUMAN]	YbeY-KO	0.487583	1	0	0	0.195298	0	0	0	0	0	0	0	0	0	0	0	0	0	0	0	0	0
Q13813	Spectrin alpha chain, non-erythrocytic 1 OS=Homo sapiens GN=SPTAN1 PE=1 SV=3 - [SPTN1_HUMAN]	YbeY-KO	0	1	0	0	0.336113	0	0	0	0	0	0	0	0	0	0	0	0	0	0	0	0	0
Q14061	Cytochrome c oxidase copper chaperone OS=Homo sapiens GN=COX17 PE=1 SV=2 - [COX17_HUMAN]	YbeY-KO	0.804261	1	0.49889	0	0.344282	0	0.169108	0	0.0438378	0.0628939	0	0	0.0217784	0	0	0	0	0	0	0	0	0
Q14197	Peptidyl-tRNA hydrolase ICT1, mitochondrial OS=Homo sapiens GN=ICT1 PE=1 SV=1 - [ICT1_HUMAN]	YbeY-KO	0	0	0	0	0	0	0	1	0.640207	0	0	0	0	0	0	0	0	0	0	0	0	0
Q14204	Cytoplasmic dynein 1 heavy chain 1 OS=Homo sapiens GN=DYNC1H1 PE=1 SV=5 - [DYHC1_HUMAN]	YbeY-KO	0	0	0	0	0	1	0	0	0	0	0	0	0	0	0	0	0	0	0	0	0	0
Q14257	Reticulocalbin-2 OS=Homo sapiens GN=RCN2 PE=1 SV=1 - [RCN2_HUMAN]	YbeY-KO	0	0	0	0	0	0	1	0.83646	0.237867	0	0	0	0	0	0	0	0	0	0	0	0	0
Q14444	Caprin-1 OS=Homo sapiens GN=CAPRIN1 PE=1 SV=2 - [CAPR1_HUMAN]	YbeY-KO	0	1	0	0	0	0	0	0	0	0	0	0	0	0	0	0	0	0	0	0	0	0
Q14697	Neutral alpha-glucosidase AB OS=Homo sapiens GN=GANAB PE=1 SV=3 - [GANAB_HUMAN]	YbeY-KO	0.0887957	1	0.455135	0.345308	0.139025	0.111964	0.0572242	0.0382022	0.0114828	0.0177085	0	0	0	0	0	0	0	0	0	0	0	0
Q14974	Importin subunit beta-1 OS=Homo sapiens GN=KPNB1 PE=1 SV=2 - [IMB1_HUMAN]	YbeY-KO	0	1	0	0	0	0	0	0	0	0	0	0	0	0	0	0	0	0	0	0	0	0
Q15005	Signal peptidase complex subunit 2 OS=Homo sapiens GN=SPCS2 PE=1 SV=3 - [SPCS2_HUMAN]	YbeY-KO	0	0	0	0	0	0	0	0	0.361293	0.728609	0.449336	0.697786	1	0.435784	0.287334	0.337733	0	0	0	0.274845	0	0
Q15031	Probable leucine--tRNA ligase, mitochondrial OS=Homo sapiens GN=LARS2 PE=1 SV=2 - [SYLM_HUMAN]	YbeY-KO	0	1	0	0.534226	0.200386	0.374965	0.0921336	0.09557	0	0	0	0	0	0	0	0	0	0	0	0	0	0
Q15043	Zinc transporter ZIP14 OS=Homo sapiens GN=SLC39A14 PE=1 SV=3 - [S39AE_HUMAN]	YbeY-KO	0	0	0	1	0	0	0	0	0	0	0	0	0	0	0	0	0	0	0	0	0	0
Q15057	Arf-GAP with coiled-coil, ANK repeat and PH domain-containing protein 2 OS=Homo sapiens GN=ACAP2 PE=1 SV=3 - [ACAP2_HUMAN]	YbeY-KO	0.0297965	0	0	0	0	0	0	0	0	0.0123768	1	0.473097	0.305501	0.128033	0	0.264356	0	0	0	0.121206	0	0
Q15070	Mitochondrial inner membrane protein OXA1L OS=Homo sapiens GN=OXA1L PE=1 SV=3 - [OXA1L_HUMAN]	YbeY-KO	1	0.402703	0	0	0.0655985	0	0	0	0	0	0	0	0	0	0	0	0	0	0	0	0	0
Q15084	Protein disulfide-isomerase A6 OS=Homo sapiens GN=PDIA6 PE=1 SV=1 - [PDIA6_HUMAN]	YbeY-KO	0.26221	0.585941	1	0.326615	0.0626575	0.243113	0.0825681	0.0665583	0	0	0	0	0	0	0	0	0	0	0	0	0	0
Q15155	Nodal modulator 1 OS=Homo sapiens GN=NOMO1 PE=1 SV=5 - [NOMO1_HUMAN]	YbeY-KO	0	0.983377	0	1	0	0	0	0	0	0	0	0	0	0	0	0	0	0	0	0	0	0
Q15388	Mitochondrial import receptor subunit TOM20 homolog OS=Homo sapiens GN=TOMM20 PE=1 SV=1 - [TOM20_HUMAN]	YbeY-KO	1	0	0	0	0	0	0	0	0	0.324945	0	0	0.261325	0	0.214012	0	0	0	0	0.228911	0	0
Q15738	Sterol-4-alpha-carboxylate 3-dehydrogenase, decarboxylating OS=Homo sapiens GN=NSDHL PE=1 SV=2 - [NSDHL_HUMAN]	YbeY-KO	0.333702	1	0.64085	0	0	0	0	0	0	0	0	0	0	0	0	0	0	0	0	0	0	0
Q15758	Neutral amino acid transporter B(0) OS=Homo sapiens GN=SLC1A5 PE=1 SV=2 - [AAAT_HUMAN]	YbeY-KO	1	0.784686	0.356418	0.210831	0.188296	0	0.0983955	0.0403256	0	0	0	0	0.018865	0	0	0	0	0	0	0	0	0
Q15836	Vesicle-associated membrane protein 3 OS=Homo sapiens GN=VAMP3 PE=1 SV=3 - [VAMP3_HUMAN]	YbeY-KO	1	0	0	0	0	0	0	0	0	0	0	0	0	0	0	0	0	0	0	0	0	0
Q15904	V-type proton ATPase subunit S1 OS=Homo sapiens GN=ATP6AP1 PE=1 SV=2 - [VAS1_HUMAN]	YbeY-KO	0	1	0.638583	0.80118	0.220576	0.465224	0.227289	0.166879	0	0	0	0	0	0	0	0	0	0	0	0	0	0
Q16181	Septin-7 OS=Homo sapiens GN=SEPT7 PE=1 SV=2 - [SEPT7_HUMAN]	YbeY-KO	0.708022	1	0.274303	0.665024	0.325969	0	0	0	0	0	0	0	0	0	0	0	0	0	0	0	0	0
Q16540	39S ribosomal protein L23, mitochondrial OS=Homo sapiens GN=MRPL23 PE=1 SV=1 - [RM23_HUMAN]	YbeY-KO	0	0	0	0	0	0	0	1	0.501555	0.0640058	0	0.100643	0	0	0	0	0	0	0	0	0	0
Q16698	2,4-dienoyl-CoA reductase, mitochondrial OS=Homo sapiens GN=DECR1 PE=1 SV=1 - [DECR_HUMAN]	YbeY-KO	0	0	1	0	0	0	0	0	0	0	0	0	0	0	0	0	0	0	0	0	0	0
Q16718	NADH dehydrogenase [ubiquinone] 1 alpha subcomplex subunit 5 OS=Homo sapiens GN=NDUFA5 PE=1 SV=3 - [NDUA5_HUMAN]	YbeY-KO	0	0.869888	1	0	0	0	0	0	0	0	0	0	0	0	0	0	0	0	0	0	0	0
Q16740	Putative ATP-dependent Clp protease proteolytic subunit, mitochondrial OS=Homo sapiens GN=CLPP PE=1 SV=1 - [CLPP_HUMAN]	YbeY-KO	1	0.190462	0.269259	0.161115	0.0777109	0	0.0763169	0	0	0	0	0	0	0	0	0	0	0	0	0	0	0
Q16822	Phosphoenolpyruvate carboxykinase [GTP], mitochondrial OS=Homo sapiens GN=PCK2 PE=1 SV=3 - [PCKGM_HUMAN]	YbeY-KO	0.569329	1	0.592372	0.355662	0.114978	0	0	0	0	0	0	0	0	0	0	0	0	0	0	0	0	0
Q16836	Hydroxyacyl-coenzyme A dehydrogenase, mitochondrial OS=Homo sapiens GN=HADH PE=1 SV=3 - [HCDH_HUMAN]	YbeY-KO	0	0	0.304487	0	0	1	0	0	0	0	0	0	0	0	0	0	0	0	0	0	0	0
Q16891	Mitochondrial inner membrane protein OS=Homo sapiens GN=IMMT PE=1 SV=1 - [IMMT_HUMAN]	YbeY-KO	0.345326	1	0.416714	0.523513	0.0937677	0	0.276006	0.250567	0.0229603	0	0	0	0	0	0	0	0	0	0	0	0	0
Q2M3G0	ATP-binding cassette sub-family B member 5 OS=Homo sapiens GN=ABCB5 PE=1 SV=4 - [ABCB5_HUMAN]	YbeY-KO	0	0	1	0	0	0	0	0	0	0	0	0	0	0	0	0	0	0	0	0	0	0
Q3ZCQ8	Mitochondrial import inner membrane translocase subunit TIM50 OS=Homo sapiens GN=TIMM50 PE=1 SV=2 - [TIM50_HUMAN]	YbeY-KO	0.283672	1	0	0.503494	0.285038	0.101906	0.134784	0.0859593	0.0216804	0.0139581	0	0	0	0	0	0	0	0	0	0	0	0
Q4KMQ2	Anoctamin-6 OS=Homo sapiens GN=ANO6 PE=1 SV=2 - [ANO6_HUMAN]	YbeY-KO	0.686106	0	1	0.902965	0.647145	0	0	0	0	0	0	0	0	0	0	0	0	0	0	0	0	0
Q562R1	Beta-actin-like protein 2 OS=Homo sapiens GN=ACTBL2 PE=1 SV=2 - [ACTBL_HUMAN]	YbeY-KO	0	0	1	0	0	0	0	0	0	0	0	0	0	0	0	0	0	0	0	0	0	0
Q5JPH6	Probable glutamate--tRNA ligase, mitochondrial OS=Homo sapiens GN=EARS2 PE=1 SV=2 - [SYEM_HUMAN]	YbeY-KO	0.186693	0	1	0.964737	0.191417	0	0	0.0882901	0	0	0	0	0	0	0	0	0	0	0	0	0	0
Q5JRX3	Presequence protease, mitochondrial OS=Homo sapiens GN=PITRM1 PE=1 SV=3 - [PREP_HUMAN]	YbeY-KO	0.230402	1	0.363658	0.243273	0.126383	0	0	0	0	0	0	0	0	0	0	0	0	0	0	0	0	0
Q5JTV8	Torsin-1A-interacting protein 1 OS=Homo sapiens GN=TOR1AIP1 PE=1 SV=2 - [TOIP1_HUMAN]	YbeY-KO	1	0	0	0	0	0	0	0	0	0	0	0	0	0	0	0	0	0	0	0	0	0
Q5JTZ9	Alanine--tRNA ligase, mitochondrial OS=Homo sapiens GN=AARS2 PE=1 SV=1 - [SYAM_HUMAN]	YbeY-KO	0	0	1	0.255584	0	0	0	0	0	0	0	0	0	0	0	0	0	0	0	0	0	0
Q5ST30	Valine--tRNA ligase, mitochondrial OS=Homo sapiens GN=VARS2 PE=1 SV=2 - [SYVM_HUMAN]	YbeY-KO	0	0	0	0	0	0	1	0	0	0	0	0	0	0	0	0	0	0	0	0	0	0
Q5T160	Probable arginine--tRNA ligase, mitochondrial OS=Homo sapiens GN=RARS2 PE=1 SV=1 - [SYRM_HUMAN]	YbeY-KO	0	0	0	0	0	1	0	0	0	0	0	0	0	0	0	0	0	0	0	0	0	0
Q5T653	39S ribosomal protein L2, mitochondrial OS=Homo sapiens GN=MRPL2 PE=1 SV=2 - [RM02_HUMAN]	YbeY-KO	0	0	0	0	0	0	0	0.726099	1	0.489723	0	0	0	0	0	0	0	0	0	0	0	0
Q5T9A4	ATPase family AAA domain-containing protein 3B OS=Homo sapiens GN=ATAD3B PE=1 SV=1 - [ATD3B_HUMAN]	YbeY-KO	0	0	0.345295	0	0.262476	1	0.677994	0.556915	0.137952	0.151735	0.0387714	0	0	0.0307272	0.0218512	0	0	0	0	0	0	0
Q5T9A4;Q9NVI7	ATPase family AAA domain-containing protein 3A OS=Homo sapiens GN=ATAD3A PE=1 SV=2 - [ATD3A_HUMAN]|ATPase family AAA domain-containing protein 3B OS=Homo sapiens GN=ATAD3B PE=1 SV=1 - [ATD3B_HUMAN]	YbeY-KO	0	0	1	0	0.926101	0	0.470695	0	0.379323	0.427739	0.124609	0.0437204	0.104587	0	0	0	0	0	0	0	0	0
Q5TC12	ATP synthase mitochondrial F1 complex assembly factor 1 OS=Homo sapiens GN=ATPAF1 PE=1 SV=1 - [ATPF1_HUMAN]	YbeY-KO	0	1	0	0	0	0	0	0	0	0	0	0	0	0	0	0	0	0	0	0	0	0
Q5VW36	Focadhesin OS=Homo sapiens GN=FOCAD PE=1 SV=1 - [FOCAD_HUMAN]	YbeY-KO	0	0	0	0	0	0	0	0	1	0	0	0	0	0	0	0	0	0	0	0	0	0
Q5VWZ2	Lysophospholipase-like protein 1 OS=Homo sapiens GN=LYPLAL1 PE=1 SV=3 - [LYPL1_HUMAN]	YbeY-KO	1	0	0	0	0	0	0	0	0	0	0	0	0	0	0	0	0	0	0	0	0	0
Q6DT37	Serine/threonine-protein kinase MRCK gamma OS=Homo sapiens GN=CDC42BPG PE=1 SV=2 - [MRCKG_HUMAN]	YbeY-KO	0	0	0	0	0	0	0	0	0	0	0	0	1	0	0	0.896334	0	0	0	0	0	0
Q6IE81	Protein Jade-1 OS=Homo sapiens GN=PHF17 PE=1 SV=1 - [JADE1_HUMAN]	YbeY-KO	0	0	0	1	0.30234	0	0	0	0	0	0	0	0	0	0	0	0	0	0	0	0	0
Q6IN84	rRNA methyltransferase 1, mitochondrial OS=Homo sapiens GN=MRM1 PE=1 SV=1 - [MRM1_HUMAN]	YbeY-KO	0	0	0	1	0.712665	0	0.608261	0	0	0	0	0	0	0	0	0	0	0	0	0	0	0
Q6NUK1	Calcium-binding mitochondrial carrier protein SCaMC-1 OS=Homo sapiens GN=SLC25A24 PE=1 SV=2 - [SCMC1_HUMAN]	YbeY-KO	0	0	0	0	0	1	0	0	0	0	0	0	0	0	0	0	0	0	0	0	0	0
Q6NVY1	3-hydroxyisobutyryl-CoA hydrolase, mitochondrial OS=Homo sapiens GN=HIBCH PE=1 SV=2 - [HIBCH_HUMAN]	YbeY-KO	0.152964	1	0.504485	0.370905	0.122933	0	0	0	0	0	0	0	0	0	0	0	0	0	0	0	0	0
Q6P1L8	39S ribosomal protein L14, mitochondrial OS=Homo sapiens GN=MRPL14 PE=1 SV=1 - [RM14_HUMAN]	YbeY-KO	0	1	0.543539	0	0	0	0.211545	0.789888	0.901685	0.205955	0	0	0	0.0772472	0	0	0	0	0	0	0	0
Q6PI48	Aspartate--tRNA ligase, mitochondrial OS=Homo sapiens GN=DARS2 PE=1 SV=1 - [SYDM_HUMAN]	YbeY-KO	0	0	0	0	0	0	0	0	0	0	0	0	0	0	0	0.156785	0	0	0	0	1	0
Q6UB35	Monofunctional C1-tetrahydrofolate synthase, mitochondrial OS=Homo sapiens GN=MTHFD1L PE=1 SV=1 - [C1TM_HUMAN]	YbeY-KO	0	0.330339	1	0.532161	0.103643	0	0.0476445	0	0	0	0	0	0	0	0	0	0	0	0	0	0	0
Q6YN16	Hydroxysteroid dehydrogenase-like protein 2 OS=Homo sapiens GN=HSDL2 PE=1 SV=1 - [HSDL2_HUMAN]	YbeY-KO	0	0	0	1	0	0	0	0	0	0	0	0	0	0	0	0	0	0	0	0	0	0
Q7KZF4	Staphylococcal nuclease domain-containing protein 1 OS=Homo sapiens GN=SND1 PE=1 SV=1 - [SND1_HUMAN]	YbeY-KO	1	0.964838	0	0	0	0	0	0	0	0	0	0	0	0	0	0	0	0	0	0	0	0
Q7L2E3	Putative ATP-dependent RNA helicase DHX30 OS=Homo sapiens GN=DHX30 PE=1 SV=1 - [DHX30_HUMAN]	YbeY-KO	0	0	0	0	0	1	0	0	0	0	0	0	0	0	0	0	0	0	0	0	0	0
Q7L8L6	FAST kinase domain-containing protein 5 OS=Homo sapiens GN=FASTKD5 PE=1 SV=1 - [FAKD5_HUMAN]	YbeY-KO	0	0	0	1	0	0.543475	0	0	0	0	0	0	0	0	0	0	0	0	0	0	0	0
Q7Z2K6	Endoplasmic reticulum metallopeptidase 1 OS=Homo sapiens GN=ERMP1 PE=1 SV=2 - [ERMP1_HUMAN]	YbeY-KO	1	0	0	0	0	0	0	0	0	0	0	0	0	0	0	0	0	0	0	0	0	0
Q7Z2W9	39S ribosomal protein L21, mitochondrial OS=Homo sapiens GN=MRPL21 PE=1 SV=2 - [RM21_HUMAN]	YbeY-KO	0	0	0	0	0	0	0	1	0.363338	0	0	0	0	0	0	0	0	0	0	0	0	0
Q7Z434	Mitochondrial antiviral-signaling protein OS=Homo sapiens GN=MAVS PE=1 SV=2 - [MAVS_HUMAN]	YbeY-KO	1	0.0318743	0	0.208277	0	0	0.095651	0	0	0	0	0	0	0	0	0	0	0	0	0	0	0
Q7Z7H8	39S ribosomal protein L10, mitochondrial OS=Homo sapiens GN=MRPL10 PE=1 SV=3 - [RM10_HUMAN]	YbeY-KO	0	0	0	0	0	0	0	0	0.664865	1	0	0	0	0	0	0	0	0	0	0	0	0
Q86SX6	Glutaredoxin-related protein 5, mitochondrial OS=Homo sapiens GN=GLRX5 PE=1 SV=2 - [GLRX5_HUMAN]	YbeY-KO	0	0	0.913743	1	0.295127	0	0	0	0	0	0	0	0	0	0	0	0	0	0	0	0	0
Q86TS9	39S ribosomal protein L52, mitochondrial OS=Homo sapiens GN=MRPL52 PE=2 SV=2 - [RM52_HUMAN]	YbeY-KO	0	0	0	0	0	0	0	0	0.920153	1	0.36576	0	0	0.0497036	0	0	0	0	0	0	0	0
Q86UA1	Pre-mRNA-processing factor 39 OS=Homo sapiens GN=PRPF39 PE=1 SV=3 - [PRP39_HUMAN]	YbeY-KO	0.873097	0.374495	0.163405	0.379621	0.230506	0.416589	0.950295	0.535104	0.0717459	0.1436	0.0319354	0.717769	0.146754	0	0	1	0	0	0	0	0.178316	0
Q86UD5	Mitochondrial sodium/hydrogen exchanger 9B2 OS=Homo sapiens GN=SLC9B2 PE=1 SV=2 - [SL9B2_HUMAN]	YbeY-KO	0.257647	1	0	0	0	0	0	0	0	0	0	0	0	0	0	0	0	0	0	0	0	0
Q86UE4	Protein LYRIC OS=Homo sapiens GN=MTDH PE=1 SV=2 - [LYRIC_HUMAN]	YbeY-KO	0.513701	1	0.426514	0.439835	0.21434	0	0	0	0	0	0	0	0	0	0	0	0	0	0	0	0	0
Q86XI8	Uncharacterized protein C19orf68 OS=Homo sapiens GN=C19orf68 PE=1 SV=2 - [CS068_HUMAN]	YbeY-KO	0	0	0	0	0	1	0	0	0	0	0	0	0	0	0	0	0	0	0	0	0	0
Q86XR8	Centrosomal protein of 57 kDa OS=Homo sapiens GN=CEP57 PE=1 SV=2 - [CEP57_HUMAN]	YbeY-KO	0	1	0	0	0	0	0	0	0	0	0	0	0	0	0	0	0	0	0	0	0	0
Q86YH6	Decaprenyl-diphosphate synthase subunit 2 OS=Homo sapiens GN=PDSS2 PE=1 SV=2 - [DLP1_HUMAN]	YbeY-KO	0	1	0.787908	0	0	0	0	0	0	0	0	0	0	0	0	0	0	0	0	0	0	0
Q86YZ3	Hornerin OS=Homo sapiens GN=HRNR PE=1 SV=2 - [HORN_HUMAN]	YbeY-KO	0	0	0	0	0	0	1	0	0.271095	0.390254	0	0	0	0	0	0	0	0	0	0	0	0
Q8IVL6	Prolyl 3-hydroxylase 3 OS=Homo sapiens GN=LEPREL2 PE=1 SV=1 - [P3H3_HUMAN]	YbeY-KO	0	0	1	0.668852	0	0	0	0	0	0	0	0	0	0	0	0	0	0	0	0	0	0
Q8IVS2	Malonyl-CoA-acyl carrier protein transacylase, mitochondrial OS=Homo sapiens GN=MCAT PE=1 SV=2 - [FABD_HUMAN]	YbeY-KO	0	0	0	0.508961	0	1	0	0.338086	0	0	0	0	0	0	0	0	0	0	0	0	0	0
Q8IXM3	39S ribosomal protein L41, mitochondrial OS=Homo sapiens GN=MRPL41 PE=1 SV=1 - [RM41_HUMAN]	YbeY-KO	0	0	0	0	0	0	0	1	0.850875	0.188555	0	0	0	0	0	0	0	0	0	0	0	0
Q8IYB8	ATP-dependent RNA helicase SUPV3L1, mitochondrial OS=Homo sapiens GN=SUPV3L1 PE=1 SV=1 - [SUV3_HUMAN]	YbeY-KO	0.541271	1	0	0.44819	0.227997	0	0.116331	0	0	0	0	0	0	0	0	0	0	0	0	0	0	0
Q8IYE0	Coiled-coil domain-containing protein 146 OS=Homo sapiens GN=CCDC146 PE=2 SV=2 - [CC146_HUMAN]	YbeY-KO	0	0	0	0	0	0	0	0	1	0	0	0	0	0	0	0	0	0	0	0	0	0
Q8IYT8	Serine/threonine-protein kinase ULK2 OS=Homo sapiens GN=ULK2 PE=1 SV=3 - [ULK2_HUMAN]	YbeY-KO	0	0	0	0	0	0	0	0	0	0	0	0	0	0	1	0	0	0	0	0	0	0
Q8N183	Mimitin, mitochondrial OS=Homo sapiens GN=NDUFAF2 PE=1 SV=1 - [MIMIT_HUMAN]	YbeY-KO	0	1	0.591013	0	0.229382	0	0	0	0	0	0	0	0	0	0	0	0	0	0	0	0	0
Q8N2K0	Monoacylglycerol lipase ABHD12 OS=Homo sapiens GN=ABHD12 PE=1 SV=2 - [ABD12_HUMAN]	YbeY-KO	1	0	0	0	0	0	0	0	0	0	0	0	0	0	0	0	0	0	0	0	0	0
Q8N490	Probable hydrolase PNKD OS=Homo sapiens GN=PNKD PE=1 SV=2 - [PNKD_HUMAN]	YbeY-KO	0	1	0.913389	0	0.277406	0	0	0	0	0	0	0	0	0	0	0	0	0	0	0	0	0
Q8N4Q1	Mitochondrial intermembrane space import and assembly protein 40 OS=Homo sapiens GN=CHCHD4 PE=1 SV=1 - [MIA40_HUMAN]	YbeY-KO	0	1	0.556816	0	0	0	0	0	0	0	0	0	0	0	0	0	0	0	0	0	0	0
Q8N5M9	Protein jagunal homolog 1 OS=Homo sapiens GN=JAGN1 PE=1 SV=1 - [JAGN1_HUMAN]	YbeY-KO	1	0	0	0	0	0	0	0	0	0	0	0	0	0	0	0	0	0	0	0	0	0
Q8N5N7	39S ribosomal protein L50, mitochondrial OS=Homo sapiens GN=MRPL50 PE=1 SV=2 - [RM50_HUMAN]	YbeY-KO	0	0	0	0	0	0	0	0.909845	1	0.382558	0	0	0	0	0	0	0	0	0	0	0	0
Q8N766	ER membrane protein complex subunit 1 OS=Homo sapiens GN=EMC1 PE=1 SV=1 - [EMC1_HUMAN]	YbeY-KO	0	0	0	0	0	1	0	0	0	0	0	0	0	0	0	0	0	0	0	0	0	0
Q8N983	39S ribosomal protein L43, mitochondrial OS=Homo sapiens GN=MRPL43 PE=1 SV=1 - [RM43_HUMAN]	YbeY-KO	0	0	0	0	0	0	0	1	0.791005	0	0	0	0	0	0	0	0	0	0	0	0	0
Q8NAT2	Tudor domain-containing protein 5 OS=Homo sapiens GN=TDRD5 PE=1 SV=3 - [TDRD5_HUMAN]	YbeY-KO	0	0	0	0	0.168629	1	0	0	0	0	0	0	0	0	0	0	0	0	0	0	0	0
Q8NBJ5	Procollagen galactosyltransferase 1 OS=Homo sapiens GN=GLT25D1 PE=1 SV=1 - [GT251_HUMAN]	YbeY-KO	0	0.715078	0.605886	1	0.25933	0	0.235231	0	0	0	0	0	0	0	0	0	0	0	0	0	0	0
Q8NBN7	Retinol dehydrogenase 13 OS=Homo sapiens GN=RDH13 PE=1 SV=2 - [RDH13_HUMAN]	YbeY-KO	0	0.652448	0.444384	1	0	0	0	0	0	0	0	0	0	0	0	0	0	0	0	0	0	0
Q8NBS9	Thioredoxin domain-containing protein 5 OS=Homo sapiens GN=TXNDC5 PE=1 SV=2 - [TXND5_HUMAN]	YbeY-KO	0	0	0.688073	0.840542	0	1	0	0	0	0	0	0	0	0	0	0	0	0	0	0	0	0
Q8NC51	Plasminogen activator inhibitor 1 RNA-binding protein OS=Homo sapiens GN=SERBP1 PE=1 SV=2 - [PAIRB_HUMAN]	YbeY-KO	0	1	0	0.315514	0.171454	0.0330319	0.050727	0.0261259	0	0	0	0	0	0	0	0	0	0	0	0	0	0
Q8NC60	Nitric oxide-associated protein 1 OS=Homo sapiens GN=NOA1 PE=1 SV=2 - [NOA1_HUMAN]	YbeY-KO	0	0	0	0	0.0737028	0.760565	1	0.694554	0.11715	0	0	0.0388788	0	0	0	0	0	0	0	0	0	0
Q8NCH0	Carbohydrate sulfotransferase 14 OS=Homo sapiens GN=CHST14 PE=1 SV=2 - [CHSTE_HUMAN]	YbeY-KO	1	0	0	0	0	0	0	0	0	0	0	0	0	0	0	0	0	0	0	0	0	0
Q8NF37	Lysophosphatidylcholine acyltransferase 1 OS=Homo sapiens GN=LPCAT1 PE=1 SV=2 - [PCAT1_HUMAN]	YbeY-KO	0	0	0	0	0	1	0	0.715903	0	0	0	0	0	0	0	0	0	0	0	0	0	0
Q8NFQ8	Torsin-1A-interacting protein 2 OS=Homo sapiens GN=TOR1AIP2 PE=1 SV=1 - [TOIP2_HUMAN]	YbeY-KO	1	0	0	0	0	0	0	0	0	0	0	0	0	0	0	0	0	0	0	0	0	0
Q8TAE8	Growth arrest and DNA damage-inducible proteins-interacting protein 1 OS=Homo sapiens GN=GADD45GIP1 PE=1 SV=1 - [G45IP_HUMAN]	YbeY-KO	0.169437	0	0	0	0	0	0	0.331179	1	0	0.724223	0.601416	0.403201	0.204678	0	0	0	0	0	0.0403509	0	0
Q8TCC3	39S ribosomal protein L30, mitochondrial OS=Homo sapiens GN=MRPL30 PE=1 SV=1 - [RM30_HUMAN]	YbeY-KO	0	0	0	0	0	0	0	0.609932	1	0	0	0	0	0	0	0	0	0	0	0	0	0
Q8TCS8	Polyribonucleotide nucleotidyltransferase 1, mitochondrial OS=Homo sapiens GN=PNPT1 PE=1 SV=2 - [PNPT1_HUMAN]	YbeY-KO	0.844557	0	0	1	0.438124	0	0.157503	0	0	0	0	0	0	0	0	0	0	0	0	0	0	0
Q8TCT9	Minor histocompatibility antigen H13 OS=Homo sapiens GN=HM13 PE=1 SV=1 - [HM13_HUMAN]	YbeY-KO	1	0	0	0	0	0	0	0	0	0	0	0	0	0	0	0	0	0	0	0	0	0
Q8TEA8	D-tyrosyl-tRNA(Tyr) deacylase 1 OS=Homo sapiens GN=DTD1 PE=1 SV=2 - [DTD1_HUMAN]	YbeY-KO	1	0	0	0	0.108086	0	0	0	0	0	0	0	0	0	0	0	0	0	0	0	0	0
Q8TEP8	Centrosomal protein of 192 kDa OS=Homo sapiens GN=CEP192 PE=1 SV=2 - [CE192_HUMAN]	YbeY-KO	0	1	0	0	0	0	0	0	0	0	0	0	0	0	0	0	0	0	0	0	0	0
Q8WVM0	Dimethyladenosine transferase 1, mitochondrial OS=Homo sapiens GN=TFB1M PE=1 SV=1 - [TFB1M_HUMAN]	YbeY-KO	0	0	0	0	0	0	0	1	0	0	0	0	0	0	0	0	0	0	0	0	0	0
Q8WWH5	Probable tRNA pseudouridine synthase 1 OS=Homo sapiens GN=TRUB1 PE=1 SV=1 - [TRUB1_HUMAN]	YbeY-KO	1	0	0	0	0	0	0	0	0	0	0	0	0	0	0	0	0	0	0	0	0	0
Q8WY07	Cationic amino acid transporter 3 OS=Homo sapiens GN=SLC7A3 PE=1 SV=1 - [CTR3_HUMAN]	YbeY-KO	1	0	0	0	0	0	0	0	0	0	0	0	0	0	0	0	0	0	0	0	0	0
Q92520	Protein FAM3C OS=Homo sapiens GN=FAM3C PE=1 SV=1 - [FAM3C_HUMAN]	YbeY-KO	1	0	0	0	0	0	0	0	0	0	0	0	0	0	0	0	0	0	0	0	0	0
Q92552	28S ribosomal protein S27, mitochondrial OS=Homo sapiens GN=MRPS27 PE=1 SV=3 - [RT27_HUMAN]	YbeY-KO	0	0	0	0	0	1	0	0.540238	0.0504563	0	0	0	0	0	0	0	0	0	0	0	0	0
Q92599	Septin-8 OS=Homo sapiens GN=SEPT8 PE=1 SV=4 - [SEPT8_HUMAN]	YbeY-KO	1	0	0	0	0	0	0	0	0	0	0	0	0	0	0	0	0	0	0	0	0	0
Q92665	28S ribosomal protein S31, mitochondrial OS=Homo sapiens GN=MRPS31 PE=1 SV=3 - [RT31_HUMAN]	YbeY-KO	0	0	0.161144	0.329989	0	1	0.391028	0.654539	0	0	0	0	0	0	0	0	0	0	0	0	0	0
Q92928	Putative Ras-related protein Rab-1C OS=Homo sapiens GN=RAB1C PE=5 SV=2 - [RAB1C_HUMAN]	YbeY-KO	0	0	0	1	0	0	0	0	0	0	0	0	0	0	0	0	0	0	0	0	0	0
Q969V3	Nicalin OS=Homo sapiens GN=NCLN PE=1 SV=2 - [NCLN_HUMAN]	YbeY-KO	1	0	0	0	0	0	0	0.251186	0	0	0	0	0	0	0	0	0	0	0	0	0	0
Q969Y2	tRNA modification GTPase GTPBP3, mitochondrial OS=Homo sapiens GN=GTPBP3 PE=2 SV=2 - [GTPB3_HUMAN]	YbeY-KO	0	0.819847	1	0.523664	0	0	0	0	0	0	0	0	0	0	0	0	0	0	0	0	0	0
Q969Z0	Protein TBRG4 OS=Homo sapiens GN=TBRG4 PE=1 SV=1 - [TBRG4_HUMAN]	YbeY-KO	1	0	0	0	0	0	0	0	0	0	0	0	0	0	0	0	0	0	0	0	0	0
Q96A26	Protein FAM162A OS=Homo sapiens GN=FAM162A PE=1 SV=2 - [F162A_HUMAN]	YbeY-KO	0	1	0	0	0.222979	0	0	0	0	0	0	0	0	0	0	0	0	0	0	0	0	0
Q96A33	Coiled-coil domain-containing protein 47 OS=Homo sapiens GN=CCDC47 PE=1 SV=1 - [CCD47_HUMAN]	YbeY-KO	0	1	0	0	0	0	0	0	0	0	0	0	0	0	0	0	0	0	0	0	0	0
Q96A35	39S ribosomal protein L24, mitochondrial OS=Homo sapiens GN=MRPL24 PE=1 SV=1 - [RM24_HUMAN]	YbeY-KO	0	0	0	0	0	0	0	1	0	0	0	0	0	0	0	0	0	0	0	0	0	0
Q96AB3	Isochorismatase domain-containing protein 2, mitochondrial OS=Homo sapiens GN=ISOC2 PE=1 SV=1 - [ISOC2_HUMAN]	YbeY-KO	0.719032	0.837184	0.8	1	0	0	0	0	0	0	0	0	0	0	0	0	0	0	0	0	0	0
Q96AG4	Leucine-rich repeat-containing protein 59 OS=Homo sapiens GN=LRRC59 PE=1 SV=1 - [LRC59_HUMAN]	YbeY-KO	0	0	0.4306	1	0	0	0	0.438089	0	0	0	0	0	0	0	0	0	0	0	0	0	0
Q96AY3	Peptidyl-prolyl cis-trans isomerase FKBP10 OS=Homo sapiens GN=FKBP10 PE=1 SV=1 - [FKB10_HUMAN]	YbeY-KO	0.266451	1	0	0	0	0	0	0	0	0	0	0	0	0	0	0	0	0	0	0	0	0
Q96BR5	Sel1 repeat-containing protein 1 OS=Homo sapiens GN=SELRC1 PE=1 SV=2 - [SELR1_HUMAN]	YbeY-KO	0.160718	1	0.615822	0	0	0	0	0	0	0	0	0	0	0	0	0	0	0	0	0	0	0
Q96C01	Protein FAM136A OS=Homo sapiens GN=FAM136A PE=1 SV=1 - [F136A_HUMAN]	YbeY-KO	1	0	0	0	0	0	0	0	0	0	0	0	0	0	0	0	0	0	0	0	0	0
Q96C36	Pyrroline-5-carboxylate reductase 2 OS=Homo sapiens GN=PYCR2 PE=1 SV=1 - [P5CR2_HUMAN]	YbeY-KO	0.126002	1	0.841182	0.842184	0.363126	0	0.133417	0	0	0	0	0	0	0	0	0	0	0	0	0	0	0
Q96DA6	Mitochondrial import inner membrane translocase subunit TIM14 OS=Homo sapiens GN=DNAJC19 PE=1 SV=3 - [TIM14_HUMAN]	YbeY-KO	0.682717	1	0.692796	0.503546	0.136021	0.0842479	0.0717432	0.0334229	0.0289511	0	0	0	0	0	0	0	0	0	0	0	0	0
Q96DV4	39S ribosomal protein L38, mitochondrial OS=Homo sapiens GN=MRPL38 PE=1 SV=2 - [RM38_HUMAN]	YbeY-KO	0	0	0	0	0	0	0	0.597272	1	0.359312	0	0	0	0	0	0	0	0	0	0	0	0
Q96E11	Ribosome-recycling factor, mitochondrial OS=Homo sapiens GN=MRRF PE=1 SV=1 - [RRFM_HUMAN]	YbeY-KO	0.651032	1	0	0	0.230258	0	0	0	0	0	0	0	0	0	0	0	0	0	0	0	0	0
Q96EL3	39S ribosomal protein L53, mitochondrial OS=Homo sapiens GN=MRPL53 PE=1 SV=1 - [RM53_HUMAN]	YbeY-KO	0	0	0	0	0	0	0	1	0	0	0	0	0	0	0.0315714	0	0	0	0	0	0	0
Q96ER9	Coiled-coil domain-containing protein 51 OS=Homo sapiens GN=CCDC51 PE=1 SV=2 - [CCD51_HUMAN]	YbeY-KO	0	1	0.63003	0.803003	0.256006	0	0.144595	0	0	0	0	0	0	0	0	0	0	0	0	0	0	0
Q96EY7	Pentatricopeptide repeat domain-containing protein 3, mitochondrial OS=Homo sapiens GN=PTCD3 PE=1 SV=3 - [PTCD3_HUMAN]	YbeY-KO	0	0	0	0	0	0	0	0.426962	0	1	0	0	0	0	0	0	0	0	0	0	0	0
Q96GC5	39S ribosomal protein L48, mitochondrial OS=Homo sapiens GN=MRPL48 PE=1 SV=2 - [RM48_HUMAN]	YbeY-KO	0	0	0	0	0	0	0	1	0	0	0	0	0	0	0	0	0	0	0	0	0	0
Q96GW9	Methionine--tRNA ligase, mitochondrial OS=Homo sapiens GN=MARS2 PE=1 SV=2 - [SYMM_HUMAN]	YbeY-KO	0	0	1	0	0	0	0	0	0	0	0	0	0	0	0	0	0	0	0	0	0	0
Q96HS1	Serine/threonine-protein phosphatase PGAM5, mitochondrial OS=Homo sapiens GN=PGAM5 PE=1 SV=2 - [PGAM5_HUMAN]	YbeY-KO	0	0	0	0	0	1	0	0	0	0	0	0	0	0	0	0	0	0	0	0	0	0
Q96HY7	Probable 2-oxoglutarate dehydrogenase E1 component DHKTD1, mitochondrial OS=Homo sapiens GN=DHTKD1 PE=2 SV=2 - [DHTK1_HUMAN]	YbeY-KO	0	1	0.709323	0	0	0	0	0	0	0	0	0	0	0	0	0	0	0	0	0	0	0
Q96I99	Succinyl-CoA ligase [GDP-forming] subunit beta, mitochondrial OS=Homo sapiens GN=SUCLG2 PE=1 SV=2 - [SUCB2_HUMAN]	YbeY-KO	0	0.633456	1	0.715135	0.199772	0	0	0	0	0.021052	0	0	0	0	0	0	0	0	0	0	0	0
Q96KK5	Histone H2A type 1-H OS=Homo sapiens GN=HIST1H2AH PE=1 SV=3 - [H2A1H_HUMAN]	YbeY-KO	0	0	0	1	0.131685	0	0.23105	0.612288	0.0625942	0	0	0	0	0	0	0	0	0	0	0	0	0
Q96N67	Dedicator of cytokinesis protein 7 OS=Homo sapiens GN=DOCK7 PE=1 SV=4 - [DOCK7_HUMAN]	YbeY-KO	0	0	0	0	0	0	0	0	1	0	0.250942	0.267889	0.00664024	0	0.0178097	0.0325074	0	0	0	0	0	0
Q96Q42	Alsin OS=Homo sapiens GN=ALS2 PE=1 SV=2 - [ALS2_HUMAN]	YbeY-KO	0	0	0	0	0	0	0	0	1	0	0	0	0	0	0	0	0	0	0	0	0	0
Q96QS1	Tetraspanin-32 OS=Homo sapiens GN=TSPAN32 PE=2 SV=1 - [TSN32_HUMAN]	YbeY-KO	0	0	0	0	0	0	0	0	0	0	0	0	1	0.665928	0	0	0	0	0	0	0	0
Q96RP9	Elongation factor G, mitochondrial OS=Homo sapiens GN=GFM1 PE=1 SV=2 - [EFGM_HUMAN]	YbeY-KO	0	0	0.413515	1	0	0	0	0	0	0	0	0	0	0	0	0	0	0	0	0	0	0
Q96RQ3	Methylcrotonoyl-CoA carboxylase subunit alpha, mitochondrial OS=Homo sapiens GN=MCCC1 PE=1 SV=3 - [MCCA_HUMAN]	YbeY-KO	0	0	0	0	0	1	0	0	0	0	0	0	0	0	0	0	0	0	0	0	0	0
Q96S66	Chloride channel CLIC-like protein 1 OS=Homo sapiens GN=CLCC1 PE=1 SV=1 - [CLCC1_HUMAN]	YbeY-KO	0	0	1	0.669386	0	0	0	0	0	0	0	0	0	0	0	0	0	0	0	0	0	0
Q96TC7	Regulator of microtubule dynamics protein 3 OS=Homo sapiens GN=RMDN3 PE=1 SV=2 - [RMD3_HUMAN]	YbeY-KO	0	0	0	0	0	1	0	0	0	0	0	0	0	0	0	0	0	0	0	0	0	0
Q99442	Translocation protein SEC62 OS=Homo sapiens GN=SEC62 PE=1 SV=1 - [SEC62_HUMAN]	YbeY-KO	0.585209	1	0.343328	0.26037	0.15213	0	0	0.0633441	0	0	0	0	0	0	0	0	0	0	0	0	0	0
Q99623	Prohibitin-2 OS=Homo sapiens GN=PHB2 PE=1 SV=2 - [PHB2_HUMAN]	YbeY-KO	0	0	0	0	0	0	0.318216	0.765641	0.467681	0.673004	0	1	0	0.369858	0.31158	0.276633	0	0	0	0.257968	0.243726	0
Q99640	Membrane-associated tyrosine- and threonine-specific cdc2-inhibitory kinase OS=Homo sapiens GN=PKMYT1 PE=1 SV=1 - [PMYT1_HUMAN]	YbeY-KO	1	0.444848	0.766667	0	0	0	0	0	0	0	0	0	0	0	0	0	0	0	0	0	0	0
Q99714	3-hydroxyacyl-CoA dehydrogenase type-2 OS=Homo sapiens GN=HSD17B10 PE=1 SV=3 - [HCD2_HUMAN]	YbeY-KO	0.640511	0.447344	1	0.714286	0.185489	0.257556	0.120274	0.0896002	0.00942181	0.0101539	0	0	0	0	0	0	0	0	0	0	0	0
Q99715	Collagen alpha-1(XII) chain OS=Homo sapiens GN=COL12A1 PE=1 SV=2 - [COCA1_HUMAN]	YbeY-KO	0	0	0	0	0	0	0	0	1	0	0	0	0	0	0	0.302991	0	0	0	0	0	0
Q99798	Aconitate hydratase, mitochondrial OS=Homo sapiens GN=ACO2 PE=1 SV=2 - [ACON_HUMAN]	YbeY-KO	0	0.631329	0.964991	1	0	0.858348	0	0.188869	0	0	0	0	0	0	0	0	0	0	0	0	0	0
Q99832	T-complex protein 1 subunit eta OS=Homo sapiens GN=CCT7 PE=1 SV=2 - [TCPH_HUMAN]	YbeY-KO	0	0	0	0	0	1	0	0	0	0	0	0	0	0	0	0	0	0	0	0	0	0
Q9BPW8	Protein NipSnap homolog 1 OS=Homo sapiens GN=NIPSNAP1 PE=1 SV=1 - [NIPS1_HUMAN]	YbeY-KO	0	0.639425	0.673273	1	0.594177	0	0	0	0.0787268	0.0983865	0	0	0	0	0	0	0	0	0	0	0	0
Q9BPX6	Calcium uptake protein 1, mitochondrial OS=Homo sapiens GN=MICU1 PE=1 SV=1 - [MICU1_HUMAN]	YbeY-KO	1	0	0	0	0	0	0	0	0	0	0	0	0	0	0	0	0	0	0	0	0	0
Q9BQ48	39S ribosomal protein L34, mitochondrial OS=Homo sapiens GN=MRPL34 PE=1 SV=1 - [RM34_HUMAN]	YbeY-KO	0	0	0	0	0	0	0	0	1	0.21875	0	0	0	0	0	0	0	0	0	0	0	0
Q9BRJ2	39S ribosomal protein L45, mitochondrial OS=Homo sapiens GN=MRPL45 PE=1 SV=2 - [RM45_HUMAN]	YbeY-KO	0	0	0	0	0	0	0	0.894688	1	0.2726	0	0	0.015219	0	0	0	0	0	0	0	0	0
Q9BRZ2	E3 ubiquitin-protein ligase TRIM56 OS=Homo sapiens GN=TRIM56 PE=1 SV=3 - [TRI56_HUMAN]	YbeY-KO	0	0	0	0	0	0	1	0	0	0	0	0	0	0	0	0	0	0	0	0	0	0
Q9BS16	Centromere protein K OS=Homo sapiens GN=CENPK PE=1 SV=1 - [CENPK_HUMAN]	YbeY-KO	0	0	0	0	0	0	0	0	1	0	0	0	0	0	0	0	0	0	0	0	0	0
Q9BVC6	Transmembrane protein 109 OS=Homo sapiens GN=TMEM109 PE=1 SV=1 - [TM109_HUMAN]	YbeY-KO	0	0.766546	1	0	0	0	0	0	0	0	0	0	0	0	0	0	0	0	0	0	0	0
Q9BW60	Elongation of very long chain fatty acids protein 1 OS=Homo sapiens GN=ELOVL1 PE=1 SV=1 - [ELOV1_HUMAN]	YbeY-KO	0.450892	0.488942	1	0.492747	0	0	0	0	0	0	0	0	0	0	0	0	0	0	0	0	0	0
Q9BW72	HIG1 domain family member 2A, mitochondrial OS=Homo sapiens GN=HIGD2A PE=1 SV=1 - [HIG2A_HUMAN]	YbeY-KO	0	1	0	0	0	0	0	0	0	0	0	0	0	0	0	0	0	0	0	0	0	0
Q9BW92	Threonine--tRNA ligase, mitochondrial OS=Homo sapiens GN=TARS2 PE=1 SV=1 - [SYTM_HUMAN]	YbeY-KO	0	0.946439	1	0	0	0.803414	0	0	0	0	0	0	0	0	0	0	0	0	0	0	0	0
Q9BWH2	FUN14 domain-containing protein 2 OS=Homo sapiens GN=FUNDC2 PE=1 SV=2 - [FUND2_HUMAN]	YbeY-KO	0	1	0.589279	0.552256	0.256884	0	0	0	0	0	0	0	0	0	0	0	0	0	0	0	0	0
Q9BX40	Protein LSM14 homolog B OS=Homo sapiens GN=LSM14B PE=1 SV=1 - [LS14B_HUMAN]	YbeY-KO	0.365865	0	0	0	0	1	0.908654	0.898237	0.592468	0.536378	0.38734	0.367548	0.446554	0.0241106	0.180449	0.224599	0	0.00231651	0	0.0577404	0.452083	0.00442228
Q9BX68	Histidine triad nucleotide-binding protein 2, mitochondrial OS=Homo sapiens GN=HINT2 PE=1 SV=1 - [HINT2_HUMAN]	YbeY-KO	0	1	0	0.862932	0	0	0	0	0	0	0	0	0	0	0	0	0	0	0	0	0	0
Q9BXW7	Cat eye syndrome critical region protein 5 OS=Homo sapiens GN=CECR5 PE=1 SV=1 - [CECR5_HUMAN]	YbeY-KO	0	0	0.608926	0.925308	0	1	0	0	0	0	0	0	0	0	0	0	0	0	0	0	0	0
Q9BYC9	39S ribosomal protein L20, mitochondrial OS=Homo sapiens GN=MRPL20 PE=1 SV=1 - [RM20_HUMAN]	YbeY-KO	0	0	0	0	0	0	0	1	0.393791	0	0	0	0	0	0	0	0	0	0	0	0	0
Q9BYD1	39S ribosomal protein L13, mitochondrial OS=Homo sapiens GN=MRPL13 PE=1 SV=1 - [RM13_HUMAN]	YbeY-KO	0	0	0	0	0	0	0	0	1	0.25069	0	0.441663	0	0	0	0	0	0	0	0	0	0
Q9BYD2	39S ribosomal protein L9, mitochondrial OS=Homo sapiens GN=MRPL9 PE=1 SV=2 - [RM09_HUMAN]	YbeY-KO	0	0	0	0	0	0	0	0	0.876037	1	0	0	0.311521	0.259293	0	0	0	0	0	0	0	0
Q9BYD3	39S ribosomal protein L4, mitochondrial OS=Homo sapiens GN=MRPL4 PE=1 SV=1 - [RM04_HUMAN]	YbeY-KO	0	0	0	0	0	0	0	0.472622	1	0.713457	0.296984	0.440719	0.213341	0.0993619	0.049478	0	0	0	0	0	0	0
Q9BYD6	39S ribosomal protein L1, mitochondrial OS=Homo sapiens GN=MRPL1 PE=1 SV=2 - [RM01_HUMAN]	YbeY-KO	0	0	0	0	0	0	0	1	0	0	0	0	0	0	0	0	0	0	0	0	0	0
Q9BYN8	28S ribosomal protein S26, mitochondrial OS=Homo sapiens GN=MRPS26 PE=1 SV=1 - [RT26_HUMAN]	YbeY-KO	0	0	0	0	0	0	0.839098	1	0.250451	0	0	0	0	0	0	0	0	0	0	0	0	0
Q9BZE1	39S ribosomal protein L37, mitochondrial OS=Homo sapiens GN=MRPL37 PE=1 SV=2 - [RM37_HUMAN]	YbeY-KO	0	0	0	0	0	0	0	1	0.66552	0	0	0	0	0	0	0	0	0	0	0	0	0
Q9GZM5	Protein YIPF3 OS=Homo sapiens GN=YIPF3 PE=1 SV=1 - [YIPF3_HUMAN]	YbeY-KO	1	0	0	0	0	0	0	0	0	0	0.0392881	0.0487797	0	0	0	0	0	0	0	0	0	0
Q9GZS1	DNA-directed RNA polymerase I subunit RPA49 OS=Homo sapiens GN=POLR1E PE=1 SV=2 - [RPA49_HUMAN]	YbeY-KO	1	0	0	0	0	0	0	0	0	0	0	0	0	0	0	0	0	0	0	0	0	0
Q9GZT3	SRA stem-loop-interacting RNA-binding protein, mitochondrial OS=Homo sapiens GN=SLIRP PE=1 SV=1 - [SLIRP_HUMAN]	YbeY-KO	0.510538	0	0	0	1	0.738259	0	0.230813	0	0	0	0	0	0	0	0	0	0	0	0	0	0
Q9H0U6	39S ribosomal protein L18, mitochondrial OS=Homo sapiens GN=MRPL18 PE=1 SV=1 - [RM18_HUMAN]	YbeY-KO	0	0	0	0	0	0	0	1	0.757994	0.296766	0	0	0	0	0	0	0	0	0	0	0	0
Q9H2W6	39S ribosomal protein L46, mitochondrial OS=Homo sapiens GN=MRPL46 PE=1 SV=1 - [RM46_HUMAN]	YbeY-KO	0	0.949311	0	0	0	0	0	1	0.99449	0.899725	0	0.150579	0	0	0	0	0	0	0	0	0	0
Q9H330	Transmembrane protein 245 OS=Homo sapiens GN=TMEM245 PE=1 SV=2 - [TM245_HUMAN]	YbeY-KO	0.894159	1	0	0.379459	0	0	0	0	0	0	0	0	0	0	0	0	0	0	0	0	0	0
Q9H3K2	Growth hormone-inducible transmembrane protein OS=Homo sapiens GN=GHITM PE=1 SV=2 - [GHITM_HUMAN]	YbeY-KO	0	0	0	0	0	0	0	1	0	0	0	0	0	0	0	0	0	0	0	0	0	0
Q9H3N1	Thioredoxin-related transmembrane protein 1 OS=Homo sapiens GN=TMX1 PE=1 SV=1 - [TMX1_HUMAN]	YbeY-KO	1	0.725959	0.278359	0	0.191663	0	0.0753695	0.0318884	0.0147683	0.0412224	0.0364391	0	0	0	0	0	0	0	0	0	0	0
Q9H4I3	TraB domain-containing protein OS=Homo sapiens GN=TRABD PE=1 SV=1 - [TRABD_HUMAN]	YbeY-KO	1	0.910314	0	0	0	0	0	0	0	0	0	0	0	0	0	0	0	0	0	0	0	0
Q9H7Z7	Prostaglandin E synthase 2 OS=Homo sapiens GN=PTGES2 PE=1 SV=1 - [PGES2_HUMAN]	YbeY-KO	0.586319	1	0.720833	0.375	0.199583	0	0	0	0	0	0	0	0	0	0	0	0	0	0	0	0	0
Q9H857	5'-nucleotidase domain-containing protein 2 OS=Homo sapiens GN=NT5DC2 PE=1 SV=1 - [NT5D2_HUMAN]	YbeY-KO	0	0	0	0	0	1	0	0	0	0	0	0	0	0	0	0	0	0	0	0	0	0
Q9H936	Mitochondrial glutamate carrier 1 OS=Homo sapiens GN=SLC25A22 PE=1 SV=1 - [GHC1_HUMAN]	YbeY-KO	0	0	0	0	0	0	1	0	0	0	0	0	0	0	0	0	0	0	0	0	0	0
Q9H9B4	Sideroflexin-1 OS=Homo sapiens GN=SFXN1 PE=1 SV=4 - [SFXN1_HUMAN]	YbeY-KO	0	1	0.586867	0.520826	0.281051	0.0781238	0.14394	0.106154	0	0.0253659	0	0	0	0	0	0	0	0	0	0	0	0
Q9H9J2	39S ribosomal protein L44, mitochondrial OS=Homo sapiens GN=MRPL44 PE=1 SV=1 - [RM44_HUMAN]	YbeY-KO	0	0	0	0	0	0	0	1	0	0.29645	0	0	0	0	0	0	0	0	0	0	0	0
Q9HAV7	GrpE protein homolog 1, mitochondrial OS=Homo sapiens GN=GRPEL1 PE=1 SV=2 - [GRPE1_HUMAN]	YbeY-KO	0.441246	0.806825	0.641246	1	0.31365	0.201691	0.130445	0.0820178	0	0.0412463	0	0	0	0	0	0	0	0	0	0	0	0
Q9HBA9	Putative N-acetylated-alpha-linked acidic dipeptidase OS=Homo sapiens GN=FOLH1B PE=2 SV=1 - [FOH1B_HUMAN]	YbeY-KO	0	1	0	0	0.331297	0	0	0	0	0	0	0	0	0	0	0	0	0	0	0	0	0
Q9HBR0	Putative sodium-coupled neutral amino acid transporter 10 OS=Homo sapiens GN=SLC38A10 PE=1 SV=2 - [S38AA_HUMAN]	YbeY-KO	1	0	0	0	0	0	0	0	0	0	0	0	0	0	0	0	0	0	0	0	0	0
Q9HC07	Transmembrane protein 165 OS=Homo sapiens GN=TMEM165 PE=1 SV=1 - [TM165_HUMAN]	YbeY-KO	0.0888405	1	0.447305	0.532335	0.215188	0	0.132662	0	0	0	0	0	0	0	0	0	0	0	0	0	0	0
Q9HC36	RNA methyltransferase-like protein 1 OS=Homo sapiens GN=RNMTL1 PE=1 SV=2 - [RMTL1_HUMAN]	YbeY-KO	0	0	0	0	0	1	0	0.703262	0.559285	0.325596	0	0	0	0	0	0	0	0	0	0	0	0
Q9HCC0	Methylcrotonoyl-CoA carboxylase beta chain, mitochondrial OS=Homo sapiens GN=MCCC2 PE=1 SV=1 - [MCCB_HUMAN]	YbeY-KO	0	0	0	0	0	1	0	0	0	0	0	0	0	0	0	0	0	0	0	0	0	0
Q9HD33	39S ribosomal protein L47, mitochondrial OS=Homo sapiens GN=MRPL47 PE=1 SV=2 - [RM47_HUMAN]	YbeY-KO	0.242876	0.623463	0.360046	0	0	0	0	1	0.995226	0.191523	0	0.164617	0.0255461	0.0357442	0	0	0	0	0	0	0	0
Q9NNW7	Thioredoxin reductase 2, mitochondrial OS=Homo sapiens GN=TXNRD2 PE=1 SV=3 - [TRXR2_HUMAN]	YbeY-KO	0	1	0	0	0	0	0	0	0	0	0	0	0	0	0	0	0	0	0	0	0	0
Q9NP81	Serine--tRNA ligase, mitochondrial OS=Homo sapiens GN=SARS2 PE=1 SV=1 - [SYSM_HUMAN]	YbeY-KO	0	1	0.491528	0.402005	0	0	0	0	0	0	0	0	0	0	0	0	0	0	0	0	0	0
Q9NP90	Ras-related protein Rab-9B OS=Homo sapiens GN=RAB9B PE=1 SV=1 - [RAB9B_HUMAN]	YbeY-KO	0	0	0	0	0	1	0	0	0	0	0	0	0	0	0	0	0	0	0	0	0	0
Q9NP92	28S ribosomal protein S30, mitochondrial OS=Homo sapiens GN=MRPS30 PE=1 SV=2 - [RT30_HUMAN]	YbeY-KO	0	0	0	0	0	0	0	1	0.0928402	0	0	0.0428311	0	0	0	0	0	0	0	0	0	0
Q9NQ50	39S ribosomal protein L40, mitochondrial OS=Homo sapiens GN=MRPL40 PE=1 SV=1 - [RM40_HUMAN]	YbeY-KO	0	0.502104	0	0	0	0	0	1	0.310473	0	0	0.0623669	0	0	0	0	0	0	0	0	0	0
Q9NR28	Diablo homolog, mitochondrial OS=Homo sapiens GN=DIABLO PE=1 SV=1 - [DBLOH_HUMAN]	YbeY-KO	1	0	0	0	0	0	0	0	0	0	0	0	0	0	0	0	0	0	0	0	0	0
Q9NRX2	39S ribosomal protein L17, mitochondrial OS=Homo sapiens GN=MRPL17 PE=1 SV=1 - [RM17_HUMAN]	YbeY-KO	0	0	0	0	0	0	0	0.750321	1	0.163972	0	0	0	0	0	0	0	0	0	0	0	0
Q9NS69	Mitochondrial import receptor subunit TOM22 homolog OS=Homo sapiens GN=TOMM22 PE=1 SV=3 - [TOM22_HUMAN]	YbeY-KO	0	0	1	0	0.407488	0	0.386448	0	0.267884	0.643564	0.409963	0.712252	0.36448	0.320235	0.366337	0.280198	0	0	0	0.362624	0	0
Q9NSE4	Isoleucine--tRNA ligase, mitochondrial OS=Homo sapiens GN=IARS2 PE=1 SV=2 - [SYIM_HUMAN]	YbeY-KO	0	1	0	0	0	0	0	0	0	0	0	0	0	0	0	0	0	0	0	0	0	0
Q9NUL7	Probable ATP-dependent RNA helicase DDX28 OS=Homo sapiens GN=DDX28 PE=1 SV=2 - [DDX28_HUMAN]	YbeY-KO	0	0	0	1	0	0	0	0.659413	0	0	0	0	0	0	0	0	0	0	0	0	0	0
Q9NUT2	ATP-binding cassette sub-family B member 8, mitochondrial OS=Homo sapiens GN=ABCB8 PE=1 SV=3 - [ABCB8_HUMAN]	YbeY-KO	0	0	0	0	0	0	0	1	0	0	0	0	0	0	0	0	0	0	0	0	0	0
Q9NV96	Cell cycle control protein 50A OS=Homo sapiens GN=TMEM30A PE=1 SV=1 - [CC50A_HUMAN]	YbeY-KO	1	0	0	0	0	0	0	0	0	0	0	0	0	0	0	0	0	0	0	0	0	0
Q9NVA2	Septin-11 OS=Homo sapiens GN=SEPT11 PE=1 SV=3 - [SEP11_HUMAN]	YbeY-KO	0	1	0.271371	0	0.164516	0	0	0	0	0	0	0	0	0	0	0	0	0	0	0	0	0
Q9NVI7	ATPase family AAA domain-containing protein 3A OS=Homo sapiens GN=ATAD3A PE=1 SV=2 - [ATD3A_HUMAN]	YbeY-KO	0	0.206025	0	1	0.33897	0.484548	0.321477	0.243926	0.0579592	0.0570262	0	0.0521866	0	0.00478523	0.00390671	0	0	0	0	0	0	0
Q9NVS2	28S ribosomal protein S18a, mitochondrial OS=Homo sapiens GN=MRPS18A PE=1 SV=1 - [RT18A_HUMAN]	YbeY-KO	0	0	0	0	0	0	0	1	0.420864	0	0	0	0	0	0	0	0	0	0	0	0	0
Q9NVV4	Poly(A) RNA polymerase, mitochondrial OS=Homo sapiens GN=MTPAP PE=1 SV=1 - [PAPD1_HUMAN]	YbeY-KO	0	0	0.352499	1	0	0	0	0	0	0	0	0	0	0	0	0	0	0	0	0	0	0
Q9NWW5	Ceroid-lipofuscinosis neuronal protein 6 OS=Homo sapiens GN=CLN6 PE=1 SV=1 - [CLN6_HUMAN]	YbeY-KO	0	0	0	0	0	1	0	0.91354	0	0	0	0	0	0	0	0	0	0	0	0	0	0
Q9NX14	NADH dehydrogenase [ubiquinone] 1 beta subcomplex subunit 11, mitochondrial OS=Homo sapiens GN=NDUFB11 PE=1 SV=1 - [NDUBB_HUMAN]	YbeY-KO	0	0	1	0.754437	0.404693	0	0	0	0	0	0	0.0174371	0.0288579	0.0154317	0	0	0	0	0	0	0	0
Q9NX20	39S ribosomal protein L16, mitochondrial OS=Homo sapiens GN=MRPL16 PE=1 SV=1 - [RM16_HUMAN]	YbeY-KO	0	0	0	0	0	0	0	0.519425	1	0	0	0	0	0	0	0	0	0	0	0	0	0
Q9NX40	OCIA domain-containing protein 1 OS=Homo sapiens GN=OCIAD1 PE=1 SV=1 - [OCAD1_HUMAN]	YbeY-KO	0	1	0.517137	0	0	0	0	0	0	0	0	0	0	0	0	0	0	0	0	0	0	0
Q9NX47	E3 ubiquitin-protein ligase MARCH5 OS=Homo sapiens GN=MARCH5 PE=1 SV=1 - [MARH5_HUMAN]	YbeY-KO	1	0	0	0	0	0	0	0	0	0	0	0	0	0	0	0	0	0	0	0	0	0
Q9NX63	Coiled-coil-helix-coiled-coil-helix domain-containing protein 3, mitochondrial OS=Homo sapiens GN=CHCHD3 PE=1 SV=1 - [CHCH3_HUMAN]	YbeY-KO	0	0	0	1	0.677712	0.510369	0	0.641478	0	0	0	0	0	0.130822	0.0758999	0	0	0	0	0.0665077	0	0
Q9NX76	CKLF-like MARVEL transmembrane domain-containing protein 6 OS=Homo sapiens GN=CMTM6 PE=1 SV=1 - [CKLF6_HUMAN]	YbeY-KO	1	0	0	0	0	0	0	0	0	0	0	0	0	0	0	0	0	0	0	0	0	0
Q9NYK5	39S ribosomal protein L39, mitochondrial OS=Homo sapiens GN=MRPL39 PE=1 SV=3 - [RM39_HUMAN]	YbeY-KO	0	0	0	0	0	0	0	1	0.128745	0	0	0	0	0	0	0	0	0	0	0	0	0
Q9NYK6	Protein EURL homolog OS=Homo sapiens GN=EURL PE=2 SV=3 - [EURL_HUMAN]	YbeY-KO	0	0	0	0	0	1	0	0	0	0	0	0	0	0	0	0	0	0	0	0	0	0
Q9NYY8	FAST kinase domain-containing protein 2 OS=Homo sapiens GN=FASTKD2 PE=1 SV=1 - [FAKD2_HUMAN]	YbeY-KO	0	1	0	0	0	0	0.138647	0	0	0	0	0	0	0	0	0	0	0	0	0	0	0
Q9NZT1	Calmodulin-like protein 5 OS=Homo sapiens GN=CALML5 PE=1 SV=2 - [CALL5_HUMAN]	YbeY-KO	0	0	0	0	0	0	0	0	0	1	0	0	0	0	0	0	0	0	0	0	0.527238	0
Q9P015	39S ribosomal protein L15, mitochondrial OS=Homo sapiens GN=MRPL15 PE=1 SV=1 - [RM15_HUMAN]	YbeY-KO	0	0	0	0	0	0	0	0	1	0.196787	0	0	0	0	0	0	0	0	0	0	0	0
Q9P032	NADH dehydrogenase [ubiquinone] 1 alpha subcomplex assembly factor 4 OS=Homo sapiens GN=NDUFAF4 PE=1 SV=1 - [NDUF4_HUMAN]	YbeY-KO	0	0	0	0	1	0	0	0	0	0	0	0	0	0	0	0	0	0	0	0	0	0
Q9P0M9	39S ribosomal protein L27, mitochondrial OS=Homo sapiens GN=MRPL27 PE=1 SV=1 - [RM27_HUMAN]	YbeY-KO	0	0	0	0	0	0	0	0	1	0	0	0	0	0	0	0	0	0	0	0	0	0
Q9P0U1	Mitochondrial import receptor subunit TOM7 homolog OS=Homo sapiens GN=TOMM7 PE=1 SV=1 - [TOM7_HUMAN]	YbeY-KO	0	0	1	0.490887	0	0	0	0	0	0	0	0	0	0	0	0	0	0	0	0	0	0
Q9P273	Teneurin-3 OS=Homo sapiens GN=TENM3 PE=2 SV=3 - [TEN3_HUMAN]	YbeY-KO	1	0	0	0	0	0	0	0	0	0	0	0	0	0	0	0	0	0	0	0	0	0
Q9P2E9	Ribosome-binding protein 1 OS=Homo sapiens GN=RRBP1 PE=1 SV=4 - [RRBP1_HUMAN]	YbeY-KO	0.445813	1	0.604665	0.572488	0.309988	0.230502	0.167045	0	0.0919856	0	0	0	0	0	0	0	0	0	0	0	0	0
Q9P2P6	StAR-related lipid transfer protein 9 OS=Homo sapiens GN=STARD9 PE=1 SV=3 - [STAR9_HUMAN]	YbeY-KO	0	0	0	0	0	0	0	0	1	0.607479	0	0.237065	0	0	0	0	0	0	0	0	0	0
Q9P2R7	Succinyl-CoA ligase [ADP-forming] subunit beta, mitochondrial OS=Homo sapiens GN=SUCLA2 PE=1 SV=3 - [SUCB1_HUMAN]	YbeY-KO	0	0	1	0	0	0	0	0	0	0	0	0	0	0	0	0	0	0	0	0	0	0
Q9UBM7	7-dehydrocholesterol reductase OS=Homo sapiens GN=DHCR7 PE=1 SV=1 - [DHCR7_HUMAN]	YbeY-KO	1	0	0	0	0	0	0	0	0	0	0	0	0	0	0	0	0	0	0	0	0	0
Q9UBX3	Mitochondrial dicarboxylate carrier OS=Homo sapiens GN=SLC25A10 PE=1 SV=2 - [DIC_HUMAN]	YbeY-KO	0	0	0	0	0	0	0	1	0	0	0	0	0	0	0	0	0	0	0	0	0	0
Q9UDR5	Alpha-aminoadipic semialdehyde synthase, mitochondrial OS=Homo sapiens GN=AASS PE=1 SV=1 - [AASS_HUMAN]	YbeY-KO	0	0.322246	1	0.967339	0.220801	0	0	0	0	0	0	0	0	0	0	0	0	0	0	0	0	0
Q9UHD8	Septin-9 OS=Homo sapiens GN=SEPT9 PE=1 SV=2 - [SEPT9_HUMAN]	YbeY-KO	0.275466	1	0	0	0.241691	0	0	0	0	0	0	0	0	0	0	0	0	0	0	0	0	0
Q9UIF8	Bromodomain adjacent to zinc finger domain protein 2B OS=Homo sapiens GN=BAZ2B PE=1 SV=3 - [BAZ2B_HUMAN]	YbeY-KO	0	1	0	0.994321	0	0	0	0	0	0	0	0	0	0	0	0	0	0	0	0	0	0
Q9UII2	ATPase inhibitor, mitochondrial OS=Homo sapiens GN=ATPIF1 PE=1 SV=1 - [ATIF1_HUMAN]	YbeY-KO	0	0	0	0	0.487106	0	0.904099	1	0.424706	0.370136	0	0.0731061	0	0	0	0	0	0	0	0	0	0
Q9UJS0	Calcium-binding mitochondrial carrier protein Aralar2 OS=Homo sapiens GN=SLC25A13 PE=1 SV=2 - [CMC2_HUMAN]	YbeY-KO	0	0.582145	0.62526	0.59641	0.0469306	1	0.229524	0.333226	0	0	0	0	0	0	0	0	0	0	0	0	0	0
Q9UJZ1	Stomatin-like protein 2, mitochondrial OS=Homo sapiens GN=STOML2 PE=1 SV=1 - [STML2_HUMAN]	YbeY-KO	0	0	0	0	0	0	0	1	0.534812	0.38427	0	0.688499	0.281279	0.246416	0.118773	0.208974	0	0	0	0.0512945	0	0
Q9UMX0	Ubiquilin-1 OS=Homo sapiens GN=UBQLN1 PE=1 SV=2 - [UBQL1_HUMAN]	YbeY-KO	1	0	0	0	0	0	0	0	0	0	0	0	0	0	0	0	0	0	0	0	0	0
Q9UQ52	Contactin-6 OS=Homo sapiens GN=CNTN6 PE=1 SV=1 - [CNTN6_HUMAN]	YbeY-KO	0	0	0	0	0	0	0	0	0	0	0	1	0	0	0	0	0	0	0	0	0	0
Q9UQ80	Proliferation-associated protein 2G4 OS=Homo sapiens GN=PA2G4 PE=1 SV=3 - [PA2G4_HUMAN]	YbeY-KO	1	0	0	0	0	0	0	0	0	0	0	0	0	0	0	0	0	0	0	0	0	0
Q9Y241	HIG1 domain family member 1A, mitochondrial OS=Homo sapiens GN=HIGD1A PE=1 SV=1 - [HIG1A_HUMAN]	YbeY-KO	0	1	0	0	0.29848	0	0.162324	0	0.148317	0.314224	0.158306	0.0265364	0.40456	0.130619	0.0944843	0.134202	0	0	0	0	0	0
Q9Y276	Mitochondrial chaperone BCS1 OS=Homo sapiens GN=BCS1L PE=1 SV=1 - [BCS1_HUMAN]	YbeY-KO	0	0	0	0	0	1	0	0	0	0	0	0	0	0	0	0	0	0	0	0	0	0
Q9Y2B0	Protein canopy homolog 2 OS=Homo sapiens GN=CNPY2 PE=1 SV=1 - [CNPY2_HUMAN]	YbeY-KO	0	1	0	0	0.263237	0	0	0	0	0	0	0	0	0	0	0	0	0	0	0	0	0
Q9Y2Q9	28S ribosomal protein S28, mitochondrial OS=Homo sapiens GN=MRPS28 PE=1 SV=1 - [RT28_HUMAN]	YbeY-KO	0	0	0.489362	0	0	0.75135	1	0.482693	0.231978	0.137409	0	0	0	0	0	0	0	0	0	0	0	0
Q9Y2R0	Cytochrome c oxidase assembly protein 3 homolog, mitochondrial OS=Homo sapiens GN=COA3 PE=1 SV=1 - [COA3_HUMAN]	YbeY-KO	0	0	0	0	0	0	0	0	0	0	1	0.765438	0	0.578746	0	0	0	0	0	0	0	0
Q9Y2R5	28S ribosomal protein S17, mitochondrial OS=Homo sapiens GN=MRPS17 PE=2 SV=1 - [RT17_HUMAN]	YbeY-KO	0	0	0	0	0	0	1	0.935435	0.390724	0.559564	0	0	0.141103	0.138345	0.116672	0.0892392	0	0	0	0	0	0
Q9Y2R9	28S ribosomal protein S7, mitochondrial OS=Homo sapiens GN=MRPS7 PE=1 SV=2 - [RT07_HUMAN]	YbeY-KO	0	0	0	0	0	0	0.923103	1	0	0	0	0	0	0	0	0	0	0	0	0	0	0
Q9Y2Z4	Tyrosine--tRNA ligase, mitochondrial OS=Homo sapiens GN=YARS2 PE=1 SV=2 - [SYYM_HUMAN]	YbeY-KO	0	1	0.448966	0.411414	0.165591	0	0.0737138	0	0	0	0	0	0	0	0	0	0	0	0	0	0	0
Q9Y305	Acyl-coenzyme A thioesterase 9, mitochondrial OS=Homo sapiens GN=ACOT9 PE=1 SV=2 - [ACOT9_HUMAN]	YbeY-KO	0	1	0	0	0	0	0	0	0	0	0	0	0	0	0	0	0	0	0	0	0	0
Q9Y399	28S ribosomal protein S2, mitochondrial OS=Homo sapiens GN=MRPS2 PE=1 SV=1 - [RT02_HUMAN]	YbeY-KO	0	0	0	0	0	0	0	1	0	0	0	0	0	0	0	0	0	0	0	0	0	0
Q9Y3B7	39S ribosomal protein L11, mitochondrial OS=Homo sapiens GN=MRPL11 PE=1 SV=1 - [RM11_HUMAN]	YbeY-KO	0	0	0	0	0	0	0.225333	0.701392	1	0	0	0	0	0	0	0	0	0	0	0	0	0
Q9Y3D3	28S ribosomal protein S16, mitochondrial OS=Homo sapiens GN=MRPS16 PE=1 SV=1 - [RT16_HUMAN]	YbeY-KO	0	0	0	0	0	0	0	0	1	0.859032	0	0.542644	0	0	0	0	0	0	0	0	0	0
Q9Y3D6	Mitochondrial fission 1 protein OS=Homo sapiens GN=FIS1 PE=1 SV=2 - [FIS1_HUMAN]	YbeY-KO	1	0.818322	0.942474	0.48504	0	0	0	0	0	0	0	0	0	0	0	0	0	0	0	0	0	0
Q9Y3D7	Mitochondrial import inner membrane translocase subunit TIM16 OS=Homo sapiens GN=PAM16 PE=1 SV=2 - [TIM16_HUMAN]	YbeY-KO	0	0.736729	0	1	0.174845	0	0	0	0	0	0	0	0	0	0	0	0	0	0	0	0	0
Q9Y3D9	28S ribosomal protein S23, mitochondrial OS=Homo sapiens GN=MRPS23 PE=1 SV=2 - [RT23_HUMAN]	YbeY-KO	0	0	0.394515	0	0.251181	0	1	0.510197	0.184583	0	0	0	0	0	0	0	0	0	0	0	0	0
Q9Y4L1	Hypoxia up-regulated protein 1 OS=Homo sapiens GN=HYOU1 PE=1 SV=1 - [HYOU1_HUMAN]	YbeY-KO	1	0	0.325552	0.330368	0.193177	0	0.0920736	0	0.0200234	0.0165886	0	0	0.0134314	0	0	0	0	0	0	0	0	0
Q9Y4W6	AFG3-like protein 2 OS=Homo sapiens GN=AFG3L2 PE=1 SV=2 - [AFG32_HUMAN]	YbeY-KO	0	0	0	1	0	0	0	0	0	0	0	0	0	0	0	0	0	0	0	0	0	0
Q9Y584	Mitochondrial import inner membrane translocase subunit Tim22 OS=Homo sapiens GN=TIMM22 PE=1 SV=2 - [TIM22_HUMAN]	YbeY-KO	0	1	0	0	0	0	0	0	0	0	0	0	0	0	0	0	0	0	0	0	0	0
Q9Y5J6	Mitochondrial import inner membrane translocase subunit Tim10 B OS=Homo sapiens GN=TIMM10B PE=1 SV=1 - [TI10B_HUMAN]	YbeY-KO	1	0	0	0	0.377175	0	0	0	0	0.154759	0	0.115558	0.0465455	0.052303	0	0	0	0	0	0	0	0
Q9Y5J9	Mitochondrial import inner membrane translocase subunit Tim8 B OS=Homo sapiens GN=TIMM8B PE=1 SV=1 - [TIM8B_HUMAN]	YbeY-KO	1	0	0	0	0.179936	0	0	0	0	0.0210722	0	0.0167516	0.0150955	0	0	0	0	0	0	0	0	0
Q9Y5L4	Mitochondrial import inner membrane translocase subunit Tim13 OS=Homo sapiens GN=TIMM13 PE=1 SV=1 - [TIM13_HUMAN]	YbeY-KO	0	1	0.896961	0.68594	0.219298	0	0	0	0	0	0	0	0	0	0	0	0	0	0	0	0	0
Q9Y5M8	Signal recognition particle receptor subunit beta OS=Homo sapiens GN=SRPRB PE=1 SV=3 - [SRPRB_HUMAN]	YbeY-KO	0	1	0.403919	0.365317	0.242064	0	0.0981058	0	0	0	0	0	0	0	0	0	0	0	0	0	0	0
Q9Y5Y0	Feline leukemia virus subgroup C receptor-related protein 1 OS=Homo sapiens GN=FLVCR1 PE=1 SV=1 - [FLVC1_HUMAN]	YbeY-KO	0	1	0	0	0.154707	0	0	0	0	0	0	0	0	0	0	0	0	0	0	0	0	0
Q9Y676	28S ribosomal protein S18b, mitochondrial OS=Homo sapiens GN=MRPS18B PE=1 SV=1 - [RT18B_HUMAN]	YbeY-KO	0	0	0	0	0	0.642245	1	0.901522	0.409562	0.111751	0	0	0	0	0	0	0	0	0	0	0	0
Q9Y6C9	Mitochondrial carrier homolog 2 OS=Homo sapiens GN=MTCH2 PE=1 SV=1 - [MTCH2_HUMAN]	YbeY-KO	0	0	1	0.42352	0	0.426672	0	0.162414	0	0	0	0	0	0	0	0	0	0	0	0	0	0
Q9Y6G3	39S ribosomal protein L42, mitochondrial OS=Homo sapiens GN=MRPL42 PE=1 SV=1 - [RM42_HUMAN]	YbeY-KO	0	0	0	0	0	0	0	0	1	0	0	0	0	0	0	0	0	0	0	0	0	0
Q9Y6G9	Cytoplasmic dynein 1 light intermediate chain 1 OS=Homo sapiens GN=DYNC1LI1 PE=1 SV=3 - [DC1L1_HUMAN]	YbeY-KO	0	0	0	0	1	0	0.444155	0	0	0	0	0	0	0	0	0	0	0	0	0	0	0
Q9Y6H1	Coiled-coil-helix-coiled-coil-helix domain-containing protein 2, mitochondrial OS=Homo sapiens GN=CHCHD2 PE=1 SV=1 - [CHCH2_HUMAN]	YbeY-KO	0.576725	1	0.495358	0.492785	0.251317	0.10941	0.141593	0.0776035	0.055	0.0675031	0.0312171	0.0544918	0.0444856	0.0293225	0.00675659	0.0261606	0	0	0	0.00659348	0.00125659	0

## Sheet: Exp2,proteome,all pep,Hap1
Protein Group Accessions	Protein Descriptions	label	1	2	3	4	5	6	7	8	9	10	11	12	13	14	15	16	17	18	19	20	21	22
O00165	HCLS1-associated protein X-1 OS=Homo sapiens GN=HAX1 PE=1 SV=2 - [HAX1_HUMAN]	Hap1	0	1	0	0	0.449566	0	0	0	0	0	0	0	0	0	0	0	0	0	0	0	0	0
O00257	E3 SUMO-protein ligase CBX4 OS=Homo sapiens GN=CBX4 PE=1 SV=3 - [CBX4_HUMAN]	Hap1	0	0	0.735487	1	0.685143	0	0	0	0	0	0	0	0	0	0	0	0	0	0	0	0	0
O00264	Membrane-associated progesterone receptor component 1 OS=Homo sapiens GN=PGRMC1 PE=1 SV=3 - [PGRC1_HUMAN]	Hap1	1	0	0.153776	0	0.126519	0	0	0	0	0	0	0	0	0	0	0	0	0	0	0	0	0
O00303	Eukaryotic translation initiation factor 3 subunit F OS=Homo sapiens GN=EIF3F PE=1 SV=1 - [EIF3F_HUMAN]	Hap1	0	0	0	0	1	0	0	0	0	0	0	0	0	0	0	0	0	0	0	0	0	0
O00330	Pyruvate dehydrogenase protein X component, mitochondrial OS=Homo sapiens GN=PDHX PE=1 SV=3 - [ODPX_HUMAN]	Hap1	0	0	0	0	0	0	0	0	0	0	0	0	0	0	1	0.542911	0	0	0.0802464	0	0	0
O00410	Importin-5 OS=Homo sapiens GN=IPO5 PE=1 SV=4 - [IPO5_HUMAN]	Hap1	1	0	0	0	0	0	0	0	0	0	0	0	0	0	0	0	0	0	0	0	0	0
O00461	Golgi integral membrane protein 4 OS=Homo sapiens GN=GOLIM4 PE=1 SV=1 - [GOLI4_HUMAN]	Hap1	0	0	0	0	0	0	0	0	0	0	0	0	0	0	0	0	0	0	1	0	0	0.306437
O00483	NADH dehydrogenase [ubiquinone] 1 alpha subcomplex subunit 4 OS=Homo sapiens GN=NDUFA4 PE=1 SV=1 - [NDUA4_HUMAN]	Hap1	1	0	0.189872	0	0	0	0	0	0	0	0	0	0	0	0	0	0	0	0	0	0	0
O00571	ATP-dependent RNA helicase DDX3X OS=Homo sapiens GN=DDX3X PE=1 SV=3 - [DDX3X_HUMAN]	Hap1	0.575104	1	0.481328	0	0	0	0	0	0	0	0	0	0	0	0	0	0	0	0	0	0	0
O14776	Transcription elongation regulator 1 OS=Homo sapiens GN=TCERG1 PE=1 SV=2 - [TCRG1_HUMAN]	Hap1	0	0	0	0	0	0	1	0	0	0	0	0	0	0	0	0	0	0	0	0	0	0
O15091	Mitochondrial ribonuclease P protein 3 OS=Homo sapiens GN=KIAA0391 PE=1 SV=2 - [MRRP3_HUMAN]	Hap1	0	0	0	0	0	0	1	0	0	0	0	0	0	0	0	0	0	0	0	0	0	0
O15259	Nephrocystin-1 OS=Homo sapiens GN=NPHP1 PE=1 SV=1 - [NPHP1_HUMAN]	Hap1	0	0	0	0	0	0	0	0	0	0	0.211503	0	0.687225	0	0	0	0	0	1	0	0.315516	0
O15260	Surfeit locus protein 4 OS=Homo sapiens GN=SURF4 PE=1 SV=3 - [SURF4_HUMAN]	Hap1	0	0	0	0	0	0	0	1	0.452501	0	0	0	0	0	0.930017	0	0.879708	0	0	0	0	0
O43169	Cytochrome b5 type B OS=Homo sapiens GN=CYB5B PE=1 SV=2 - [CYB5B_HUMAN]	Hap1	1	0	0	0	0	0	0	0	0	0	0	0	0	0	0	0	0	0	0	0	0	0
O43615	Mitochondrial import inner membrane translocase subunit TIM44 OS=Homo sapiens GN=TIMM44 PE=1 SV=2 - [TIM44_HUMAN]	Hap1	1	0.449374	0	0.181015	0.118721	0	0	0	0	0	0	0	0	0	0	0	0	0	0	0	0	0
O43837	Isocitrate dehydrogenase [NAD] subunit beta, mitochondrial OS=Homo sapiens GN=IDH3B PE=1 SV=2 - [IDH3B_HUMAN]	Hap1	0.923406	1	0.638853	0.542148	0.405605	0	0	0	0	0	0	0	0	0	0	0	0	0	0	0	0	0
O43852	Calumenin OS=Homo sapiens GN=CALU PE=1 SV=2 - [CALU_HUMAN]	Hap1	0.712257	0	1	0.467239	0	0	0	0	0	0	0	0	0	0	0	0	0	0	0	0	0	0
O60313	Dynamin-like 120 kDa protein, mitochondrial OS=Homo sapiens GN=OPA1 PE=1 SV=3 - [OPA1_HUMAN]	Hap1	1	0	0.712792	0.17073	0	0	0	0	0	0	0	0	0	0	0	0	0	0	0	0	0	0
O60488	Long-chain-fatty-acid--CoA ligase 4 OS=Homo sapiens GN=ACSL4 PE=1 SV=2 - [ACSL4_HUMAN]	Hap1	1	0	0	0	0	0	0	0.110932	0	0	0	0	0	0	0	0	0	0	0	0	0	0
O60568	Procollagen-lysine,2-oxoglutarate 5-dioxygenase 3 OS=Homo sapiens GN=PLOD3 PE=1 SV=1 - [PLOD3_HUMAN]	Hap1	0	0	0	0	0	0	1	0	0	0	0	0	0	0	0	0	0	0	0	0	0	0
O60725	Protein-S-isoprenylcysteine O-methyltransferase OS=Homo sapiens GN=ICMT PE=1 SV=1 - [ICMT_HUMAN]	Hap1	0	1	0	0	0	0	0	0	0	0	0	0	0	0	0	0	0	0	0	0	0	0
O60762	Dolichol-phosphate mannosyltransferase OS=Homo sapiens GN=DPM1 PE=1 SV=1 - [DPM1_HUMAN]	Hap1	1	0	0	0	0	0	0	0	0	0	0	0	0	0	0	0	0	0	0	0	0	0
O60783	28S ribosomal protein S14, mitochondrial OS=Homo sapiens GN=MRPS14 PE=1 SV=1 - [RT14_HUMAN]	Hap1	0	0	0	0	0	0	0	0	1	0.405752	0.218639	0.685288	0.686394	0.758296	0.837389	0.363662	0.490376	0.0546792	0	0	0	0
O60814	Histone H2B type 1-K OS=Homo sapiens GN=HIST1H2BK PE=1 SV=3 - [H2B1K_HUMAN]	Hap1	0	0	0	0	0	0	0	0	0	0	0	0	0	0	0	0	0	0	0	0	0	1
O75027	ATP-binding cassette sub-family B member 7, mitochondrial OS=Homo sapiens GN=ABCB7 PE=1 SV=2 - [ABCB7_HUMAN]	Hap1	0.819495	1	0	0	0	0	0	0	0	0	0	0	0	0	0	0	0	0	0	0	0	0
O75081	Protein CBFA2T3 OS=Homo sapiens GN=CBFA2T3 PE=1 SV=2 - [MTG16_HUMAN]	Hap1	0	0	0	0.380014	0	0	0	0	0	0	0	0	0.939319	0	0	0	1	0	0	0	0	0
O75165	DnaJ homolog subfamily C member 13 OS=Homo sapiens GN=DNAJC13 PE=1 SV=5 - [DJC13_HUMAN]	Hap1	0	0	0	0	0	0	1	0	0	0	0	0	0	0	0	0	0	0	0	0	0	0
O75390	Citrate synthase, mitochondrial OS=Homo sapiens GN=CS PE=1 SV=2 - [CISY_HUMAN]	Hap1	0.986678	1	0	0.507545	0	0	0.0817496	0.0877505	0.0339071	0.0321976	0.0244989	0.0197595	0.00877034	0	0.00631926	0	0.0208206	0	0	0	0.00141712	0.00237326
O75439	Mitochondrial-processing peptidase subunit beta OS=Homo sapiens GN=PMPCB PE=1 SV=2 - [MPPB_HUMAN]	Hap1	1	0.972646	0	0.326399	0.251272	0.0723282	0	0.0183588	0	0	0	0	0	0	0	0	0	0	0	0	0	0
O75489	NADH dehydrogenase [ubiquinone] iron-sulfur protein 3, mitochondrial OS=Homo sapiens GN=NDUFS3 PE=1 SV=1 - [NDUS3_HUMAN]	Hap1	0	0	0	0	0	0	1	0	0	0	0	0	0	0	0	0	0	0	0	0	0	0
O75521	Enoyl-CoA delta isomerase 2, mitochondrial OS=Homo sapiens GN=ECI2 PE=1 SV=4 - [ECI2_HUMAN]	Hap1	0	0	1	0	0	0	0	0	0	0	0	0	0	0	0	0	0	0	0	0	0	0
O75879	Glutamyl-tRNA(Gln) amidotransferase subunit B, mitochondrial OS=Homo sapiens GN=PET112 PE=1 SV=1 - [GATB_HUMAN]	Hap1	0.672217	1	0.241123	0	0	0	0	0	0	0	0	0	0	0	0	0	0	0	0	0	0	0
O75947	ATP synthase subunit d, mitochondrial OS=Homo sapiens GN=ATP5H PE=1 SV=3 - [ATP5H_HUMAN]	Hap1	0	0	0	0	0	0	0.762935	0.384893	0.521363	0.494862	0	0	0	0.45484	1	0.509104	0	0	0.0650802	0.165062	0	0
O75964	ATP synthase subunit g, mitochondrial OS=Homo sapiens GN=ATP5L PE=1 SV=3 - [ATP5L_HUMAN]	Hap1	0	0	0	0	0	0	0	0	0	0.427397	0.219416	0	0.254318	0	0.675998	0.686599	1	0.255628	0	0	0.138416	0
O76031	ATP-dependent Clp protease ATP-binding subunit clpX-like, mitochondrial OS=Homo sapiens GN=CLPX PE=1 SV=2 - [CLPX_HUMAN]	Hap1	0.980734	1	0.2946	0	0	0	0	0	0	0	0	0	0	0	0	0	0	0	0	0	0	0
O94826	Mitochondrial import receptor subunit TOM70 OS=Homo sapiens GN=TOMM70A PE=1 SV=1 - [TOM70_HUMAN]	Hap1	1	0.920584	0.317235	0	0.350075	0	0	0	0	0	0	0	0	0	0	0	0	0	0	0	0	0
O94925	Glutaminase kidney isoform, mitochondrial OS=Homo sapiens GN=GLS PE=1 SV=1 - [GLSK_HUMAN]	Hap1	0.972799	1	0.614342	0.633136	0.372898	0.315331	0	0	0	0	0	0	0	0	0	0	0	0	0	0	0	0
O94986	Centrosomal protein of 152 kDa OS=Homo sapiens GN=CEP152 PE=1 SV=4 - [CE152_HUMAN]	Hap1	0	1	0	0	0	0	0	0	0	0	0	0	0	0	0	0	0	0	0	0	0	0
O95140	Mitofusin-2 OS=Homo sapiens GN=MFN2 PE=1 SV=3 - [MFN2_HUMAN]	Hap1	0	1	0	0	0	0	0	0	0	0	0	0	0	0	0	0	0	0	0	0	0	0
O95202	LETM1 and EF-hand domain-containing protein 1, mitochondrial OS=Homo sapiens GN=LETM1 PE=1 SV=1 - [LETM1_HUMAN]	Hap1	1	0.509953	0.359242	0.50654	0.407583	0.254028	0	0.225592	0.0920569	0.12618	0.142142	0.0481517	0	0	0	0	0	0	0	0	0	0
O95363	Phenylalanine--tRNA ligase, mitochondrial OS=Homo sapiens GN=FARS2 PE=1 SV=1 - [SYFM_HUMAN]	Hap1	0	1	0	0	0	0	0	0	0	0	0	0	0	0	0	0	0	0	0	0	0	0
O95831	Apoptosis-inducing factor 1, mitochondrial OS=Homo sapiens GN=AIFM1 PE=1 SV=1 - [AIFM1_HUMAN]	Hap1	0	0	1	0.710643	0.674854	0.287953	0.271111	0.186854	0.0644678	0.0855673	0	0	0	0	0	0	0.0380351	0	0	0	0	0
O95837	Guanine nucleotide-binding protein subunit alpha-14 OS=Homo sapiens GN=GNA14 PE=2 SV=1 - [GNA14_HUMAN]	Hap1	1	0	0	0	0	0	0	0	0	0	0	0	0	0	0	0	0	0	0	0	0	0
O96005	Cleft lip and palate transmembrane protein 1 OS=Homo sapiens GN=CLPTM1 PE=1 SV=1 - [CLPT1_HUMAN]	Hap1	1	0.474591	0.154077	0	0	0	0	0	0	0	0	0	0	0	0	0	0	0	0	0	0	0
P00338	L-lactate dehydrogenase A chain OS=Homo sapiens GN=LDHA PE=1 SV=2 - [LDHA_HUMAN]	Hap1	0.201816	1	0.0715449	0	0	0	0	0	0	0	0	0	0	0	0	0	0	0	0	0	0	0
P00367	Glutamate dehydrogenase 1, mitochondrial OS=Homo sapiens GN=GLUD1 PE=1 SV=2 - [DHE3_HUMAN]	Hap1	0	0	0.528012	1	0.671527	0.28703	0.446022	0	0.0797774	0.0452034	0.0297007	0.0467383	0.0217063	0	0	0	0.024725	0	0	0	0	0
P00367;P49448	Glutamate dehydrogenase 1, mitochondrial OS=Homo sapiens GN=GLUD1 PE=1 SV=2 - [DHE3_HUMAN]|Glutamate dehydrogenase 2, mitochondrial OS=Homo sapiens GN=GLUD2 PE=1 SV=2 - [DHE4_HUMAN]	Hap1	0	0.238527	0.587771	1	0.608218	0.341749	0.436686	0.171532	0.0645102	0	0	0.0339711	0.0144444	0	0	0	0	0	0	0	0	0
P00387	NADH-cytochrome b5 reductase 3 OS=Homo sapiens GN=CYB5R3 PE=1 SV=3 - [NB5R3_HUMAN]	Hap1	1	0	0	0	0	0	0	0	0	0	0	0	0	0	0	0	0	0	0	0	0	0
P00390	Glutathione reductase, mitochondrial OS=Homo sapiens GN=GSR PE=1 SV=2 - [GSHR_HUMAN]	Hap1	1	0.845698	0	0	0	0	0	0	0	0	0	0	0	0	0	0	0	0	0	0	0	0
P00403	Cytochrome c oxidase subunit 2 OS=Homo sapiens GN=MT-CO2 PE=1 SV=1 - [COX2_HUMAN]	Hap1	0	0	0	0	0	0	0	0	0	0	0	0	0	0	0	0	0	0	1	0	0	0.929901
P00505	Aspartate aminotransferase, mitochondrial OS=Homo sapiens GN=GOT2 PE=1 SV=3 - [AATM_HUMAN]	Hap1	1	0.866287	0.470365	0	0.210526	0.110716	0.0544808	0.0601233	0.0304694	0.032698	0.032954	0.00937885	0.00911332	0	0	0	0.0133239	0	0	0	0	0.00798009
P00846	ATP synthase subunit a OS=Homo sapiens GN=MT-ATP6 PE=1 SV=1 - [ATP6_HUMAN]	Hap1	0	0	0	0	0	0	0	0	0	0.221334	0.244197	0.501946	0.546908	0.346352	0.878388	0.503336	1	0	0.4246	0	0	0
P02786	Transferrin receptor protein 1 OS=Homo sapiens GN=TFRC PE=1 SV=2 - [TFR1_HUMAN]	Hap1	0	1	0	0	0	0	0	0	0	0	0	0	0	0	0	0	0	0	0	0	0	0
P04040	Catalase OS=Homo sapiens GN=CAT PE=1 SV=3 - [CATA_HUMAN]	Hap1	0	0	0.816918	1	0.711178	0	0	0	0	0	0	0	0	0	0	0	0	0	0	0	0	0
P04075	Fructose-bisphosphate aldolase A OS=Homo sapiens GN=ALDOA PE=1 SV=2 - [ALDOA_HUMAN]	Hap1	0.418406	1	0.552698	0.420071	0.222441	0.124004	0.0874937	0.0732224	0	0	0	0	0	0	0	0	0	0	0	0	0	0
P04083	Annexin A1 OS=Homo sapiens GN=ANXA1 PE=1 SV=2 - [ANXA1_HUMAN]	Hap1	1	0	0	0	0	0	0.0330457	0	0	0	0	0	0	0	0	0	0	0	0	0	0	0
P04179	Superoxide dismutase [Mn], mitochondrial OS=Homo sapiens GN=SOD2 PE=1 SV=2 - [SODM_HUMAN]	Hap1	0.92885	1	0.415768	0.225155	0	0	0	0	0	0	0	0	0	0	0	0	0	0	0	0	0	0
P04181	Ornithine aminotransferase, mitochondrial OS=Homo sapiens GN=OAT PE=1 SV=1 - [OAT_HUMAN]	Hap1	0.497157	1	0.615287	0.222489	0.152748	0.037808	0.0397347	0.0216551	0	0	0	0	0	0	0	0	0	0	0	0	0	0
P04406	Glyceraldehyde-3-phosphate dehydrogenase OS=Homo sapiens GN=GAPDH PE=1 SV=3 - [G3P_HUMAN]	Hap1	0.42214	1	0.657415	0.395998	0.266258	0.148701	0	0	0	0	0	0	0	0	0	0	0	0	0	0	0	0
P04843	Dolichyl-diphosphooligosaccharide--protein glycosyltransferase subunit 1 OS=Homo sapiens GN=RPN1 PE=1 SV=1 - [RPN1_HUMAN]	Hap1	0.74025	1	0.531777	0.541887	0	0.298748	0.413096	0.359894	0.183534	0.157896	0	0	0.068079	0.0295137	0.250602	0.0447039	0.21832	0	0	0.0254694	0.0384449	0
P04844	Dolichyl-diphosphooligosaccharide--protein glycosyltransferase subunit 2 OS=Homo sapiens GN=RPN2 PE=1 SV=3 - [RPN2_HUMAN]	Hap1	0	0	0	0	0	0	1	0	0	0	0	0	0	0	0.14409	0	0.119512	0	0	0	0	0
P05023	Sodium/potassium-transporting ATPase subunit alpha-1 OS=Homo sapiens GN=ATP1A1 PE=1 SV=1 - [AT1A1_HUMAN]	Hap1	0	1	0.700852	0.605348	0.332648	0.295622	0.178783	0.20576	0.116074	0	0	0	0	0	0	0	0	0.0248575	0.0480165	0.0358801	0.0282574	0
P05141	ADP/ATP translocase 2 OS=Homo sapiens GN=SLC25A5 PE=1 SV=7 - [ADT2_HUMAN]	Hap1	1	0.492778	0.265506	0.176763	0.181627	0.0665463	0.0484919	0.0296092	0.0291206	0.025616	0	0.0169138	0.0154269	0.0127103	0	0.0197005	0	0.0204673	0.0293331	0.0195986	0.0167969	0.00702209
P05141;P12235;P12236	ADP/ATP translocase 1 OS=Homo sapiens GN=SLC25A4 PE=1 SV=4 - [ADT1_HUMAN]|ADP/ATP translocase 2 OS=Homo sapiens GN=SLC25A5 PE=1 SV=7 - [ADT2_HUMAN]|ADP/ATP translocase 3 OS=Homo sapiens GN=SLC25A6 PE=1 SV=4 - [ADT3_HUMAN]	Hap1	1	0.483189	0.0878453	0	0.0399053	0	0.0705288	0.0240726	0	0	0	0	0	0	0.0338595	0	0.0691713	0	0	0	0	0
P05141;P12236	ADP/ATP translocase 2 OS=Homo sapiens GN=SLC25A5 PE=1 SV=7 - [ADT2_HUMAN]|ADP/ATP translocase 3 OS=Homo sapiens GN=SLC25A6 PE=1 SV=4 - [ADT3_HUMAN]	Hap1	1	0.565033	0	0	0	0	0	0	0	0	0	0.0204702	0	0	0.0241788	0	0.0526225	0	0.00872185	0	0	0.00438344
P05165	Propionyl-CoA carboxylase alpha chain, mitochondrial OS=Homo sapiens GN=PCCA PE=1 SV=4 - [PCCA_HUMAN]	Hap1	0	0	0	0	0	0	1	0	0	0	0	0	0	0	0	0	0	0	0	0	0	0
P05166	Propionyl-CoA carboxylase beta chain, mitochondrial OS=Homo sapiens GN=PCCB PE=1 SV=3 - [PCCB_HUMAN]	Hap1	0	0	0	0	0	0	1	0	0	0	0	0	0	0	0	0	0	0	0	0	0	0
P06493	Cyclin-dependent kinase 1 OS=Homo sapiens GN=CDK1 PE=1 SV=3 - [CDK1_HUMAN]	Hap1	0.536312	1	0	0	0	0	0	0	0	0	0	0	0	0	0	0	0	0	0	0	0	0
P06576	ATP synthase subunit beta, mitochondrial OS=Homo sapiens GN=ATP5B PE=1 SV=3 - [ATPB_HUMAN]	Hap1	0.149613	0.111457	0.118691	0.157776	0.21689	0.315975	0.669106	0.547924	0.474736	0.434483	0.206615	0.574103	0.392118	0.3924	1	0.429275	0.782688	0.114638	0.19057	0.136158	0.0507248	0.0520619
P06881	Calcitonin gene-related peptide 1 OS=Homo sapiens GN=CALCA PE=1 SV=3 - [CALCA_HUMAN]	Hap1	0	0	0	0	0	0	0	1	0	0	0	0	0	0	0	0	0	0	0	0	0	0
P07195	L-lactate dehydrogenase B chain OS=Homo sapiens GN=LDHB PE=1 SV=2 - [LDHB_HUMAN]	Hap1	0	1	0	0	0	0	0	0	0	0	0	0	0	0	0	0	0	0	0	0	0	0
P07237	Protein disulfide-isomerase OS=Homo sapiens GN=P4HB PE=1 SV=3 - [PDIA1_HUMAN]	Hap1	1	0.774197	0.297796	0.256749	0.202112	0.0863177	0.0619651	0.0614325	0.0199725	0.021708	0.0156841	0.0182553	0	0	0	0	0.0182645	0	0	0	0	0
P07355	Annexin A2 OS=Homo sapiens GN=ANXA2 PE=1 SV=2 - [ANXA2_HUMAN]	Hap1	0.741265	0.586651	1	0.556007	0.481486	0.112606	0	0.0528265	0	0	0	0	0	0	0	0	0	0	0	0	0	0
P07954	Fumarate hydratase, mitochondrial OS=Homo sapiens GN=FH PE=1 SV=3 - [FUMH_HUMAN]	Hap1	0.284155	1	0.846792	0.805762	0.469664	0.245919	0.0852903	0.087691	0.0351419	0.0350808	0.0235137	0	0.0110563	0	0.00639895	0	0.0123221	0	0	0	0	0
P08195	4F2 cell-surface antigen heavy chain OS=Homo sapiens GN=SLC3A2 PE=1 SV=3 - [4F2_HUMAN]	Hap1	0	1	0.555416	0.648038	0.441444	0.22989	0	0	0.137268	0.141193	0.0969859	0.142386	0.0687598	0	0	0	0.117645	0	0	0	0	0
P08240	Signal recognition particle receptor subunit alpha OS=Homo sapiens GN=SRPR PE=1 SV=2 - [SRPR_HUMAN]	Hap1	0.203812	1	0	0	0	0	0	0	0	0	0	0	0	0	0	0	0	0	0	0	0	0
P08559	Pyruvate dehydrogenase E1 component subunit alpha, somatic form, mitochondrial OS=Homo sapiens GN=PDHA1 PE=1 SV=3 - [ODPA_HUMAN]	Hap1	0	0	0	0	0	0	0	0	0.0429402	0.0418428	0.0503604	0.151843	0.166093	0.223014	1	0.423014	0.394922	0.121704	0.100737	0.0263227	0.0108681	0.020516
P09110	3-ketoacyl-CoA thiolase, peroxisomal OS=Homo sapiens GN=ACAA1 PE=1 SV=2 - [THIK_HUMAN]	Hap1	1	0.700713	0.189673	0	0	0	0	0	0	0	0	0	0	0	0	0	0	0	0	0	0	0
P09543	2',3'-cyclic-nucleotide 3'-phosphodiesterase OS=Homo sapiens GN=CNP PE=1 SV=2 - [CN37_HUMAN]	Hap1	0	1	0	0	0	0	0	0	0	0	0	0	0	0	0	0	0	0	0	0	0	0
P09622	Dihydrolipoyl dehydrogenase, mitochondrial OS=Homo sapiens GN=DLD PE=1 SV=2 - [DLDH_HUMAN]	Hap1	0.887588	1	0.5	0.500546	0.459329	0.280328	0.843872	0.698829	0.648322	0.320375	0.0764715	0.0852459	0.0672209	0.00769243	0	0.028103	0	0	0	0	0	0
P09874	Poly [ADP-ribose] polymerase 1 OS=Homo sapiens GN=PARP1 PE=1 SV=4 - [PARP1_HUMAN]	Hap1	0	0	0	0	0	0	0	0	0	1	0	0	0	0	0	0	0	0	0	0	0	0
P0CG48	Polyubiquitin-C OS=Homo sapiens GN=UBC PE=1 SV=3 - [UBC_HUMAN]	Hap1	1	0.69695	0.416358	0.380248	0.366977	0.28123	0.236698	0.240909	0.136277	0.111101	0.0711497	0	0.0617456	0.0570244	0	0	0.188337	0.0420441	0.0577772	0.0333418	0	0
P10398	Serine/threonine-protein kinase A-Raf OS=Homo sapiens GN=ARAF PE=1 SV=2 - [ARAF_HUMAN]	Hap1	1	0	0	0	0	0	0	0	0	0	0	0	0	0	0	0	0	0	0	0	0	0
P10515	Dihydrolipoyllysine-residue acetyltransferase component of pyruvate dehydrogenase complex, mitochondrial OS=Homo sapiens GN=DLAT PE=1 SV=3 - [ODP2_HUMAN]	Hap1	0	0	0	0	0	0	0.00770041	0	0.0097136	0.00653517	0.00787168	0.0228555	0	0.029145	0.947494	0.343395	1	0.0292714	0.0195283	0.0109813	0	0
P10809	60 kDa heat shock protein, mitochondrial OS=Homo sapiens GN=HSPD1 PE=1 SV=2 - [CH60_HUMAN]	Hap1	0.331724	0.256692	0.42014	0.967091	1	0.799035	0.415094	0.343572	0.110575	0.0928916	0.0588197	0.0480035	0.0177512	0.00355858	0.0172422	0.00288284	0.0312198	0.00457437	0.00272488	0.00353883	0.00556165	0.0119373
P11021	78 kDa glucose-regulated protein OS=Homo sapiens GN=HSPA5 PE=1 SV=2 - [GRP78_HUMAN]	Hap1	0.789442	1	0.756675	0.88835	0.585255	0.410619	0.179794	0.202913	0.10807	0.0942961	0.0750607	0.044818	0.0348968	0.0169539	0.0279005	0.014909	0.0312136	0.0127973	0.0141687	0.00875	0.0116505	0.0159163
P11021;P11142	Heat shock cognate 71 kDa protein OS=Homo sapiens GN=HSPA8 PE=1 SV=1 - [HSP7C_HUMAN]|78 kDa glucose-regulated protein OS=Homo sapiens GN=HSPA5 PE=1 SV=2 - [GRP78_HUMAN]	Hap1	0	0	0.935497	1	0.720747	0.355556	0	0	0	0	0	0	0	0	0	0	0	0	0	0	0	0
P11142	Heat shock cognate 71 kDa protein OS=Homo sapiens GN=HSPA8 PE=1 SV=1 - [HSP7C_HUMAN]	Hap1	1	0	0.690598	0.779231	0.533333	0	0	0.208632	0	0	0	0	0	0	0	0	0	0	0	0	0	0.118974
P11177	Pyruvate dehydrogenase E1 component subunit beta, mitochondrial OS=Homo sapiens GN=PDHB PE=1 SV=3 - [ODPB_HUMAN]	Hap1	0	0	0	0	0	0	0	0	0.0705373	0.0632005	0.0602542	0.131542	0.158174	0.254882	1	0.393068	0.334951	0.028342	0.0282611	0.0189775	0	0
P11182	Lipoamide acyltransferase component of branched-chain alpha-keto acid dehydrogenase complex, mitochondrial OS=Homo sapiens GN=DBT PE=1 SV=3 - [ODB2_HUMAN]	Hap1	0	0	0	0	0	0	1	0.407364	0.133932	0	0	0	0	0	0	0	0	0	0	0	0	0
P11310	Medium-chain specific acyl-CoA dehydrogenase, mitochondrial OS=Homo sapiens GN=ACADM PE=1 SV=1 - [ACADM_HUMAN]	Hap1	0	0.752107	1	0.605162	0.520365	0	0	0	0	0	0	0	0	0	0	0	0	0	0	0	0	0
P12109	Collagen alpha-1(VI) chain OS=Homo sapiens GN=COL6A1 PE=1 SV=3 - [CO6A1_HUMAN]	Hap1	0	1	0	0	0	0	0	0	0	0	0	0	0	0	0	0	0	0	0	0	0	0
P12235;P12236	ADP/ATP translocase 1 OS=Homo sapiens GN=SLC25A4 PE=1 SV=4 - [ADT1_HUMAN]|ADP/ATP translocase 3 OS=Homo sapiens GN=SLC25A6 PE=1 SV=4 - [ADT3_HUMAN]	Hap1	1	0.583126	0.505452	0	0.45705	0	0	0	0	0	0	0	0	0	0	0	0	0	0	0	0	0
P12236	ADP/ATP translocase 3 OS=Homo sapiens GN=SLC25A6 PE=1 SV=4 - [ADT3_HUMAN]	Hap1	1	0.450686	0.202344	0.125166	0.137284	0.0611234	0.0556391	0.0457762	0.0342326	0.0270765	0.0200265	0.0288633	0.0202344	0.0177311	0.0470588	0.0314418	0.05931	0.0160239	0.0262008	0.0255153	0.0168952	0.0203052
P12532	Creatine kinase U-type, mitochondrial OS=Homo sapiens GN=CKMT1A PE=1 SV=1 - [KCRU_HUMAN]	Hap1	0	0	0.657247	1	0.790887	0.375603	0	0.249146	0.0669846	0	0.0220181	0	0	0	0	0	0	0	0	0	0	0
P12694	2-oxoisovalerate dehydrogenase subunit alpha, mitochondrial OS=Homo sapiens GN=BCKDHA PE=1 SV=2 - [ODBA_HUMAN]	Hap1	0	0	0	0	0	0	0	1	0	0	0	0	0	0	0	0	0	0	0	0	0	0
P13639	Elongation factor 2 OS=Homo sapiens GN=EEF2 PE=1 SV=4 - [EF2_HUMAN]	Hap1	0.421584	0	1	0.907303	0.539593	0.477681	0	0.149598	0	0	0	0	0	0	0	0	0	0	0	0	0	0
P13667	Protein disulfide-isomerase A4 OS=Homo sapiens GN=PDIA4 PE=1 SV=2 - [PDIA4_HUMAN]	Hap1	1	0.479198	0.377332	0.306157	0.230317	0	0	0.070653	0	0	0	0	0	0	0	0	0	0	0	0	0	0
P13804	Electron transfer flavoprotein subunit alpha, mitochondrial OS=Homo sapiens GN=ETFA PE=1 SV=1 - [ETFA_HUMAN]	Hap1	1	0.720099	0.469214	0.375088	0.290481	0.221939	0	0.142711	0	0.0486907	0	0.0202442	0.0100991	0	0	0	0.0214614	0	0	0	0	0
P13995	Bifunctional methylenetetrahydrofolate dehydrogenase/cyclohydrolase, mitochondrial OS=Homo sapiens GN=MTHFD2 PE=1 SV=2 - [MTDC_HUMAN]	Hap1	1	0.566432	0.226073	0	0	0	0	0	0	0	0	0	0	0	0	0	0	0	0	0	0	0
P14314	Glucosidase 2 subunit beta OS=Homo sapiens GN=PRKCSH PE=1 SV=2 - [GLU2B_HUMAN]	Hap1	0	0	1	0.921769	0.556115	0.4102	0	0.202739	0	0	0	0	0	0	0	0	0	0	0	0	0	0
P14618	Pyruvate kinase isozymes M1/M2 OS=Homo sapiens GN=PKM PE=1 SV=4 - [KPYM_HUMAN]	Hap1	1	0	0.837529	0	0.215691	0	0	0	0	0	0	0	0	0	0	0	0	0	0	0	0	0
P14625	Endoplasmin OS=Homo sapiens GN=HSP90B1 PE=1 SV=1 - [ENPL_HUMAN]	Hap1	0.535283	1	0.441194	0.385706	0.215712	0.113691	0.0546441	0.0615802	0.025006	0.0271592	0.0161641	0.0126146	0	0	0	0	0.0131755	0	0	0	0	0
P15311	Ezrin OS=Homo sapiens GN=EZR PE=1 SV=4 - [EZRI_HUMAN]	Hap1	1	0.572727	0.460744	0	0	0	0	0	0	0	0	0	0	0	0	0	0	0	0	0	0	0
P15311;P26038	Ezrin OS=Homo sapiens GN=EZR PE=1 SV=4 - [EZRI_HUMAN]|Moesin OS=Homo sapiens GN=MSN PE=1 SV=3 - [MOES_HUMAN]	Hap1	1	0.749631	0.218212	0	0	0	0	0	0	0	0	0	0	0	0	0	0	0	0	0	0	0
P16118	6-phosphofructo-2-kinase/fructose-2,6-bisphosphatase 1 OS=Homo sapiens GN=PFKFB1 PE=1 SV=3 - [F261_HUMAN]	Hap1	0	0	0	0	0	0	0	0	0	0	0	0	0	0	0	0	0	0	1	0	0	0
P16219	Short-chain specific acyl-CoA dehydrogenase, mitochondrial OS=Homo sapiens GN=ACADS PE=1 SV=1 - [ACADS_HUMAN]	Hap1	0	1	0	0	0	0	0	0	0	0	0	0	0	0	0	0	0	0	0	0	0	0
P16298	Serine/threonine-protein phosphatase 2B catalytic subunit beta isoform OS=Homo sapiens GN=PPP3CB PE=1 SV=2 - [PP2BB_HUMAN]	Hap1	0	0	0	0	0	0	0	0	0	0	0	0	0	0	0	1	0	0	0	0	0	0
P16435	NADPH--cytochrome P450 reductase OS=Homo sapiens GN=POR PE=1 SV=2 - [NCPR_HUMAN]	Hap1	1	0	0	0	0	0	0	0	0	0	0	0	0	0	0	0	0	0	0	0	0	0
P16615	Sarcoplasmic/endoplasmic reticulum calcium ATPase 2 OS=Homo sapiens GN=ATP2A2 PE=1 SV=1 - [AT2A2_HUMAN]	Hap1	0	1	0.529459	0.442903	0	0	0.419721	0.188702	0	0	0	0	0	0	0.162482	0	0	0	0	0	0	0
P17019	Zinc finger protein 708 OS=Homo sapiens GN=ZNF708 PE=1 SV=5 - [ZN708_HUMAN]	Hap1	0	0	0	0	0	0	0	0	0	0	0	0	0	0	0	0	0	1	0	0	0	0
P17612	cAMP-dependent protein kinase catalytic subunit alpha OS=Homo sapiens GN=PRKACA PE=1 SV=2 - [KAPCA_HUMAN]	Hap1	0	0	0	0	0	0	0	0	0	0	0	0	0	0	0	1	0	0	0	0	0	0
P17987	T-complex protein 1 subunit alpha OS=Homo sapiens GN=TCP1 PE=1 SV=1 - [TCPA_HUMAN]	Hap1	0	0	0	0	0	0.936812	1	0.936942	0.191506	0.0752298	0	0	0	0	0	0	0	0	0	0	0	0
P18124	60S ribosomal protein L7 OS=Homo sapiens GN=RPL7 PE=1 SV=1 - [RL7_HUMAN]	Hap1	0	0	0	0	0	0	0	0	0	0	0	0	0	0	0	0	0	0	0	0	0	1
P18859	ATP synthase-coupling factor 6, mitochondrial OS=Homo sapiens GN=ATP5J PE=1 SV=1 - [ATP5J_HUMAN]	Hap1	0	0	0	0	0	0	0	0	0.370913	0.26899	0.355168	0.258654	0.597356	0.748317	0.7875	0.68149	0.345313	0.530409	1	0.73137	0.39387	0.530889
P19367	Hexokinase-1 OS=Homo sapiens GN=HK1 PE=1 SV=3 - [HXK1_HUMAN]	Hap1	0.50609	1	0.103665	0	0.104226	0	0	0	0	0	0	0	0	0	0	0	0	0	0	0	0	0
P19367;P52789	Hexokinase-1 OS=Homo sapiens GN=HK1 PE=1 SV=3 - [HXK1_HUMAN]|Hexokinase-2 OS=Homo sapiens GN=HK2 PE=1 SV=2 - [HXK2_HUMAN]	Hap1	1	0	0	0	0	0	0	0	0	0	0	0	0	0	0	0	0	0	0	0	0	0
P20674	Cytochrome c oxidase subunit 5A, mitochondrial OS=Homo sapiens GN=COX5A PE=1 SV=2 - [COX5A_HUMAN]	Hap1	0.333274	1	0.185993	0	0	0	0	0	0	0	0	0	0	0	0	0	0	0	0	0	0	0
P21333	Filamin-A OS=Homo sapiens GN=FLNA PE=1 SV=4 - [FLNA_HUMAN]	Hap1	0	0	0.872438	1	0.720848	0.65689	0.254841	0.198905	0	0	0	0	0	0	0	0	0	0	0	0	0	0
P21333;Q14315	Filamin-A OS=Homo sapiens GN=FLNA PE=1 SV=4 - [FLNA_HUMAN]|Filamin-C OS=Homo sapiens GN=FLNC PE=1 SV=3 - [FLNC_HUMAN]	Hap1	0	0	0	0	0	0	1	0	0	0	0	0	0	0	0	0	0	0	0	0	0	0
P21796	Voltage-dependent anion-selective channel protein 1 OS=Homo sapiens GN=VDAC1 PE=1 SV=2 - [VDAC1_HUMAN]	Hap1	0	0	0	0	0	0	0	0	0	0	0	0	0	0	0	0	1	0	0	0	0	0
P21912	Succinate dehydrogenase [ubiquinone] iron-sulfur subunit, mitochondrial OS=Homo sapiens GN=SDHB PE=1 SV=3 - [DHSB_HUMAN]	Hap1	0	0	0	1	0	0	0	0	0	0	0	0	0	0	0	0	0	0	0	0	0	0
P22033	Methylmalonyl-CoA mutase, mitochondrial OS=Homo sapiens GN=MUT PE=1 SV=4 - [MUTA_HUMAN]	Hap1	0	1	0	0	0	0	0	0	0	0	0	0	0	0	0	0	0	0	0	0	0	0
P22570	NADPH:adrenodoxin oxidoreductase, mitochondrial OS=Homo sapiens GN=FDXR PE=1 SV=3 - [ADRO_HUMAN]	Hap1	0.484165	1	0	0	0	0	0	0	0	0	0	0	0	0	0	0	0	0	0	0	0	0
P22695	Cytochrome b-c1 complex subunit 2, mitochondrial OS=Homo sapiens GN=UQCRC2 PE=1 SV=3 - [QCR2_HUMAN]	Hap1	0	0	0	0	0	0	0	0	0	0	0	0	0	0	0	0	0	0	0	0	0	1
P22830	Ferrochelatase, mitochondrial OS=Homo sapiens GN=FECH PE=1 SV=2 - [HEMH_HUMAN]	Hap1	1	0.97641	0	0	0	0	0	0	0	0	0	0	0	0	0	0	0	0	0	0	0	0
P23284	Peptidyl-prolyl cis-trans isomerase B OS=Homo sapiens GN=PPIB PE=1 SV=2 - [PPIB_HUMAN]	Hap1	1	0.532751	0.187679	0.171179	0.120586	0.0381472	0.0374922	0.0325951	0.0222645	0.0173362	0.0120867	0.0172707	0	0	0	0	0	0	0	0	0	0
P23368	NAD-dependent malic enzyme, mitochondrial OS=Homo sapiens GN=ME2 PE=1 SV=1 - [MAOM_HUMAN]	Hap1	0.337091	1	0.514249	0.540408	0.228413	0	0.0784347	0	0	0	0	0	0	0	0	0	0	0	0	0	0	0
P23434	Glycine cleavage system H protein, mitochondrial OS=Homo sapiens GN=GCSH PE=1 SV=2 - [GCSH_HUMAN]	Hap1	1	0	0	0	0	0	0	0	0	0	0	0	0	0	0	0	0	0	0	0	0	0
P23786	Carnitine O-palmitoyltransferase 2, mitochondrial OS=Homo sapiens GN=CPT2 PE=1 SV=2 - [CPT2_HUMAN]	Hap1	1	0.627853	0.374312	0	0	0	0.0448098	0.0311878	0	0	0	0	0	0	0	0	0	0	0	0	0	0
P24539	ATP synthase subunit b, mitochondrial OS=Homo sapiens GN=ATP5F1 PE=1 SV=2 - [AT5F1_HUMAN]	Hap1	0	0	0	0	0	0	0.655602	0.423382	0.508003	0	0.440988	0.751566	0.77453	0.755045	0.924843	0.910926	1	0	0.596451	0.23737	0	0.291649
P24752	Acetyl-CoA acetyltransferase, mitochondrial OS=Homo sapiens GN=ACAT1 PE=1 SV=1 - [THIL_HUMAN]	Hap1	0.452419	1	0.746943	0.616162	0.286372	0.278575	0.0845649	0.167801	0.0100514	0.0137037	0.00135584	0	0	0	0	0	0	0	0	0	0	0
P25325	3-mercaptopyruvate sulfurtransferase OS=Homo sapiens GN=MPST PE=1 SV=3 - [THTM_HUMAN]	Hap1	0	0	1	0	0.664995	0.32341	0	0	0	0	0	0	0	0	0	0	0	0	0	0	0	0
P25705	ATP synthase subunit alpha, mitochondrial OS=Homo sapiens GN=ATP5A1 PE=1 SV=1 - [ATPA_HUMAN]	Hap1	0	0.0856932	0.0935675	0	0.250684	0.234824	0.526063	0.338521	0.303068	0.256525	0.13719	0.392976	0.375601	0.299261	0.724954	0.314787	1	0.194233	0.232237	0.0792606	0.127874	0.0471719
P26038	Moesin OS=Homo sapiens GN=MSN PE=1 SV=3 - [MOES_HUMAN]	Hap1	1	0	0.420062	0.354934	0.283096	0.188676	0	0	0	0	0	0	0	0	0	0	0	0	0	0	0	0
P26599	Polypyrimidine tract-binding protein 1 OS=Homo sapiens GN=PTBP1 PE=1 SV=1 - [PTBP1_HUMAN]	Hap1	0	1	0	0	0	0	0	0	0	0	0	0	0	0	0	0	0	0	0	0	0	0
P26641	Elongation factor 1-gamma OS=Homo sapiens GN=EEF1G PE=1 SV=3 - [EF1G_HUMAN]	Hap1	0	0	0	0	0	0	1	0	0	0	0	0	0	0	0	0	0	0	0	0	0	0
P27708	CAD protein OS=Homo sapiens GN=CAD PE=1 SV=3 - [PYR1_HUMAN]	Hap1	0	0	0	0	0	0	1	0	0.270555	0	0	0	0	0	0	0	0	0	0	0	0	0
P27797	Calreticulin OS=Homo sapiens GN=CALR PE=1 SV=1 - [CALR_HUMAN]	Hap1	1	0.492685	0.308951	0.148797	0.153112	0	0.0399702	0.049814	0	0	0	0	0	0	0	0	0	0	0	0	0	0
P27816	Microtubule-associated protein 4 OS=Homo sapiens GN=MAP4 PE=1 SV=3 - [MAP4_HUMAN]	Hap1	0	0	0	0	0	0	0	0	0	0	0	0	0	0	0	0	0	0	1	0	0	0
P27824	Calnexin OS=Homo sapiens GN=CANX PE=1 SV=2 - [CALX_HUMAN]	Hap1	1	0.683928	0.225818	0.0928241	0.114851	0.0346773	0.0704642	0.039079	0.0102534	0	0	0	0	0	0.0150287	0	0.0229332	0	0	0	0	0
P28331	NADH-ubiquinone oxidoreductase 75 kDa subunit, mitochondrial OS=Homo sapiens GN=NDUFS1 PE=1 SV=3 - [NDUS1_HUMAN]	Hap1	0	0	0	0	0	0	0	0	0	1	0	0	0	0	0	0	0	0	0	0	0	0
P28838	Cytosol aminopeptidase OS=Homo sapiens GN=LAP3 PE=1 SV=3 - [AMPL_HUMAN]	Hap1	0	1	0	0	0.621355	0	0	0	0	0	0	0	0	0	0	0	0	0	0	0	0	0
P29966	Myristoylated alanine-rich C-kinase substrate OS=Homo sapiens GN=MARCKS PE=1 SV=4 - [MARCS_HUMAN]	Hap1	1	0	0	0	0	0	0	0	0	0	0	0	0	0	0	0	0	0	0	0	0	0
P30038	Delta-1-pyrroline-5-carboxylate dehydrogenase, mitochondrial OS=Homo sapiens GN=ALDH4A1 PE=1 SV=3 - [AL4A1_HUMAN]	Hap1	0.675593	1	0.380302	0.200935	0	0	0	0	0	0	0	0	0	0	0	0	0	0	0	0	0	0
P30040	Endoplasmic reticulum resident protein 29 OS=Homo sapiens GN=ERP29 PE=1 SV=4 - [ERP29_HUMAN]	Hap1	1	0	0	0.261739	0	0	0	0	0	0	0	0	0	0	0	0	0	0	0	0	0	0
P30042	ES1 protein homolog, mitochondrial OS=Homo sapiens GN=C21orf33 PE=1 SV=3 - [ES1_HUMAN]	Hap1	1	0.693655	0	0	0	0	0	0	0	0	0	0	0	0	0	0	0	0	0	0	0	0
P30044	Peroxiredoxin-5, mitochondrial OS=Homo sapiens GN=PRDX5 PE=1 SV=4 - [PRDX5_HUMAN]	Hap1	1	0.441833	0.790834	0	0	0	0	0.0459851	0	0	0	0	0	0	0	0	0	0	0	0	0	0
P30048	Thioredoxin-dependent peroxide reductase, mitochondrial OS=Homo sapiens GN=PRDX3 PE=1 SV=3 - [PRDX3_HUMAN]	Hap1	1	0.782765	0.396777	0.24572	0.18055	0.0909366	0.0848655	0.0483528	0.0189469	0.0168753	0.00678032	0.00962451	0.00391598	0	0.00459358	0	0.0150626	0	0	0	0	0
P30049	ATP synthase subunit delta, mitochondrial OS=Homo sapiens GN=ATP5D PE=1 SV=2 - [ATPD_HUMAN]	Hap1	0	0	0	0	0	0	0.493624	0.2319	0.332397	0.250054	0.350767	0.748433	0.567106	0.415172	1	0.458612	0.864059	0.373676	0.879187	0.598876	0.344716	0.90858
P30084	Enoyl-CoA hydratase, mitochondrial OS=Homo sapiens GN=ECHS1 PE=1 SV=4 - [ECHM_HUMAN]	Hap1	0.407067	1	0.836749	0.792226	0.40947	0.258163	0.192297	0.143039	0	0.0345724	0.0199717	0	0	0	0	0	0	0	0	0	0	0
P30101	Protein disulfide-isomerase A3 OS=Homo sapiens GN=PDIA3 PE=1 SV=4 - [PDIA3_HUMAN]	Hap1	0	0	1	0.885769	0.593363	0.596873	0.202808	0.334269	0.0960434	0.0843012	0	0	0	0	0.0134142	0	0.0267454	0	0	0	0	0
P30405	Peptidyl-prolyl cis-trans isomerase F, mitochondrial OS=Homo sapiens GN=PPIF PE=1 SV=1 - [PPIF_HUMAN]	Hap1	1	0	0.330453	0.241985	0.195173	0.140226	0.0557211	0.0862932	0.0309595	0	0	0	0	0	0	0	0	0	0	0	0	0
P30519	Heme oxygenase 2 OS=Homo sapiens GN=HMOX2 PE=1 SV=2 - [HMOX2_HUMAN]	Hap1	1	0.507495	0.341098	0.283943	0	0	0	0	0	0	0	0	0	0	0	0	0	0	0	0	0	0
P30837	Aldehyde dehydrogenase X, mitochondrial OS=Homo sapiens GN=ALDH1B1 PE=1 SV=3 - [AL1B1_HUMAN]	Hap1	0	1	0.903678	0.716725	0.475657	0.194921	0.135201	0.121278	0	0	0	0	0	0	0	0	0	0	0	0	0	0
P31040	Succinate dehydrogenase [ubiquinone] flavoprotein subunit, mitochondrial OS=Homo sapiens GN=SDHA PE=1 SV=2 - [DHSA_HUMAN]	Hap1	0.591771	1	0	0	0	0	0	0	0	0	0	0	0	0	0	0	0	0	0	0	0	0
P32322	Pyrroline-5-carboxylate reductase 1, mitochondrial OS=Homo sapiens GN=PYCR1 PE=1 SV=2 - [P5CR1_HUMAN]	Hap1	0.154639	0.535223	0.658648	1	0.465235	0.185109	0.0256816	0.0201375	0.00774914	0	0	0	0	0	0	0	0	0	0	0	0	0
P32322;Q96C36	Pyrroline-5-carboxylate reductase 1, mitochondrial OS=Homo sapiens GN=PYCR1 PE=1 SV=2 - [P5CR1_HUMAN]|Pyrroline-5-carboxylate reductase 2 OS=Homo sapiens GN=PYCR2 PE=1 SV=1 - [P5CR2_HUMAN]	Hap1	0	0	0	1	0.941633	0	0	0	0	0	0	0	0	0	0	0	0	0	0	0	0	0
P33121	Long-chain-fatty-acid--CoA ligase 1 OS=Homo sapiens GN=ACSL1 PE=1 SV=1 - [ACSL1_HUMAN]	Hap1	0.128238	1	0	0	0	0	0	0	0	0	0	0	0	0	0	0	0	0	0	0	0	0
P34897	Serine hydroxymethyltransferase, mitochondrial OS=Homo sapiens GN=SHMT2 PE=1 SV=3 - [GLYM_HUMAN]	Hap1	0.200122	1	0.920967	0.636936	0.467899	0.220845	0.133503	0.121902	0.0248476	0.0294393	0	0	0	0	0	0	0.0143722	0	0	0	0	0
P35221	Catenin alpha-1 OS=Homo sapiens GN=CTNNA1 PE=1 SV=1 - [CTNA1_HUMAN]	Hap1	0	1	0	0	0	0	0	0	0	0	0	0	0	0	0	0	0	0	0	0	0	0
P35232	Prohibitin OS=Homo sapiens GN=PHB PE=1 SV=1 - [PHB_HUMAN]	Hap1	0	0	0	0	0	0	0	0	0.0988975	0.0781698	0	0.0451305	0.135281	0.117016	0.85373	0.392135	1	0.0427784	0.0532525	0.169129	0.133701	0
P36542	ATP synthase subunit gamma, mitochondrial OS=Homo sapiens GN=ATP5C1 PE=1 SV=1 - [ATPG_HUMAN]	Hap1	0	0	0	0	0	0	0	0	0	0	0	0.69901	0.52995	0.233119	0.980941	0.315347	1	0.401485	0	0	0	0.763366
P36551	Coproporphyrinogen-III oxidase, mitochondrial OS=Homo sapiens GN=CPOX PE=1 SV=3 - [HEM6_HUMAN]	Hap1	1	0	0	0	0	0	0	0	0	0	0	0	0	0	0	0	0	0	0	0	0	0
P36776	Lon protease homolog, mitochondrial OS=Homo sapiens GN=LONP1 PE=1 SV=2 - [LONM_HUMAN]	Hap1	0.73317	1	0.495332	0.280098	0.541605	0.192465	0.376331	0.138165	0.0511548	0.0245373	0.0161753	0.0197871	0.00957412	0	0	0	0.0207862	0	0	0	0	0
P36957	Dihydrolipoyllysine-residue succinyltransferase component of 2-oxoglutarate dehydrogenase complex, mitochondrial OS=Homo sapiens GN=DLST PE=1 SV=4 - [ODO2_HUMAN]	Hap1	0	0	0	0	0	0	0.422115	0.652098	1	0.386407	0.197115	0.367177	0.0210227	0.0129808	0.124913	0.00404327	0.0731643	0	0	0	0	0
P38117	Electron transfer flavoprotein subunit beta OS=Homo sapiens GN=ETFB PE=1 SV=3 - [ETFB_HUMAN]	Hap1	1	0.636071	0.429952	0.506514	0.337286	0.196018	0	0.0784951	0.0768262	0.089533	0.038662	0	0	0	0	0	0	0	0	0	0	0
P38646	Stress-70 protein, mitochondrial OS=Homo sapiens GN=HSPA9 PE=1 SV=2 - [GRP75_HUMAN]	Hap1	0.946059	1	0.68699	0.751377	0.633998	0.475973	0.300095	0.270275	0.0968091	0.0704084	0.0526686	0.0431909	0.00776448	0.0106439	0.0306173	0.00900475	0.0455081	0.0051339	0.00405318	0.00233238	0.0031434	0.00412726
P39656	Dolichyl-diphosphooligosaccharide--protein glycosyltransferase 48 kDa subunit OS=Homo sapiens GN=DDOST PE=1 SV=4 - [OST48_HUMAN]	Hap1	0	0	0	0	0	0	0	0	0	0	0	0	0	0	0	0	1	0	0	0	0	0
P40227	T-complex protein 1 subunit zeta OS=Homo sapiens GN=CCT6A PE=1 SV=3 - [TCPZ_HUMAN]	Hap1	0	0	0	0	0	0.494202	1	0.418162	0.0990236	0.044892	0	0	0	0	0	0	0	0	0	0	0	0
P40926	Malate dehydrogenase, mitochondrial OS=Homo sapiens GN=MDH2 PE=1 SV=3 - [MDHM_HUMAN]	Hap1	1	0.764085	0.410563	0.240669	0.210704	0.112113	0.0765141	0.0660563	0.023662	0.0189542	0.00513028	0.00671479	0.00183099	0	0.00062007	0.000436972	0.012662	0	0	0	0.000196092	0
P40939	Trifunctional enzyme subunit alpha, mitochondrial OS=Homo sapiens GN=HADHA PE=1 SV=2 - [ECHA_HUMAN]	Hap1	0	0	0	0.289443	0.306158	0	1	0.267351	0.0930205	0	0	0.0752786	0.0122385	0	0.0620039	0	0	0	0	0	0	0
P41250	Glycine--tRNA ligase OS=Homo sapiens GN=GARS PE=1 SV=3 - [SYG_HUMAN]	Hap1	0.539217	1	0.503915	0.143862	0.173855	0	0	0	0	0	0	0	0	0	0	0	0	0	0	0	0	0
P42126	Enoyl-CoA delta isomerase 1, mitochondrial OS=Homo sapiens GN=ECI1 PE=1 SV=1 - [ECI1_HUMAN]	Hap1	0	0	1	0.573393	0.613232	0.49751	0.15153	0.220536	0.0596514	0.0932891	0	0	0	0	0	0	0	0	0	0	0	0
P42704	Leucine-rich PPR motif-containing protein, mitochondrial OS=Homo sapiens GN=LRPPRC PE=1 SV=3 - [LPPRC_HUMAN]	Hap1	0.427941	1	0.822453	0.524756	0.487543	0.14087	0.299495	0.168275	0.0407758	0.02497	0.00478398	0.00925576	0.00742983	0	0.0106276	0	0.0212078	0	0	0	0	0
P42765	3-ketoacyl-CoA thiolase, mitochondrial OS=Homo sapiens GN=ACAA2 PE=1 SV=2 - [THIM_HUMAN]	Hap1	0.442042	1	0.643607	0.297097	0.117583	0.0361334	0	0.00706815	0	0	0	0	0	0	0	0	0	0	0	0	0	0
P43155	Carnitine O-acetyltransferase OS=Homo sapiens GN=CRAT PE=1 SV=5 - [CACP_HUMAN]	Hap1	1	0	0	0	0	0	0	0	0	0	0	0	0	0	0	0	0	0	0	0	0	0
P43304	Glycerol-3-phosphate dehydrogenase, mitochondrial OS=Homo sapiens GN=GPD2 PE=1 SV=3 - [GPDM_HUMAN]	Hap1	1	0	0	0	0	0	0.270297	0.211086	0	0	0	0	0	0	0	0	0	0	0	0	0	0
P43897	Elongation factor Ts, mitochondrial OS=Homo sapiens GN=TSFM PE=1 SV=2 - [EFTS_HUMAN]	Hap1	1	0	0	0	0	0	0	0	0	0	0.0397001	0	0	0	0	0	0	0	0	0	0	0
P45880	Voltage-dependent anion-selective channel protein 2 OS=Homo sapiens GN=VDAC2 PE=1 SV=2 - [VDAC2_HUMAN]	Hap1	0	0	0	0	0	0	0	0	0	0	0	0	0	0	0	0	0	0	0.453919	0	0	1
P45954	Short/branched chain specific acyl-CoA dehydrogenase, mitochondrial OS=Homo sapiens GN=ACADSB PE=1 SV=1 - [ACDSB_HUMAN]	Hap1	0.745607	1	0.623503	0	0	0	0	0	0	0	0	0	0	0	0	0	0	0	0	0	0	0
P46783	40S ribosomal protein S10 OS=Homo sapiens GN=RPS10 PE=1 SV=1 - [RS10_HUMAN]	Hap1	0	0	0	0	0	0	0	0	0	0	0	0	0	0	1	0	0	0	0	0	0	0
P47985	Cytochrome b-c1 complex subunit Rieske, mitochondrial OS=Homo sapiens GN=UQCRFS1 PE=1 SV=2 - [UCRI_HUMAN]	Hap1	1	0	0	0	0	0	0	0	0	0	0	0	0	0	0	0	0	0	0	0	0	0
P48047	ATP synthase subunit O, mitochondrial OS=Homo sapiens GN=ATP5O PE=1 SV=1 - [ATPO_HUMAN]	Hap1	0	0	0	0	0	0	0	0	0	0.206997	0	0.583285	0.559378	0.470943	0	0.526142	1	0.505734	0.164529	0.595141	0.412634	0.662585
P48643	T-complex protein 1 subunit epsilon OS=Homo sapiens GN=CCT5 PE=1 SV=1 - [TCPE_HUMAN]	Hap1	0	0	0	0	0	0.163487	1	0.2732	0.0562663	0	0	0	0	0	0	0	0	0	0	0	0	0
P48735	Isocitrate dehydrogenase [NADP], mitochondrial OS=Homo sapiens GN=IDH2 PE=1 SV=2 - [IDHP_HUMAN]	Hap1	0.942284	1	0.802263	0	0	0	0	0	0	0	0	0	0	0	0	0	0	0	0	0	0	0
P49368	T-complex protein 1 subunit gamma OS=Homo sapiens GN=CCT3 PE=1 SV=4 - [TCPG_HUMAN]	Hap1	0	0	0	0	0	0.591082	1	0	0	0.0599979	0	0	0	0	0	0	0	0	0	0	0	0
P49406	39S ribosomal protein L19, mitochondrial OS=Homo sapiens GN=MRPL19 PE=1 SV=2 - [RM19_HUMAN]	Hap1	0	0	0	0	0	0	0	0	0	0	0.567181	1	0.722796	0.574742	0.468581	0	0	0.102381	0	0	0	0
P49411	Elongation factor Tu, mitochondrial OS=Homo sapiens GN=TUFM PE=1 SV=2 - [EFTU_HUMAN]	Hap1	1	0.537426	0.334134	0.357083	0.261925	0.14478	0.132524	0	0.0460531	0.0293284	0.019344	0.0255677	0.00697945	0.00203893	0.0103977	0	0.0267091	0.0016917	0.00135408	0.00133245	0.00135889	0.00123153
P49419	Alpha-aminoadipic semialdehyde dehydrogenase OS=Homo sapiens GN=ALDH7A1 PE=1 SV=5 - [AL7A1_HUMAN]	Hap1	0	1	0.565934	0	0	0	0	0	0	0	0	0	0	0	0	0	0	0	0	0	0	0
P49748	Very long-chain specific acyl-CoA dehydrogenase, mitochondrial OS=Homo sapiens GN=ACADVL PE=1 SV=1 - [ACADV_HUMAN]	Hap1	0	0.310272	1	0.626711	0	0.148323	0	0	0	0	0	0	0	0	0	0	0	0	0	0	0	0
P49755	Transmembrane emp24 domain-containing protein 10 OS=Homo sapiens GN=TMED10 PE=1 SV=2 - [TMEDA_HUMAN]	Hap1	0	0	0	0	0	0	0	0	0	0	0	0	0	0	0	0	1	0	0	0	0	0
P50213	Isocitrate dehydrogenase [NAD] subunit alpha, mitochondrial OS=Homo sapiens GN=IDH3A PE=1 SV=1 - [IDH3A_HUMAN]	Hap1	0.848739	1	0.872899	0.608718	0.427101	0.166334	0.0921218	0.0628151	0.0222269	0.01427	0	0	0	0	0	0	0	0	0	0	0	0
P50336	Protoporphyrinogen oxidase OS=Homo sapiens GN=PPOX PE=1 SV=1 - [PPOX_HUMAN]	Hap1	1	0	0.337037	0	0	0	0	0	0	0	0	0	0	0	0	0	0	0	0	0	0	0
P50416	Carnitine O-palmitoyltransferase 1, liver isoform OS=Homo sapiens GN=CPT1A PE=1 SV=2 - [CPT1A_HUMAN]	Hap1	1	0.875	0.421667	0	0	0	0	0	0	0	0	0	0	0	0	0	0	0	0	0	0	0
P50454	Serpin H1 OS=Homo sapiens GN=SERPINH1 PE=1 SV=2 - [SERPH_HUMAN]	Hap1	1	0.872115	0.444551	0.278558	0.197468	0.0852244	0.0095	0.0293333	0	0	0	0	0	0	0	0	0	0	0	0	0	0
P50990	T-complex protein 1 subunit theta OS=Homo sapiens GN=CCT8 PE=1 SV=4 - [TCPQ_HUMAN]	Hap1	0	0	0	0	0	0	1	0.378774	0.227987	0.0870283	0	0	0	0	0	0	0	0	0	0	0	0
P50991	T-complex protein 1 subunit delta OS=Homo sapiens GN=CCT4 PE=1 SV=4 - [TCPD_HUMAN]	Hap1	0	0	0	0	0	0	1	0.257075	0.0914002	0.0273796	0	0	0	0	0	0	0	0	0	0	0	0
P51149	Ras-related protein Rab-7a OS=Homo sapiens GN=RAB7A PE=1 SV=1 - [RAB7A_HUMAN]	Hap1	1	0	0	0.160161	0	0	0	0	0	0.0396432	0	0.0125531	0	0	0	0	0	0	0	0	0	0
P51398	28S ribosomal protein S29, mitochondrial OS=Homo sapiens GN=DAP3 PE=1 SV=1 - [RT29_HUMAN]	Hap1	0	0	0	0	0	0	0.597631	0	1	0.507833	0.400459	0.402751	0.420711	0.283951	0.802828	0.138556	0.518533	0	0	0	0	0
P51553	Isocitrate dehydrogenase [NAD] subunit gamma, mitochondrial OS=Homo sapiens GN=IDH3G PE=1 SV=1 - [IDH3G_HUMAN]	Hap1	0.607896	1	0	0	0	0	0	0	0	0.0287722	0	0	0	0	0	0	0.0364447	0	0	0	0	0
P51648	Fatty aldehyde dehydrogenase OS=Homo sapiens GN=ALDH3A2 PE=1 SV=1 - [AL3A2_HUMAN]	Hap1	0	1	0	0	0	0	0	0	0	0	0	0	0	0	0	0	0	0	0	0	0	0
P51659	Peroxisomal multifunctional enzyme type 2 OS=Homo sapiens GN=HSD17B4 PE=1 SV=3 - [DHB4_HUMAN]	Hap1	0	1	0	0	0	0	0	0	0	0	0	0	0	0	0	0	0	0	0	0	0	0
P52272	Heterogeneous nuclear ribonucleoprotein M OS=Homo sapiens GN=HNRNPM PE=1 SV=3 - [HNRPM_HUMAN]	Hap1	0	0	0	0	0	1	0	0.252166	0	0	0	0	0	0	0	0	0	0	0	0	0	0
P52815	39S ribosomal protein L12, mitochondrial OS=Homo sapiens GN=MRPL12 PE=1 SV=2 - [RM12_HUMAN]	Hap1	0	0	0	0	0	0	0	0	0	0	0	0.933803	0.911268	0	1	0.361338	0.954225	0	0	0	0	0
P53007	Tricarboxylate transport protein, mitochondrial OS=Homo sapiens GN=SLC25A1 PE=1 SV=2 - [TXTP_HUMAN]	Hap1	0	1	0	0	0	0	0	0	0	0	0	0	0	0	0	0	0	0	0	0	0	0
P53597	Succinyl-CoA ligase [ADP/GDP-forming] subunit alpha, mitochondrial OS=Homo sapiens GN=SUCLG1 PE=1 SV=4 - [SUCA_HUMAN]	Hap1	1	0.739158	0.487618	0.181081	0	0	0	0	0	0	0	0	0	0	0	0	0	0	0	0	0	0
P53701	Cytochrome c-type heme lyase OS=Homo sapiens GN=HCCS PE=1 SV=1 - [CCHL_HUMAN]	Hap1	0.571164	1	0	0	0	0	0	0	0	0	0	0	0	0	0	0	0	0	0	0	0	0
P53985	Monocarboxylate transporter 1 OS=Homo sapiens GN=SLC16A1 PE=1 SV=3 - [MOT1_HUMAN]	Hap1	0	0	0	0	0	0	0	0	0	0	0	0	0	0	0	0	0	0	0.613333	0	0	1
P54819	Adenylate kinase 2, mitochondrial OS=Homo sapiens GN=AK2 PE=1 SV=2 - [KAD2_HUMAN]	Hap1	1	0.543973	0.246626	0.135936	0.146664	0	0.0217513	0.0240675	0	0	0	0	0	0	0	0	0	0	0	0	0	0
P54886	Delta-1-pyrroline-5-carboxylate synthase OS=Homo sapiens GN=ALDH18A1 PE=1 SV=2 - [P5CS_HUMAN]	Hap1	0.385937	1	0.913032	0.637589	0	0.250066	0	0	0.0289188	0.0194185	0.00957441	0	0	0	0	0	0	0	0	0	0	0
P55072	Transitional endoplasmic reticulum ATPase OS=Homo sapiens GN=VCP PE=1 SV=4 - [TERA_HUMAN]	Hap1	0	0	0	0	0	0.670287	1	0.690849	0	0	0	0	0	0	0	0	0.211266	0	0	0	0	0
P55084	Trifunctional enzyme subunit beta, mitochondrial OS=Homo sapiens GN=HADHB PE=1 SV=3 - [ECHB_HUMAN]	Hap1	0	0	0	0	0	0	1	0.697159	0.270132	0.217879	0	0	0	0	0	0	0	0.0485516	0.0921691	0	0	0.0722107
P55809	Succinyl-CoA:3-ketoacid coenzyme A transferase 1, mitochondrial OS=Homo sapiens GN=OXCT1 PE=1 SV=1 - [SCOT1_HUMAN]	Hap1	1	0.992369	0.677722	0.421485	0.211124	0.0780746	0.0383622	0.0635456	0.0102759	0.00723804	0	0	0	0	0	0	0	0	0	0	0	0
P56134	ATP synthase subunit f, mitochondrial OS=Homo sapiens GN=ATP5J2 PE=2 SV=3 - [ATPK_HUMAN]	Hap1	0	0	0	0	0	0	0	0.236794	0.358526	0.291824	0.158203	0.309844	0.262399	0.536848	1	0.464766	0.470145	0.0636633	0	0.198763	0.110866	0
P56385	ATP synthase subunit e, mitochondrial OS=Homo sapiens GN=ATP5I PE=1 SV=2 - [ATP5I_HUMAN]	Hap1	0	0	0	0	0	0	0	0	0	0	0	0	0.416802	0	0	0.518466	0.346388	0	1	0.891031	0.396307	0.53612
P56556	NADH dehydrogenase [ubiquinone] 1 alpha subcomplex subunit 6 OS=Homo sapiens GN=NDUFA6 PE=1 SV=3 - [NDUA6_HUMAN]	Hap1	1	0.642766	0	0	0	0	0	0	0	0	0	0	0	0	0	0	0	0	0	0	0	0
P60709	Actin, cytoplasmic 1 OS=Homo sapiens GN=ACTB PE=1 SV=1 - [ACTB_HUMAN]|Beta-actin-like protein 2 OS=Homo sapiens GN=ACTBL2 PE=1 SV=2 - [ACTBL_HUMAN]	Hap1	1	0.752392	0.388712	0	0	0	0	0.110268	0.0570791	0	0	0	0	0	0.0273597	0	0	0	0	0	0	0.00733259
P61019	Ras-related protein Rab-2A OS=Homo sapiens GN=RAB2A PE=1 SV=1 - [RAB2A_HUMAN]	Hap1	1	0	0	0	0	0	0	0	0	0	0	0	0	0	0	0	0	0	0	0	0	0
P61026	Ras-related protein Rab-10 OS=Homo sapiens GN=RAB10 PE=1 SV=1 - [RAB10_HUMAN]	Hap1	1	0	0	0	0	0.0404757	0	0.0698025	0	0	0	0	0	0	0	0	0.0187046	0	0	0	0	0
P61026;P61106;P62820;Q9H0U4	Ras-related protein Rab-1A OS=Homo sapiens GN=RAB1A PE=1 SV=3 - [RAB1A_HUMAN]|Ras-related protein Rab-1B OS=Homo sapiens GN=RAB1B PE=1 SV=1 - [RAB1B_HUMAN]|Ras-related protein Rab-10 OS=Homo sapiens GN=RAB10 PE=1 SV=1 - [RAB10_HUMAN]|Ras-related protein Rab-14 OS=Homo sapiens GN=RAB14 PE=1 SV=4 - [RAB14_HUMAN]	Hap1	1	0.508421	0	0	0	0	0	0	0	0	0	0	0	0	0	0	0	0	0	0	0	0
P61026;P62820;Q9H0U4	Ras-related protein Rab-1A OS=Homo sapiens GN=RAB1A PE=1 SV=3 - [RAB1A_HUMAN]|Ras-related protein Rab-1B OS=Homo sapiens GN=RAB1B PE=1 SV=1 - [RAB1B_HUMAN]|Ras-related protein Rab-10 OS=Homo sapiens GN=RAB10 PE=1 SV=1 - [RAB10_HUMAN]	Hap1	1	0	0	0	0	0	0	0	0	0	0	0	0	0	0	0	0	0	0	0	0	0
P61106	Ras-related protein Rab-14 OS=Homo sapiens GN=RAB14 PE=1 SV=4 - [RAB14_HUMAN]	Hap1	1	0	0	0	0	0	0	0	0	0	0	0	0	0	0	0	0	0	0	0	0	0
P61604	10 kDa heat shock protein, mitochondrial OS=Homo sapiens GN=HSPE1 PE=1 SV=2 - [CH10_HUMAN]	Hap1	1	0.700913	0.285877	0.232387	0.131442	0.0618395	0.0288487	0.0280333	0.0121755	0.00877528	0.00738095	0.00716243	0.00279843	0	0.00179876	0	0.00377854	0	0	0	0	0.00446347
P61619	Protein transport protein Sec61 subunit alpha isoform 1 OS=Homo sapiens GN=SEC61A1 PE=1 SV=2 - [S61A1_HUMAN]	Hap1	0	1	0	0	0	0	0	0	0	0	0	0	0	0	0	0	0	0	0	0	0	0
P62491	Ras-related protein Rab-11A OS=Homo sapiens GN=RAB11A PE=1 SV=3 - [RB11A_HUMAN]	Hap1	1	0.49987	0	0	0	0	0	0	0	0	0	0	0	0	0	0	0	0	0	0	0	0
P62820	Ras-related protein Rab-1A OS=Homo sapiens GN=RAB1A PE=1 SV=3 - [RAB1A_HUMAN]	Hap1	1	0	0	0	0	0	0	0	0	0	0	0	0	0	0	0	0	0	0	0	0	0
P62820;Q9H0U4	Ras-related protein Rab-1A OS=Homo sapiens GN=RAB1A PE=1 SV=3 - [RAB1A_HUMAN]|Ras-related protein Rab-1B OS=Homo sapiens GN=RAB1B PE=1 SV=1 - [RAB1B_HUMAN]	Hap1	1	0.268879	0.276049	0.187109	0.131121	0.126926	0.0782609	0.11251	0.0343478	0.0304272	0	0	0	0	0	0	0	0	0	0	0	0
P62899	60S ribosomal protein L31 OS=Homo sapiens GN=RPL31 PE=1 SV=1 - [RL31_HUMAN]	Hap1	0	0	0	0	0	0	0	0	0	0	0	0.82286	0	0	1	0	0	0	0	0	0	0
P63241	Eukaryotic translation initiation factor 5A-1 OS=Homo sapiens GN=EIF5A PE=1 SV=2 - [IF5A1_HUMAN]	Hap1	1	0	0	0	0	0	0	0	0	0	0	0	0	0	0	0	0	0	0	0	0	0
P67809	Nuclease-sensitive element-binding protein 1 OS=Homo sapiens GN=YBX1 PE=1 SV=3 - [YBOX1_HUMAN]	Hap1	1	0	0.765816	0	0	0	0	0	0	0	0	0	0	0	0	0	0	0	0	0	0	0
P68104	Elongation factor 1-alpha 1 OS=Homo sapiens GN=EEF1A1 PE=1 SV=1 - [EF1A1_HUMAN]	Hap1	1	0.453988	0.371961	0.348784	0.262213	0.263349	0.11327	0.170211	0	0.0472393	0	0	0	0	0	0	0	0	0	0	0	0
P68104;Q05639	Elongation factor 1-alpha 1 OS=Homo sapiens GN=EEF1A1 PE=1 SV=1 - [EF1A1_HUMAN]|Elongation factor 1-alpha 2 OS=Homo sapiens GN=EEF1A2 PE=1 SV=1 - [EF1A2_HUMAN]	Hap1	1	0.49746	0.257178	0.16409	0.167734	0	0	0	0	0	0	0	0	0	0	0	0	0	0	0	0	0
P69849	Nodal modulator 3 OS=Homo sapiens GN=NOMO3 PE=2 SV=2 - [NOMO3_HUMAN]	Hap1	0	1	0	0	0	0	0	0	0	0	0	0	0	0	0	0	0	0	0	0	0	0
P78371	T-complex protein 1 subunit beta OS=Homo sapiens GN=CCT2 PE=1 SV=4 - [TCPB_HUMAN]	Hap1	0	0	0	0	0	0.507201	1	0.498096	0.182586	0.0647244	0.0233736	0.023953	0	0	0	0	0	0	0	0	0	0
P82650	28S ribosomal protein S22, mitochondrial OS=Homo sapiens GN=MRPS22 PE=1 SV=1 - [RT22_HUMAN]	Hap1	0	0	0	0	0	0	0	0	0	0.793372	0	0.812237	0.855832	0	1	0	0	0	0	0	0	0
P82673	28S ribosomal protein S35, mitochondrial OS=Homo sapiens GN=MRPS35 PE=1 SV=1 - [RT35_HUMAN]	Hap1	0	0	0	0	0	0	0.368588	0.655331	1	0.403516	0.218156	0.531758	0.615562	0	0.94121	0.187896	0.174063	0	0	0	0	0
P82675	28S ribosomal protein S5, mitochondrial OS=Homo sapiens GN=MRPS5 PE=1 SV=2 - [RT05_HUMAN]	Hap1	0	0	0	0	0	0	0	0	1	0.596584	0.284949	0.645706	0.647461	0.34109	0.909326	0	0.398615	0	0	0	0	0
P82909	28S ribosomal protein S36, mitochondrial OS=Homo sapiens GN=MRPS36 PE=1 SV=2 - [RT36_HUMAN]	Hap1	0	0	0	0	0	0	0	0	1	0.642436	0.225191	0.556384	0	0	0	0	0	0	0	0	0	0
P82914	28S ribosomal protein S15, mitochondrial OS=Homo sapiens GN=MRPS15 PE=1 SV=1 - [RT15_HUMAN]	Hap1	0	0	0	0	0	0	0	0	1	0	0.460079	0	0.443322	0.755791	0.753327	0	0	0	0	0	0	0
P82921	28S ribosomal protein S21, mitochondrial OS=Homo sapiens GN=MRPS21 PE=1 SV=2 - [RT21_HUMAN]	Hap1	0	0	0	0	0	0	0	0	0	0	0	0	0	0	1	0	0	0	0	0	0	0
P82930	28S ribosomal protein S34, mitochondrial OS=Homo sapiens GN=MRPS34 PE=1 SV=2 - [RT34_HUMAN]	Hap1	0	0	0	0	0	0	0	1	0.473819	0.33138	0	0.143478	0.159546	0	0	0	0	0	0	0	0	0
P82933	28S ribosomal protein S9, mitochondrial OS=Homo sapiens GN=MRPS9 PE=1 SV=2 - [RT09_HUMAN]	Hap1	0	0	0	0	0	0.154097	0.587858	0.997532	1	0.598717	0.137364	0.281145	0.302813	0.157848	0.672261	0.114166	0.103949	0	0	0	0	0
P98088	Mucin-5AC OS=Homo sapiens GN=MUC5AC PE=1 SV=4 - [MUC5A_HUMAN]	Hap1	0	0	0	0	0	0	0	0	0	0	0	0	0	0	0	0	0	0	0	0	1	0
P99999	Cytochrome c OS=Homo sapiens GN=CYCS PE=1 SV=2 - [CYC_HUMAN]	Hap1	1	0	0	0.37931	0.271935	0.173467	0.0566571	0.101054	0	0	0	0	0	0	0	0	0	0	0	0	0	0
Q00059	Transcription factor A, mitochondrial OS=Homo sapiens GN=TFAM PE=1 SV=1 - [TFAM_HUMAN]	Hap1	1	0	0	0.563235	0	0	0	0	0	0	0	0	0	0	0	0	0	0	0	0	0	0
Q00325	Phosphate carrier protein, mitochondrial OS=Homo sapiens GN=SLC25A3 PE=1 SV=2 - [MPCP_HUMAN]	Hap1	1	0	0.133924	0	0	0	0	0	0	0	0	0	0	0	0	0	0	0	0	0	0	0
Q00341	Vigilin OS=Homo sapiens GN=HDLBP PE=1 SV=2 - [VIGLN_HUMAN]	Hap1	0	0	0	1	0	0.291365	0	0	0	0	0	0	0	0	0	0	0	0	0	0	0	0
Q00839	Heterogeneous nuclear ribonucleoprotein U OS=Homo sapiens GN=HNRNPU PE=1 SV=6 - [HNRPU_HUMAN]	Hap1	0	0	0	0	0	0	0	1	0.253046	0	0	0	0	0	0	0	0	0	0	0	0	0
Q01082	Spectrin beta chain, non-erythrocytic 1 OS=Homo sapiens GN=SPTBN1 PE=1 SV=2 - [SPTB2_HUMAN]	Hap1	0	0	0	0	0	0	1	0.655557	0	0	0	0	0	0	0	0	0	0	0	0	0	0
Q02218	2-oxoglutarate dehydrogenase, mitochondrial OS=Homo sapiens GN=OGDH PE=1 SV=3 - [ODO1_HUMAN]	Hap1	0	0	0	0	0	0	0.266825	0.933889	0.898749	1	0.0669148	0.0976176	0.0709649	0	0.16078	0.0375521	0.129452	0	0	0	0	0
Q02218;Q9ULD0	2-oxoglutarate dehydrogenase, mitochondrial OS=Homo sapiens GN=OGDH PE=1 SV=3 - [ODO1_HUMAN]|2-oxoglutarate dehydrogenase-like, mitochondrial OS=Homo sapiens GN=OGDHL PE=1 SV=3 - [OGDHL_HUMAN]	Hap1	0	0	0	0	0	0	0.236955	0.261737	1	0.834108	0.231842	0.361999	0.158425	0	0.0914875	0	0.103806	0	0	0	0	0
Q02252	Methylmalonate-semialdehyde dehydrogenase [acylating], mitochondrial OS=Homo sapiens GN=ALDH6A1 PE=1 SV=2 - [MMSA_HUMAN]	Hap1	0	1	0	0	0	0	0	0	0	0	0	0	0	0	0	0	0	0	0	0	0	0
Q02809	Procollagen-lysine,2-oxoglutarate 5-dioxygenase 1 OS=Homo sapiens GN=PLOD1 PE=1 SV=2 - [PLOD1_HUMAN]	Hap1	0	0	0	0	0	0	1	0	0	0	0	0	0	0	0	0	0	0	0	0	0	0
Q02818	Nucleobindin-1 OS=Homo sapiens GN=NUCB1 PE=1 SV=4 - [NUCB1_HUMAN]	Hap1	0	1	0	0	0	0	0	0	0	0	0	0	0	0	0	0	0	0	0	0	0	0
Q02978	Mitochondrial 2-oxoglutarate/malate carrier protein OS=Homo sapiens GN=SLC25A11 PE=1 SV=3 - [M2OM_HUMAN]	Hap1	1	0.431388	0	0	0	0	0	0	0	0	0	0	0	0	0	0	0	0	0	0	0	0
Q03001	Dystonin OS=Homo sapiens GN=DST PE=1 SV=4 - [DYST_HUMAN]	Hap1	0	0	0	0	0	0	1	0	0	0	0	0	0	0	0	0	0	0	0	0	0	0
Q04637	Eukaryotic translation initiation factor 4 gamma 1 OS=Homo sapiens GN=EIF4G1 PE=1 SV=4 - [IF4G1_HUMAN]	Hap1	0	1	0	0	0	0	0	0	0	0	0	0	0	0	0	0	0	0	0	0	0	0
Q04837	Single-stranded DNA-binding protein, mitochondrial OS=Homo sapiens GN=SSBP1 PE=1 SV=1 - [SSBP_HUMAN]	Hap1	0.995021	1	0.640327	0.328521	0.275889	0.216287	0.172333	0.153129	0.0570341	0.0429587	0	0.0101778	0	0.0219986	0.0855619	0.0284068	0.143883	0.0112589	0	0.0243883	0.0228663	0
Q05639	Elongation factor 1-alpha 2 OS=Homo sapiens GN=EEF1A2 PE=1 SV=1 - [EF1A2_HUMAN]	Hap1	0	1	0.652764	0	0	0	0	0	0	0	0	0	0	0	0	0	0	0	0	0	0	0
Q07021	Complement component 1 Q subcomponent-binding protein, mitochondrial OS=Homo sapiens GN=C1QBP PE=1 SV=1 - [C1QBP_HUMAN]	Hap1	1	0.988	0.487886	0.250171	0.229829	0.172686	0.1596	0.126629	0.0220514	0.0173371	0.00837143	0.0190914	0.00506514	0.00119257	0.0168457	0.00173143	0.0318229	0.000668571	0.000913143	0.000740571	0	0
Q07065	Cytoskeleton-associated protein 4 OS=Homo sapiens GN=CKAP4 PE=1 SV=2 - [CKAP4_HUMAN]	Hap1	0	0	0	0	0	0	0	0	0	0	0	0	0	0	0	0.363822	0	0	0.585223	0.380382	0.389809	1
Q08257	Quinone oxidoreductase OS=Homo sapiens GN=CRYZ PE=1 SV=1 - [QOR_HUMAN]	Hap1	0	1	0	0.456317	0	0	0	0	0	0	0	0	0	0	0	0	0	0	0	0	0	0
Q09666	Neuroblast differentiation-associated protein AHNAK OS=Homo sapiens GN=AHNAK PE=1 SV=2 - [AHNK_HUMAN]	Hap1	0	1	0.738886	0.711311	0.437141	0.339167	0	0	0	0	0	0	0	0	0	0	0	0	0	0	0	0
Q0VDD8	Dynein heavy chain 14, axonemal OS=Homo sapiens GN=DNAH14 PE=2 SV=3 - [DYH14_HUMAN]	Hap1	0	0	0	0	0	0	0	0	0	0	0	0	0	0	0	0	0	0	1	0	0	0
Q10471	Polypeptide N-acetylgalactosaminyltransferase 2 OS=Homo sapiens GN=GALNT2 PE=1 SV=1 - [GALT2_HUMAN]	Hap1	0	0	0	0	0	0	0	0	0	0	0	0	0	0	0	0	1	0	0	0	0	0
Q10713	Mitochondrial-processing peptidase subunit alpha OS=Homo sapiens GN=PMPCA PE=1 SV=2 - [MPPA_HUMAN]	Hap1	0.285599	1	0.115874	0.0252445	0.112994	0	0	0	0	0	0	0	0	0	0	0	0	0	0	0	0	0
Q12769	Nuclear pore complex protein Nup160 OS=Homo sapiens GN=NUP160 PE=1 SV=3 - [NU160_HUMAN]	Hap1	0	0	0.308243	0.222343	1	0.47679	0	0.184382	0	0	0	0	0	0	0	0	0	0	0	0	0	0
Q12849	G-rich sequence factor 1 OS=Homo sapiens GN=GRSF1 PE=1 SV=3 - [GRSF1_HUMAN]	Hap1	0	0	1	0	0.577066	0	0	0	0	0	0	0	0	0	0	0	0	0	0	0	0	0
Q12907	Vesicular integral-membrane protein VIP36 OS=Homo sapiens GN=LMAN2 PE=1 SV=1 - [LMAN2_HUMAN]	Hap1	1	0	0	0	0	0	0	0	0	0	0	0	0	0	0	0	0	0	0	0	0	0
Q12931	Heat shock protein 75 kDa, mitochondrial OS=Homo sapiens GN=TRAP1 PE=1 SV=3 - [TRAP1_HUMAN]	Hap1	1	0.62777	0.282074	0.24348	0.167797	0.072863	0.0646615	0.0539876	0.0237901	0.0195085	0.0121604	0.0169908	0	0	0.00426202	0	0.0173074	0	0	0	0	0
Q13011	Delta(3,5)-Delta(2,4)-dienoyl-CoA isomerase, mitochondrial OS=Homo sapiens GN=ECH1 PE=1 SV=2 - [ECH1_HUMAN]	Hap1	0	1	0.789037	0.733638	0.522176	0.29294	0.155648	0.127492	0.0366611	0.0281561	0.0114701	0	0	0	0	0	0	0	0	0	0	0
Q13084	39S ribosomal protein L28, mitochondrial OS=Homo sapiens GN=MRPL28 PE=1 SV=4 - [RM28_HUMAN]	Hap1	0	0	0	0	0	0	0	0	0	0	0.414175	1	0.634235	0.394083	0.46211	0	0	0	0	0	0	0
Q13162	Peroxiredoxin-4 OS=Homo sapiens GN=PRDX4 PE=1 SV=1 - [PRDX4_HUMAN]	Hap1	0	0	0.539623	1	0.651153	0.26587	0	0.162055	0	0	0	0	0	0	0	0	0	0	0	0	0	0
Q13349	Integrin alpha-D OS=Homo sapiens GN=ITGAD PE=1 SV=2 - [ITAD_HUMAN]	Hap1	0	0	0	0	0	0	0	0	0	0	0	0	0.329775	0	1	0	0	0	0	0	0	0
Q13405	39S ribosomal protein L49, mitochondrial OS=Homo sapiens GN=MRPL49 PE=1 SV=1 - [RM49_HUMAN]	Hap1	0	0	0	0	0	0	0	0	0	0	0.506454	1	0.541054	0.577806	0.599677	0	0	0	0	0	0	0
Q13423	NAD(P) transhydrogenase, mitochondrial OS=Homo sapiens GN=NNT PE=1 SV=3 - [NNTM_HUMAN]	Hap1	0	1	0	0	0	0	0	0	0	0	0	0	0	0	0	0	0	0	0	0	0	0
Q13492	Phosphatidylinositol-binding clathrin assembly protein OS=Homo sapiens GN=PICALM PE=1 SV=2 - [PICAL_HUMAN]	Hap1	0	0	0	0	0	0	0	1	0	0	0	0	0	0	0	0	0	0	0	0	0	0
Q13724	Mannosyl-oligosaccharide glucosidase OS=Homo sapiens GN=MOGS PE=1 SV=5 - [MOGS_HUMAN]	Hap1	0	1	0	0	0	0	0	0	0	0	0	0	0	0	0	0	0	0	0	0	0	0
Q13813	Spectrin alpha chain, non-erythrocytic 1 OS=Homo sapiens GN=SPTAN1 PE=1 SV=3 - [SPTN1_HUMAN]	Hap1	0	0	0.700321	1	0.790264	0.455329	0.0216346	0	0	0	0	0	0	0	0	0	0	0	0	0	0	0
Q14061	Cytochrome c oxidase copper chaperone OS=Homo sapiens GN=COX17 PE=1 SV=2 - [COX17_HUMAN]	Hap1	1	0.426669	0	0	0	0	0	0	0	0	0	0	0	0	0	0	0	0	0	0	0	0
Q14204	Cytoplasmic dynein 1 heavy chain 1 OS=Homo sapiens GN=DYNC1H1 PE=1 SV=5 - [DYHC1_HUMAN]	Hap1	0	0	0	0	0	1	0.459316	0.332075	0	0	0	0	0	0	0	0	0	0	0	0	0	0
Q14257	Reticulocalbin-2 OS=Homo sapiens GN=RCN2 PE=1 SV=1 - [RCN2_HUMAN]	Hap1	0	0.849452	1	0.799634	0.433638	0.19808	0.0588757	0.10128	0	0	0	0	0	0	0	0	0	0	0	0	0	0
Q14315	Filamin-C OS=Homo sapiens GN=FLNC PE=1 SV=3 - [FLNC_HUMAN]	Hap1	0	0	0	0	0	0	0	0	0	0	0	0	0	0	0	0	1	0	0	0	0	0
Q14696	LDLR chaperone MESD OS=Homo sapiens GN=MESDC2 PE=1 SV=2 - [MESD_HUMAN]	Hap1	1	0	0	0	0	0	0	0	0	0	0	0	0	0	0	0	0	0	0	0	0	0
Q14697	Neutral alpha-glucosidase AB OS=Homo sapiens GN=GANAB PE=1 SV=3 - [GANAB_HUMAN]	Hap1	0.597095	1	0.443577	0.127566	0.242285	0.0566495	0	0	0	0	0	0	0	0	0	0	0	0	0	0	0	0
Q15031	Probable leucine--tRNA ligase, mitochondrial OS=Homo sapiens GN=LARS2 PE=1 SV=2 - [SYLM_HUMAN]	Hap1	0.362474	1	0	0	0.0812896	0	0	0	0	0	0	0	0	0	0	0	0	0	0	0	0	0
Q15049	Membrane protein MLC1 OS=Homo sapiens GN=MLC1 PE=1 SV=5 - [MLC1_HUMAN]	Hap1	0	0	0	0	0	0	0	0	0	0	1	0	0	0	0	0	0	0	0	0	0	0
Q15078	Cyclin-dependent kinase 5 activator 1 OS=Homo sapiens GN=CDK5R1 PE=1 SV=1 - [CD5R1_HUMAN]	Hap1	1	0.615897	0	0	0	0	0	0	0	0	0	0	0	0	0	0	0	0	0	0	0	0
Q15084	Protein disulfide-isomerase A6 OS=Homo sapiens GN=PDIA6 PE=1 SV=1 - [PDIA6_HUMAN]	Hap1	0.979065	1	0.9902	0.916704	0.684187	0.452116	0.277506	0.375991	0.0755011	0.0485078	0.0107929	0.0116793	0.00791982	0	0.00990646	0	0.0163742	0	0	0	0.00250156	0
Q15120	[Pyruvate dehydrogenase [lipoamide]] kinase isozyme 3, mitochondrial OS=Homo sapiens GN=PDK3 PE=1 SV=1 - [PDK3_HUMAN]	Hap1	0	0	0	0	0	0	0	0	0	0	0	0	0	0	1	0.421068	0.783694	0	0	0	0	0
Q15233	Non-POU domain-containing octamer-binding protein OS=Homo sapiens GN=NONO PE=1 SV=4 - [NONO_HUMAN]	Hap1	0	1	0	0	0	0	0	0	0	0	0	0	0	0	0	0	0	0	0	0	0	0
Q15436	Protein transport protein Sec23A OS=Homo sapiens GN=SEC23A PE=1 SV=2 - [SC23A_HUMAN]	Hap1	0	1	0	0	0	0	0	0	0	0	0	0	0	0	0	0	0	0	0	0	0	0
Q15738	Sterol-4-alpha-carboxylate 3-dehydrogenase, decarboxylating OS=Homo sapiens GN=NSDHL PE=1 SV=2 - [NSDHL_HUMAN]	Hap1	0	1	0	0	0	0	0	0	0	0	0	0	0	0	0	0	0	0	0	0	0	0
Q15758	Neutral amino acid transporter B(0) OS=Homo sapiens GN=SLC1A5 PE=1 SV=2 - [AAAT_HUMAN]	Hap1	1	0	0.691846	0.72148	0	0.742979	0	0	0.152915	0	0	0	0	0	0	0	0	0.038098	0	0	0	0
Q16134	Electron transfer flavoprotein-ubiquinone oxidoreductase, mitochondrial OS=Homo sapiens GN=ETFDH PE=1 SV=2 - [ETFD_HUMAN]	Hap1	1	0.474298	0	0	0	0	0	0	0	0	0	0	0	0	0	0	0	0	0	0	0	0
Q16513	Serine/threonine-protein kinase N2 OS=Homo sapiens GN=PKN2 PE=1 SV=1 - [PKN2_HUMAN]	Hap1	0	0	0	1	0	0	0	0	0	0	0	0	0	0	0	0	0	0	0	0	0	0
Q16540	39S ribosomal protein L23, mitochondrial OS=Homo sapiens GN=MRPL23 PE=1 SV=1 - [RM23_HUMAN]	Hap1	0	0	0	0	0	0	0	0	0	0.318216	0.47198	1	0.62802	0.412524	0.577989	0.236433	0.438393	0	0	0	0	0
Q16589	Cyclin-G2 OS=Homo sapiens GN=CCNG2 PE=2 SV=1 - [CCNG2_HUMAN]	Hap1	0	0	0	0	0	0	1	0	0	0	0	0	0	0	0	0	0	0	0	0	0	0
Q16630	Cleavage and polyadenylation specificity factor subunit 6 OS=Homo sapiens GN=CPSF6 PE=1 SV=2 - [CPSF6_HUMAN]	Hap1	0	0	1	0.292785	0	0	0	0	0	0	0	0	0	0	0	0	0	0	0	0	0	0
Q16740	Putative ATP-dependent Clp protease proteolytic subunit, mitochondrial OS=Homo sapiens GN=CLPP PE=1 SV=1 - [CLPP_HUMAN]	Hap1	0.805834	1	0.562735	0	0.29313	0	0	0	0	0	0	0	0	0	0	0	0	0	0	0	0	0
Q16822	Phosphoenolpyruvate carboxykinase [GTP], mitochondrial OS=Homo sapiens GN=PCK2 PE=1 SV=3 - [PCKGM_HUMAN]	Hap1	1	0.64451	0.341995	0.235792	0	0	0	0.0716345	0.0330679	0	0.0168315	0	0	0	0	0	0	0	0	0	0	0
Q16836	Hydroxyacyl-coenzyme A dehydrogenase, mitochondrial OS=Homo sapiens GN=HADH PE=1 SV=3 - [HCDH_HUMAN]	Hap1	1	0.70178	0.476261	0.283858	0.167567	0.0513056	0	0.00625223	0	0	0	0	0	0	0	0	0	0	0	0	0	0
Q16849	Receptor-type tyrosine-protein phosphatase-like N OS=Homo sapiens GN=PTPRN PE=1 SV=1 - [PTPRN_HUMAN]	Hap1	0	0	0	0	0	0	0	0	0	0	0	0	0	0	0	0	0	0	0	0	1	0
Q16850	Lanosterol 14-alpha demethylase OS=Homo sapiens GN=CYP51A1 PE=1 SV=3 - [CP51A_HUMAN]	Hap1	1	0.348742	0	0.0630197	0	0	0	0	0	0	0	0	0	0	0	0	0	0	0	0	0	0
Q16891	Mitochondrial inner membrane protein OS=Homo sapiens GN=IMMT PE=1 SV=1 - [IMMT_HUMAN]	Hap1	0	0	0	0	0	0	0	0	0	0	0	0.72671	0	0	0.956392	0	1	0	0	0	0	0
Q17RC7	Exocyst complex component 3-like protein 4 OS=Homo sapiens GN=EXOC3L4 PE=1 SV=2 - [EX3L4_HUMAN]	Hap1	1	0	0	0	0	0	0	0	0	0	0	0	0	0	0	0	0	0	0	0	0	0
Q1MSJ5	Centrosome and spindle pole-associated protein 1 OS=Homo sapiens GN=CSPP1 PE=1 SV=4 - [CSPP1_HUMAN]	Hap1	0	0	0	0	0	1	0	0	0	0	0	0	0	0	0	0	0	0	0	0	0	0
Q2M218	Zinc finger protein 630 OS=Homo sapiens GN=ZNF630 PE=2 SV=1 - [ZN630_HUMAN]	Hap1	0	0	0	0	0	0	0	0	0	1	0	0	0	0	0	0	0	0	0	0	0	0
Q2M3G0	ATP-binding cassette sub-family B member 5 OS=Homo sapiens GN=ABCB5 PE=1 SV=4 - [ABCB5_HUMAN]	Hap1	0	0	0	0	0	0	0.773154	0.722819	0.621946	0.897315	0.257584	0.596577	0	0	0	0.673826	0.0520134	0.119396	1	0	0.248859	0
Q32P44	Echinoderm microtubule-associated protein-like 3 OS=Homo sapiens GN=EML3 PE=1 SV=1 - [EMAL3_HUMAN]	Hap1	0	0	0	0	0	1	0	0.434732	0	0	0.150243	0	0	0	0	0	0	0	0	0	0	0
Q3SXM5	Inactive hydroxysteroid dehydrogenase-like protein 1 OS=Homo sapiens GN=HSDL1 PE=1 SV=3 - [HSDL1_HUMAN]	Hap1	1	0	0	0	0	0	0	0	0	0	0	0	0	0	0	0	0	0	0	0	0	0
Q3ZCQ8	Mitochondrial import inner membrane translocase subunit TIM50 OS=Homo sapiens GN=TIMM50 PE=1 SV=2 - [TIM50_HUMAN]	Hap1	0.983834	1	0.375751	0	0	0	0.0534411	0	0	0	0	0	0	0	0	0	0	0	0	0	0	0
Q53GQ0	Estradiol 17-beta-dehydrogenase 12 OS=Homo sapiens GN=HSD17B12 PE=1 SV=2 - [DHB12_HUMAN]	Hap1	1	0	0	0	0	0	0	0	0	0	0	0	0	0	0	0	0	0	0	0	0	0
Q53T59	HCLS1-binding protein 3 OS=Homo sapiens GN=HS1BP3 PE=1 SV=1 - [H1BP3_HUMAN]	Hap1	0	0	0	0	0	0	0	0	0	0	0	0	1	0	0	0	0	0	0	0	0	0
Q5HYK3	2-methoxy-6-polyprenyl-1,4-benzoquinol methylase, mitochondrial OS=Homo sapiens GN=COQ5 PE=1 SV=2 - [COQ5_HUMAN]	Hap1	0	1	0	0	0	0	0	0	0	0	0	0	0	0	0	0	0	0	0	0	0	0
Q5JPH6	Probable glutamate--tRNA ligase, mitochondrial OS=Homo sapiens GN=EARS2 PE=1 SV=2 - [SYEM_HUMAN]	Hap1	0	0	0	0	1	0	0	0	0	0	0	0	0	0	0	0	0	0	0	0	0	0
Q5JRA6	Melanoma inhibitory activity protein 3 OS=Homo sapiens GN=MIA3 PE=1 SV=1 - [MIA3_HUMAN]	Hap1	0	0	0	0	0	0	0	1	0	0	0	0	0	0	0	0	0	0	0	0	0	0
Q5JRX3	Presequence protease, mitochondrial OS=Homo sapiens GN=PITRM1 PE=1 SV=3 - [PREP_HUMAN]	Hap1	0	1	0.48138	0.308564	0	0	0	0	0	0	0	0	0	0	0	0	0	0	0	0	0	0
Q5JTZ9	Alanine--tRNA ligase, mitochondrial OS=Homo sapiens GN=AARS2 PE=1 SV=1 - [SYAM_HUMAN]	Hap1	1	0.745525	0.590383	0.222359	0.156125	0	0	0	0	0	0	0	0	0	0	0	0	0	0	0	0	0
Q5S007	Leucine-rich repeat serine/threonine-protein kinase 2 OS=Homo sapiens GN=LRRK2 PE=1 SV=2 - [LRRK2_HUMAN]	Hap1	0	0	0	0	0	0	0	0	1	0	0.19216	0	0	0	0	0	0	0	0	0	0	0
Q5SXM2	snRNA-activating protein complex subunit 4 OS=Homo sapiens GN=SNAPC4 PE=1 SV=1 - [SNPC4_HUMAN]	Hap1	0	0	0	0	0	0	0	0	0	0	0	0	0	0	0	0	0	0	0	1	0	0
Q5T160	Probable arginine--tRNA ligase, mitochondrial OS=Homo sapiens GN=RARS2 PE=1 SV=1 - [SYRM_HUMAN]	Hap1	0	1	0	0	0	0	0	0	0	0	0	0	0	0	0	0	0	0	0	0	0	0
Q5T1J5	Putative coiled-coil-helix-coiled-coil-helix domain-containing protein CHCHD2P9, mitochondrial OS=Homo sapiens GN=CHCHD2P9 PE=5 SV=1 - [CHCH9_HUMAN]	Hap1	0.63964	0.741441	0.467649	1	0	0	0	0.245455	0	0.192301	0.201474	0	0	0	0	0	0	0.138165	0	0	0	0.142015
Q5T653	39S ribosomal protein L2, mitochondrial OS=Homo sapiens GN=MRPL2 PE=1 SV=2 - [RM02_HUMAN]	Hap1	0	0	0	0	0	0	0	0	0	0	0	0	0.187842	0	1	0	0	0	0	0	0	0
Q5T9A4;Q9NVI7	ATPase family AAA domain-containing protein 3A OS=Homo sapiens GN=ATAD3A PE=1 SV=2 - [ATD3A_HUMAN]|ATPase family AAA domain-containing protein 3B OS=Homo sapiens GN=ATAD3B PE=1 SV=1 - [ATD3B_HUMAN]	Hap1	0	0	0	0	0	0	1	0	0	0	0	0	0	0	0	0	0	0	0	0	0	0
Q5TC12	ATP synthase mitochondrial F1 complex assembly factor 1 OS=Homo sapiens GN=ATPAF1 PE=1 SV=1 - [ATPF1_HUMAN]	Hap1	0	1	0	0	0	0	0	0	0	0	0	0	0	0	0	0	0	0	0	0	0	0
Q5VT66	Mitochondrial amidoxime-reducing component 1 OS=Homo sapiens GN=MARC1 PE=1 SV=1 - [MARC1_HUMAN]	Hap1	1	0	0	0	0	0	0	0	0	0	0	0	0	0	0	0	0	0	0	0	0	0
Q68DN1	Uncharacterized protein C2orf16 OS=Homo sapiens GN=C2orf16 PE=2 SV=3 - [CB016_HUMAN]	Hap1	0	0	0.316651	0.254588	1	0.434295	0	0.170482	0	0	0	0	0	0	0	0	0	0	0	0	0	0
Q6L8Q7	2',5'-phosphodiesterase 12 OS=Homo sapiens GN=PDE12 PE=1 SV=2 - [PDE12_HUMAN]	Hap1	1	0	0	0	0	0	0	0	0	0	0	0	0	0	0	0	0	0	0	0	0	0
Q6NVY1	3-hydroxyisobutyryl-CoA hydrolase, mitochondrial OS=Homo sapiens GN=HIBCH PE=1 SV=2 - [HIBCH_HUMAN]	Hap1	0.72067	1	0	0	0	0	0	0	0	0	0	0	0	0	0	0	0	0	0	0	0	0
Q6P1L8	39S ribosomal protein L14, mitochondrial OS=Homo sapiens GN=MRPL14 PE=1 SV=1 - [RM14_HUMAN]	Hap1	0	0	0	0	0	0	0	0	0	0.532244	0.686042	0.602673	0.559185	0.754985	1	0.412813	0	0	0	0	0	0
Q6P575	Putative inactive beta-glucuronidase protein GUSBP11 OS=Homo sapiens GN=GUSBP11 PE=5 SV=2 - [BGP11_HUMAN]	Hap1	0	0	0	0	0	0	1	0	0	0	0	0	0	0	0	0	0	0	0	0	0	0
Q6P587	Acylpyruvase FAHD1, mitochondrial OS=Homo sapiens GN=FAHD1 PE=1 SV=2 - [FAHD1_HUMAN]	Hap1	1	0	0	0	0	0	0	0	0	0	0	0	0	0	0	0	0	0	0	0	0	0
Q6PGN9	Proline/serine-rich coiled-coil protein 1 OS=Homo sapiens GN=PSRC1 PE=1 SV=1 - [PSRC1_HUMAN]	Hap1	0	0	0	0	0	0	0	0	0	0	0	0	0	0	0	0	0	1	0	0	0	0
Q6PI48	Aspartate--tRNA ligase, mitochondrial OS=Homo sapiens GN=DARS2 PE=1 SV=1 - [SYDM_HUMAN]	Hap1	0	0	1	0.934869	0.681879	0	0	0	0	0	0	0	0	0	0	0	0	0	0	0	0	0
Q6UB35	Monofunctional C1-tetrahydrofolate synthase, mitochondrial OS=Homo sapiens GN=MTHFD1L PE=1 SV=1 - [C1TM_HUMAN]	Hap1	0.246609	1	0.566609	0.209739	0.230783	0	0.0754	0.0414783	0	0	0	0	0	0	0	0	0	0	0	0	0	0
Q6UVK1	Chondroitin sulfate proteoglycan 4 OS=Homo sapiens GN=CSPG4 PE=1 SV=2 - [CSPG4_HUMAN]	Hap1	0	0	0	0	0	0	0	0	1	0	0	0	0	0	0	0	0	0	0	0	0	0
Q6UXM1	Leucine-rich repeats and immunoglobulin-like domains protein 3 OS=Homo sapiens GN=LRIG3 PE=2 SV=1 - [LRIG3_HUMAN]	Hap1	0	0	0	0	0	0	0	0	1	0	0	0	0	0	0	0	0	0	0	0	0	0
Q6YN16	Hydroxysteroid dehydrogenase-like protein 2 OS=Homo sapiens GN=HSDL2 PE=1 SV=1 - [HSDL2_HUMAN]	Hap1	1	0	0.249049	0	0	0	0	0	0	0	0	0	0	0	0	0	0	0	0	0	0	0
Q6ZMP0	Thrombospondin type-1 domain-containing protein 4 OS=Homo sapiens GN=THSD4 PE=2 SV=2 - [THSD4_HUMAN]	Hap1	0.0915794	0.10176	0.0902474	0.158991	0.168744	0.28568	0.233587	0	0.338107	0.259277	0.298906	0.347574	0.396289	0.422788	0.451618	0	0.422027	0.637488	0.895814	0.690771	0.562322	1
Q70CQ4	Ubiquitin carboxyl-terminal hydrolase 31 OS=Homo sapiens GN=USP31 PE=2 SV=2 - [UBP31_HUMAN]	Hap1	0	0	0	1	0	0	0	0	0	0	0	0	0	0	0	0	0	0	0	0	0	0
Q7KZF4	Staphylococcal nuclease domain-containing protein 1 OS=Homo sapiens GN=SND1 PE=1 SV=1 - [SND1_HUMAN]	Hap1	0	0.829579	1	0.260513	0.340999	0	0	0	0	0	0	0	0	0	0	0	0	0	0	0	0	0
Q7L0Y3	Mitochondrial ribonuclease P protein 1 OS=Homo sapiens GN=TRMT10C PE=1 SV=2 - [MRRP1_HUMAN]	Hap1	0	0	1	0.650156	0.532903	0.383824	0	0.198349	0	0	0	0	0	0	0	0	0	0	0	0	0	0
Q7L8L6	FAST kinase domain-containing protein 5 OS=Homo sapiens GN=FASTKD5 PE=1 SV=1 - [FAKD5_HUMAN]	Hap1	0.575782	1	0	0	0	0	0	0	0	0	0	0	0	0	0	0	0	0	0	0	0	0
Q7L985	Leucine-rich repeat and immunoglobulin-like domain-containing nogo receptor-interacting protein 2 OS=Homo sapiens GN=LINGO2 PE=2 SV=1 - [LIGO2_HUMAN]	Hap1	0	0	0	0	1	0	0	0	0	0	0	0	0	0	0	0	0	0	0	0	0	0
Q7Z2K8	G protein-regulated inducer of neurite outgrowth 1 OS=Homo sapiens GN=GPRIN1 PE=2 SV=2 - [GRIN1_HUMAN]	Hap1	0	0	0	0	0	0	1	0	0	0	0	0	0	0	0	0	0	0	0	0	0	0
Q7Z2W9	39S ribosomal protein L21, mitochondrial OS=Homo sapiens GN=MRPL21 PE=1 SV=2 - [RM21_HUMAN]	Hap1	0	0	0	0	0	0	0	0	0	0.289737	0.303158	0.0314825	0.165263	0.267193	1	0.116404	0.584035	0	0	0	0	0
Q7Z3D6	UPF0317 protein C14orf159, mitochondrial OS=Homo sapiens GN=C14orf159 PE=1 SV=2 - [CN159_HUMAN]	Hap1	1	0	0	0	0	0	0	0	0	0	0	0	0	0	0	0	0	0	0	0	0	0
Q7Z460	CLIP-associating protein 1 OS=Homo sapiens GN=CLASP1 PE=1 SV=1 - [CLAP1_HUMAN]	Hap1	0	0	0	0	0	0	0	0	0	0	0	0	0	0	1	0	0	0	0	0	0	0
Q7Z4S6	Kinesin-like protein KIF21A OS=Homo sapiens GN=KIF21A PE=1 SV=2 - [KI21A_HUMAN]	Hap1	0	0	0	0	0	0	0	0.727057	0	0	0	0.543908	0	0	0	0	0	1	0	0	0	0
Q7Z4W1	L-xylulose reductase OS=Homo sapiens GN=DCXR PE=1 SV=2 - [DCXR_HUMAN]	Hap1	0.416606	1	0	0	0.154462	0	0	0	0	0	0	0	0	0	0	0	0	0	0	0	0	0
Q7Z7F7	39S ribosomal protein L55, mitochondrial OS=Homo sapiens GN=MRPL55 PE=1 SV=1 - [RM55_HUMAN]	Hap1	0	0	0	0	0	0	0	0	0	0	0	0	0	1	0	0	0	0	0	0	0	0
Q86SX6	Glutaredoxin-related protein 5, mitochondrial OS=Homo sapiens GN=GLRX5 PE=1 SV=2 - [GLRX5_HUMAN]	Hap1	1	0	0	0	0	0	0	0	0	0	0	0	0	0	0	0	0	0	0	0	0	0
Q86W25	NACHT, LRR and PYD domains-containing protein 13 OS=Homo sapiens GN=NLRP13 PE=2 SV=2 - [NAL13_HUMAN]	Hap1	0	0	0	0	0	1	0	0	0	0	0	0	0	0	0	0	0	0	0	0	0	0
Q86WA6	Valacyclovir hydrolase OS=Homo sapiens GN=BPHL PE=1 SV=1 - [BPHL_HUMAN]	Hap1	1	0	0	0	0	0	0	0	0	0	0	0	0	0	0	0	0	0	0	0	0	0
Q8IVP5	FUN14 domain-containing protein 1 OS=Homo sapiens GN=FUNDC1 PE=1 SV=1 - [FUND1_HUMAN]	Hap1	1	0	0	0	0	0	0	0	0	0	0	0	0	0	0	0	0	0	0	0	0	0
Q8IXI1	Mitochondrial Rho GTPase 2 OS=Homo sapiens GN=RHOT2 PE=1 SV=2 - [MIRO2_HUMAN]	Hap1	0.887662	1	0	0	0	0	0	0	0	0	0	0	0	0	0	0	0	0	0	0	0	0
Q8IXI2	Mitochondrial Rho GTPase 1 OS=Homo sapiens GN=RHOT1 PE=1 SV=2 - [MIRO1_HUMAN]	Hap1	1	0	0	0	0	0	0	0	0	0	0	0	0	0	0	0	0	0	0	0	0	0
Q8IXJ9	Putative Polycomb group protein ASXL1 OS=Homo sapiens GN=ASXL1 PE=1 SV=3 - [ASXL1_HUMAN]	Hap1	0	0	0	0	0	0	0	1	0	0	0	0	0	0	0	0	0	0	0	0	0	0
Q8IXM3	39S ribosomal protein L41, mitochondrial OS=Homo sapiens GN=MRPL41 PE=1 SV=1 - [RM41_HUMAN]	Hap1	0	0	0	0	0	0	0	0	0	0	0.190847	1	0.431027	0.292222	0.963472	0	0	0	0	0	0	0
Q8IYD1	Eukaryotic peptide chain release factor GTP-binding subunit ERF3B OS=Homo sapiens GN=GSPT2 PE=1 SV=2 - [ERF3B_HUMAN]	Hap1	1	0.400994	0	0.38565	0	0	0	0	0	0	0	0	0	0	0	0	0	0	0	0	0	0
Q8IZF0	Sodium leak channel non-selective protein OS=Homo sapiens GN=NALCN PE=1 SV=1 - [NALCN_HUMAN]	Hap1	0	0	0	0	0	0	1	0	0	0	0	0	0	0	0	0	0	0	0	0	0	0
Q8N183	Mimitin, mitochondrial OS=Homo sapiens GN=NDUFAF2 PE=1 SV=1 - [MIMIT_HUMAN]	Hap1	1	0.865322	0.463401	0.240922	0	0	0	0	0	0	0	0	0	0	0	0	0	0	0	0	0	0
Q8N427	Thioredoxin domain-containing protein 3 OS=Homo sapiens GN=NME8 PE=1 SV=2 - [TXND3_HUMAN]	Hap1	0	0	0	0	0	0	0	0	0	0	1	0	0	0	0	0	0	0	0	0	0	0
Q8N5N7	39S ribosomal protein L50, mitochondrial OS=Homo sapiens GN=MRPL50 PE=1 SV=2 - [RM50_HUMAN]	Hap1	0	0	0	0	0	0	0	0	0	0	0.750166	0.898474	1	0.865295	0	0	0	0	0	0	0	0
Q8N831	Testis-specific Y-encoded-like protein 6 OS=Homo sapiens GN=TSPYL6 PE=2 SV=1 - [TSYL6_HUMAN]	Hap1	0	0	0	0	0	0	0	0	0	0	0	0	0	0	0	0	0	0	0	0	0	1
Q8NB78	Lysine-specific histone demethylase 1B OS=Homo sapiens GN=KDM1B PE=1 SV=3 - [KDM1B_HUMAN]	Hap1	0	0	0	0	0	0	0	0	0	0	0	0	1	0.18098	0	0	0	0	0.175294	0.126667	0	0
Q8NBN7	Retinol dehydrogenase 13 OS=Homo sapiens GN=RDH13 PE=1 SV=2 - [RDH13_HUMAN]	Hap1	1	0	0.323844	0	0	0	0	0	0	0	0	0	0	0	0	0	0	0	0	0	0	0
Q8NBS9	Thioredoxin domain-containing protein 5 OS=Homo sapiens GN=TXNDC5 PE=1 SV=2 - [TXND5_HUMAN]	Hap1	1	0	0	0	0	0	0	0	0	0	0	0	0	0	0	0	0	0	0	0	0	0
Q8NBX0	Saccharopine dehydrogenase-like oxidoreductase OS=Homo sapiens GN=SCCPDH PE=1 SV=1 - [SCPDL_HUMAN]	Hap1	0	1	0	0	0	0	0	0	0	0	0	0	0	0	0	0	0	0	0	0	0	0
Q8NC60	Nitric oxide-associated protein 1 OS=Homo sapiens GN=NOA1 PE=1 SV=2 - [NOA1_HUMAN]	Hap1	0	0	0	0	0	0	0.551181	1	0.883707	0.351181	0.0788666	0.0488902	0.0980519	0	0.139728	0	0	0	0	0	0	0
Q8ND90	Paraneoplastic antigen Ma1 OS=Homo sapiens GN=PNMA1 PE=1 SV=2 - [PNMA1_HUMAN]	Hap1	0	1	0	0	0	0	0	0	0	0	0	0	0	0	0	0	0	0	0	0	0	0
Q8NF37	Lysophosphatidylcholine acyltransferase 1 OS=Homo sapiens GN=LPCAT1 PE=1 SV=2 - [PCAT1_HUMAN]	Hap1	1	0.61964	0	0.12226	0	0	0	0	0	0	0	0	0	0	0	0	0	0	0	0	0	0
Q8TAE8	Growth arrest and DNA damage-inducible proteins-interacting protein 1 OS=Homo sapiens GN=GADD45GIP1 PE=1 SV=1 - [G45IP_HUMAN]	Hap1	0	0	0	0	0	0	0	0	0	0.490251	0.273602	0.664828	0.621729	1	0.832222	0.463315	0.640585	0	0	0	0	0
Q8TBZ2	MYCBP-associated protein OS=Homo sapiens GN=MYCBPAP PE=1 SV=2 - [MYBPP_HUMAN]	Hap1	0	0	1	0	0	0	0	0	0	0	0	0	0	0	0	0	0	0	0	0	0	0
Q8TCC3	39S ribosomal protein L30, mitochondrial OS=Homo sapiens GN=MRPL30 PE=1 SV=1 - [RM30_HUMAN]	Hap1	0	0	0	0	0	0	0	0	0	0	0	0	0	1	0	0	0	0	0	0	0	0
Q8TCS8	Polyribonucleotide nucleotidyltransferase 1, mitochondrial OS=Homo sapiens GN=PNPT1 PE=1 SV=2 - [PNPT1_HUMAN]	Hap1	0	0.620632	1	0.400416	0.388935	0.0698586	0	0	0	0	0	0	0	0	0	0	0	0	0	0	0	0
Q8TDW5	Synaptotagmin-like protein 5 OS=Homo sapiens GN=SYTL5 PE=1 SV=1 - [SYTL5_HUMAN]	Hap1	0	0	0	0	0	0	0	0	0	0	0	1	0	0	0	0	0	0	0	0	0	0.658618
Q8WW22	DnaJ homolog subfamily A member 4 OS=Homo sapiens GN=DNAJA4 PE=1 SV=1 - [DNJA4_HUMAN]	Hap1	0	0	0	1	0	0	0	0	0	0	0	0	0	0	0	0	0	0	0	0	0	0
Q8WW52	Protein FAM151A OS=Homo sapiens GN=FAM151A PE=2 SV=2 - [F151A_HUMAN]	Hap1	0	0	0	0	0	0	0	0	0	0	0	1	0	0	0	0	0	0	0	0	0	0
Q8WWC4	Uncharacterized protein C2orf47, mitochondrial OS=Homo sapiens GN=C2orf47 PE=1 SV=1 - [CB047_HUMAN]	Hap1	1	0	0	0	0	0	0	0	0	0	0	0	0	0	0	0	0	0	0	0	0	0
Q8WY91	THAP domain-containing protein 4 OS=Homo sapiens GN=THAP4 PE=1 SV=2 - [THAP4_HUMAN]	Hap1	0	0	0.140679	0.158575	0	0	0.249959	0	0	0	0	0	1	0	0	0	0	0	0.146147	0	0	0.214747
Q92552	28S ribosomal protein S27, mitochondrial OS=Homo sapiens GN=MRPS27 PE=1 SV=3 - [RT27_HUMAN]	Hap1	0	0	0	0	0	0	0.418713	0.537425	1	0.353942	0.318912	0.445758	0.471906	0.172555	0.648204	0.127695	0.357086	0	0	0	0	0
Q92630	Dual specificity tyrosine-phosphorylation-regulated kinase 2 OS=Homo sapiens GN=DYRK2 PE=1 SV=3 - [DYRK2_HUMAN]	Hap1	0	0.560022	0	0	0	0	0	0	0	0	1	0	0	0	0	0	0	0	0	0	0	0
Q92665	28S ribosomal protein S31, mitochondrial OS=Homo sapiens GN=MRPS31 PE=1 SV=3 - [RT31_HUMAN]	Hap1	0	0	0	0	0	0	0	1	0.903477	0.630438	0.597692	0.728676	0.902854	0.426477	0.847185	0	0	0	0	0	0	0
Q92667	A-kinase anchor protein 1, mitochondrial OS=Homo sapiens GN=AKAP1 PE=1 SV=1 - [AKAP1_HUMAN]	Hap1	0.374143	1	0.0682338	0	0.1365	0	0	0	0	0	0	0	0	0	0	0	0	0	0	0	0	0
Q92698	DNA repair and recombination protein RAD54-like OS=Homo sapiens GN=RAD54L PE=1 SV=2 - [RAD54_HUMAN]	Hap1	0	0	0	0	0	1	0	0	0	0	0	0	0	0	0	0	0	0	0	0	0	0
Q92947	Glutaryl-CoA dehydrogenase, mitochondrial OS=Homo sapiens GN=GCDH PE=1 SV=1 - [GCDH_HUMAN]	Hap1	0.210047	1	0	0	0	0	0	0	0	0	0	0	0	0	0	0	0	0	0	0	0	0
Q969F2	Protein naked cuticle homolog 2 OS=Homo sapiens GN=NKD2 PE=1 SV=1 - [NKD2_HUMAN]	Hap1	0	0	1	0	0	0	0	0	0	0	0	0	0	0	0	0	0	0	0	0	0	0
Q969S9	Ribosome-releasing factor 2, mitochondrial OS=Homo sapiens GN=GFM2 PE=1 SV=1 - [RRF2M_HUMAN]	Hap1	0	1	0	0	0	0	0	0	0	0	0	0	0	0	0	0	0	0	0	0	0	0
Q969Y2	tRNA modification GTPase GTPBP3, mitochondrial OS=Homo sapiens GN=GTPBP3 PE=2 SV=2 - [GTPB3_HUMAN]	Hap1	0.789859	0	1	0.626319	0	0.187192	0	0	0	0	0	0	0	0	0	0	0	0	0	0	0	0
Q969Z0	Protein TBRG4 OS=Homo sapiens GN=TBRG4 PE=1 SV=1 - [TBRG4_HUMAN]	Hap1	0.910409	1	0.165428	0	0.176989	0	0	0	0	0	0	0	0	0	0	0	0	0	0	0	0	0
Q96A35	39S ribosomal protein L24, mitochondrial OS=Homo sapiens GN=MRPL24 PE=1 SV=1 - [RM24_HUMAN]	Hap1	0	0	0	0	0	0	0	0	0	0	0.549073	0	1	0	0.751908	0	0.370284	0	0	0	0	0
Q96AB3	Isochorismatase domain-containing protein 2, mitochondrial OS=Homo sapiens GN=ISOC2 PE=1 SV=1 - [ISOC2_HUMAN]	Hap1	1	0	0.743385	0.200358	0	0	0	0	0	0	0	0	0	0	0	0	0	0	0	0	0	0
Q96AG4	Leucine-rich repeat-containing protein 59 OS=Homo sapiens GN=LRRC59 PE=1 SV=1 - [LRC59_HUMAN]	Hap1	0	0	0	1	0	0	0	0.413759	0.15256	0.108836	0.107108	0.0813825	0.0470492	0	0	0	0.0866645	0	0	0	0	0
Q96BW9	Phosphatidate cytidylyltransferase, mitochondrial OS=Homo sapiens GN=TAMM41 PE=1 SV=2 - [TAM41_HUMAN]	Hap1	1	0.570246	0.222255	0	0	0	0	0	0	0	0	0	0	0	0	0	0	0	0	0	0	0
Q96C36	Pyrroline-5-carboxylate reductase 2 OS=Homo sapiens GN=PYCR2 PE=1 SV=1 - [P5CR2_HUMAN]	Hap1	0	0	0.617479	1	0.407613	0.30653	0.0378671	0.0661819	0	0	0	0	0	0	0	0	0	0	0	0	0	0
Q96CT7	Coiled-coil domain-containing protein 124 OS=Homo sapiens GN=CCDC124 PE=1 SV=1 - [CC124_HUMAN]	Hap1	0	0	0	0	0	0	0	0	0	0	0	0	0	0	0	0	0	0	0	0	1	0
Q96D53	Uncharacterized aarF domain-containing protein kinase 4 OS=Homo sapiens GN=ADCK4 PE=1 SV=2 - [ADCK4_HUMAN]	Hap1	0	1	0	0	0	0	0	0	0	0	0	0	0	0	0	0	0	0	0	0	0	0
Q96DA6	Mitochondrial import inner membrane translocase subunit TIM14 OS=Homo sapiens GN=DNAJC19 PE=1 SV=3 - [TIM14_HUMAN]	Hap1	0	1	0	0	0	0	0	0	0	0	0	0	0	0	0	0	0	0	0	0	0	0
Q96DB5	Regulator of microtubule dynamics protein 1 OS=Homo sapiens GN=RMDN1 PE=1 SV=1 - [RMD1_HUMAN]	Hap1	1	0	0	0	0	0	0	0	0	0	0	0	0	0	0	0	0	0	0	0	0	0
Q96DV4	39S ribosomal protein L38, mitochondrial OS=Homo sapiens GN=MRPL38 PE=1 SV=2 - [RM38_HUMAN]	Hap1	0	0	0	0	0	0	0	0	0	0.35791	0.59548	1	0.532203	0.240056	0.560452	0	0	0	0	0	0	0
Q96E11	Ribosome-recycling factor, mitochondrial OS=Homo sapiens GN=MRRF PE=1 SV=1 - [RRFM_HUMAN]	Hap1	1	0.55475	0	0	0	0	0	0	0	0	0	0	0	0	0	0	0	0	0	0	0	0
Q96EF0	Myotubularin-related protein 8 OS=Homo sapiens GN=MTMR8 PE=1 SV=1 - [MTMR8_HUMAN]	Hap1	0	0	0	0	0	0	0	0	0	0	0	0	1	0	0	0	0	0	0.627863	0	0	0
Q96EY1	DnaJ homolog subfamily A member 3, mitochondrial OS=Homo sapiens GN=DNAJA3 PE=1 SV=2 - [DNJA3_HUMAN]	Hap1	0.0660845	1	0	0	0.413736	0	0	0	0	0	0	0	0	0	0	0	0	0	0	0	0	0
Q96EY7	Pentatricopeptide repeat domain-containing protein 3, mitochondrial OS=Homo sapiens GN=PTCD3 PE=1 SV=3 - [PTCD3_HUMAN]	Hap1	0	0	0	0	0	0	0.662936	0.705378	1	0.611555	0.274491	0.713372	0.835029	0.22936	0.948401	0.170494	0.440552	0	0	0	0	0
Q96GC5	39S ribosomal protein L48, mitochondrial OS=Homo sapiens GN=MRPL48 PE=1 SV=2 - [RM48_HUMAN]	Hap1	0	0	0	0	0	0	0	0	0	0	0	1	0	0.825499	0	0	0	0	0	0	0	0
Q96GR2	Long-chain-fatty-acid--CoA ligase ACSBG1 OS=Homo sapiens GN=ACSBG1 PE=2 SV=2 - [ACBG1_HUMAN]	Hap1	0	1	0	0	0	0	0	0	0	0	0	0	0	0	0	0	0	0	0	0	0	0
Q96GW9	Methionine--tRNA ligase, mitochondrial OS=Homo sapiens GN=MARS2 PE=1 SV=2 - [SYMM_HUMAN]	Hap1	1	0	0	0	0	0	0	0	0	0	0	0	0	0	0	0	0	0	0	0	0	0
Q96H78	Solute carrier family 25 member 44 OS=Homo sapiens GN=SLC25A44 PE=2 SV=1 - [S2544_HUMAN]	Hap1	0	0	1	0	0	0	0	0.542138	0	0	0	0	0	0	0	0	0	0	0	0	0	0
Q96HY7	Probable 2-oxoglutarate dehydrogenase E1 component DHKTD1, mitochondrial OS=Homo sapiens GN=DHTKD1 PE=2 SV=2 - [DHTK1_HUMAN]	Hap1	0.0264953	1	0.0344148	0	0.0765316	0	0	0	0	0	0	0	0	0	0	0	0	0	0	0	0	0
Q96I59	Probable asparagine--tRNA ligase, mitochondrial OS=Homo sapiens GN=NARS2 PE=1 SV=3 - [SYNM_HUMAN]	Hap1	0	0	1	0	0	0	0	0	0	0	0	0	0	0	0	0	0	0	0	0	0	0
Q96I99	Succinyl-CoA ligase [GDP-forming] subunit beta, mitochondrial OS=Homo sapiens GN=SUCLG2 PE=1 SV=2 - [SUCB2_HUMAN]	Hap1	1	0.534357	0.377929	0.320773	0	0.19031	0	0.0864313	0	0.0311431	0	0	0	0	0	0	0	0	0	0	0	0
Q96KK5	Histone H2A type 1-H OS=Homo sapiens GN=HIST1H2AH PE=1 SV=3 - [H2A1H_HUMAN]	Hap1	0	0	0	0	0	0	1	0.647168	0.27083	0	0	0	0	0	0.197595	0	0.12917	0	0	0	0	0
Q96ND0	Protein FAM210A OS=Homo sapiens GN=FAM210A PE=1 SV=2 - [F210A_HUMAN]	Hap1	0.701617	1	0	0	0	0	0	0	0	0	0	0	0	0	0	0	0	0	0	0	0	0
Q96RP9	Elongation factor G, mitochondrial OS=Homo sapiens GN=GFM1 PE=1 SV=2 - [EFGM_HUMAN]	Hap1	1	0.766982	0.275237	0.167876	0.0576996	0	0	0	0	0	0	0	0	0	0	0	0	0	0	0	0	0
Q96RQ3	Methylcrotonoyl-CoA carboxylase subunit alpha, mitochondrial OS=Homo sapiens GN=MCCC1 PE=1 SV=3 - [MCCA_HUMAN]	Hap1	0	0	0	0	0	0	0	0	0	0	0	0	0	0	0	0	0	1	0	0	0	0
Q96TA2	ATP-dependent zinc metalloprotease YME1L1 OS=Homo sapiens GN=YME1L1 PE=1 SV=2 - [YMEL1_HUMAN]	Hap1	0	0	0	0	0	0	0.74889	0	0.42409	0	0	0	0	0	0.797869	0.166025	1	0	0	0	0	0
Q96TC7	Regulator of microtubule dynamics protein 3 OS=Homo sapiens GN=RMDN3 PE=1 SV=2 - [RMD3_HUMAN]	Hap1	1	0	0	0	0	0	0	0	0	0	0	0	0	0	0	0	0	0	0	0	0	0
Q99497	Protein DJ-1 OS=Homo sapiens GN=PARK7 PE=1 SV=2 - [PARK7_HUMAN]	Hap1	0	1	0	0	0	0	0	0	0	0	0	0	0	0	0	0	0	0	0	0	0	0
Q99623	Prohibitin-2 OS=Homo sapiens GN=PHB2 PE=1 SV=2 - [PHB2_HUMAN]	Hap1	0	0	0	0	0	0	0	0	0	0	0	0	0	0.303675	1	0.464265	0.879774	0.214265	0.491464	0	0.227286	0.389902
Q99714	3-hydroxyacyl-CoA dehydrogenase type-2 OS=Homo sapiens GN=HSD17B10 PE=1 SV=3 - [HCD2_HUMAN]	Hap1	0.735057	1	0.719253	0.699138	0.435632	0.312931	0.130115	0.143218	0.0593966	0.0538506	0.0393678	0.0306322	0.016408	0.00485345	0.0124368	0.00448563	0.0228247	0	0	0	0.00413218	0.00602874
Q99797	Mitochondrial intermediate peptidase OS=Homo sapiens GN=MIPEP PE=1 SV=2 - [MIPEP_HUMAN]	Hap1	0.505145	1	0	0	0	0	0	0	0	0	0	0	0	0	0	0	0	0	0	0	0	0
Q99798	Aconitate hydratase, mitochondrial OS=Homo sapiens GN=ACO2 PE=1 SV=2 - [ACON_HUMAN]	Hap1	1	0.760111	0.441095	0.245064	0.102763	0.0440342	0.0848531	0.0610148	0.014642	0.00679478	0.00165486	0.00305451	0	0	0.00365235	0	0.0115021	0	0	0	0	0
Q99832	T-complex protein 1 subunit eta OS=Homo sapiens GN=CCT7 PE=1 SV=2 - [TCPH_HUMAN]	Hap1	0	0	0	0	0	0.305993	1	0.452363	0.0526138	0.017052	0	0	0	0	0	0	0	0	0	0	0	0
Q9BPW8	Protein NipSnap homolog 1 OS=Homo sapiens GN=NIPSNAP1 PE=1 SV=1 - [NIPS1_HUMAN]	Hap1	0	0	1	0	0	0	0	0	0	0	0	0	0	0	0	0	0	0	0	0	0	0
Q9BPX6	Calcium uptake protein 1, mitochondrial OS=Homo sapiens GN=MICU1 PE=1 SV=1 - [MICU1_HUMAN]	Hap1	0	1	0	0	0	0	0	0	0	0	0	0	0	0	0	0	0	0	0	0	0	0
Q9BQ52	Zinc phosphodiesterase ELAC protein 2 OS=Homo sapiens GN=ELAC2 PE=1 SV=2 - [RNZ2_HUMAN]	Hap1	0	1	0	0	0	0	0	0	0	0	0	0	0	0	0	0	0	0	0	0	0	0
Q9BQE3	Tubulin alpha-1C chain OS=Homo sapiens GN=TUBA1C PE=1 SV=1 - [TBA1C_HUMAN]	Hap1	1	0	0	0.721083	0	0.530763	0.442781	0.377769	0.100451	0	0.0315217	0	0	0	0	0	0	0	0	0	0	0
Q9BRJ2	39S ribosomal protein L45, mitochondrial OS=Homo sapiens GN=MRPL45 PE=1 SV=2 - [RM45_HUMAN]	Hap1	0	0	0	0	0	0	0	0	0	0.309127	0.398798	0.435231	0.615922	0.307409	1	0.283243	0.655299	0	0	0	0	0
Q9BRK5	45 kDa calcium-binding protein OS=Homo sapiens GN=SDF4 PE=1 SV=1 - [CAB45_HUMAN]	Hap1	0	1	0	0	0.204049	0	0	0	0	0	0	0	0	0	0	0	0	0	0	0	0	0
Q9BSH4	Translational activator of cytochrome c oxidase 1 OS=Homo sapiens GN=TACO1 PE=1 SV=1 - [TACO1_HUMAN]	Hap1	1	0.567976	0.178084	0	0	0	0	0	0	0	0	0	0	0	0	0	0	0	0	0	0	0
Q9BSJ8	Extended synaptotagmin-1 OS=Homo sapiens GN=ESYT1 PE=1 SV=1 - [ESYT1_HUMAN]	Hap1	0	1	0	0	0	0	0	0	0	0	0	0	0	0	0	0	0	0	0	0	0	0
Q9BTX1	Nucleoporin NDC1 OS=Homo sapiens GN=TMEM48 PE=1 SV=2 - [NDC1_HUMAN]	Hap1	0	1	0	0	0	0	0	0	0	0	0	0	0	0	0	0	0	0	0	0	0	0
Q9BV73	Centrosome-associated protein CEP250 OS=Homo sapiens GN=CEP250 PE=1 SV=2 - [CP250_HUMAN]	Hap1	0	0	0	0	0	1	0	0	0	0	0	0	0	0	0	0	0	0	0	0	0	0
Q9BVQ7	Spermatogenesis-associated protein 5-like protein 1 OS=Homo sapiens GN=SPATA5L1 PE=1 SV=2 - [SPA5L_HUMAN]	Hap1	0	1	0	0	0	0	0	0	0	0	0	0	0	0	0	0	0	0	0	0	0	0
Q9BW60	Elongation of very long chain fatty acids protein 1 OS=Homo sapiens GN=ELOVL1 PE=1 SV=1 - [ELOV1_HUMAN]	Hap1	1	0.499009	0	0	0	0	0	0	0	0	0	0	0	0	0	0	0	0	0	0	0	0
Q9BX40	Protein LSM14 homolog B OS=Homo sapiens GN=LSM14B PE=1 SV=1 - [LS14B_HUMAN]	Hap1	0	0	0	0	0	0	0	0	1	0	0	0	0	0	0	0	0	0	0	0	0	0
Q9BX68	Histidine triad nucleotide-binding protein 2, mitochondrial OS=Homo sapiens GN=HINT2 PE=1 SV=1 - [HINT2_HUMAN]	Hap1	1	0	0	0	0	0	0	0	0	0	0	0	0	0	0	0	0	0	0	0	0	0
Q9BXF6	Rab11 family-interacting protein 5 OS=Homo sapiens GN=RAB11FIP5 PE=1 SV=1 - [RFIP5_HUMAN]	Hap1	0	0	1	0	0	0	0	0	0	0	0	0	0	0	0	0	0	0	0	0	0	0
Q9BXT8	RING finger protein 17 OS=Homo sapiens GN=RNF17 PE=1 SV=3 - [RNF17_HUMAN]	Hap1	0	0	0	0	0	0	0	0	0	0	0	0	0	0	0	0	0	0	1	0	0	0
Q9BYC9	39S ribosomal protein L20, mitochondrial OS=Homo sapiens GN=MRPL20 PE=1 SV=1 - [RM20_HUMAN]	Hap1	0	0	0	0	0	0	0	0	0	0	0.801282	1	0.452381	0.45696	0	0	0	0	0	0	0	0
Q9BYD1	39S ribosomal protein L13, mitochondrial OS=Homo sapiens GN=MRPL13 PE=1 SV=1 - [RM13_HUMAN]	Hap1	0	0	0	0	0	0	0	0	0	0	0.636498	1	0	0.514075	0.945172	0	0.643208	0	0	0	0	0
Q9BYD2	39S ribosomal protein L9, mitochondrial OS=Homo sapiens GN=MRPL9 PE=1 SV=2 - [RM09_HUMAN]	Hap1	0	0	0	0	0	0	0	0	0	0	0	0.187105	0	0	0	0.264771	1	0	0	0	0	0
Q9BYD3	39S ribosomal protein L4, mitochondrial OS=Homo sapiens GN=MRPL4 PE=1 SV=1 - [RM04_HUMAN]	Hap1	0	0	0	0	0	0	0	0	0	0.515212	0.80107	1	0.67001	0.743564	0.513875	0.325443	0.38783	0.102307	0.107489	0.087429	0	0
Q9BYD6	39S ribosomal protein L1, mitochondrial OS=Homo sapiens GN=MRPL1 PE=1 SV=2 - [RM01_HUMAN]	Hap1	0	0	0	0	0	0	0	0	0	0	0.231823	1	0.314383	0	0.653567	0	0.261835	0	0	0	0	0
Q9BYN8	28S ribosomal protein S26, mitochondrial OS=Homo sapiens GN=MRPS26 PE=1 SV=1 - [RT26_HUMAN]	Hap1	0	0	0	0	0	0	0	0	1	0.539486	0.270171	0.473988	0.424377	0.617056	0.943146	0.17391	0	0	0	0	0	0
Q9BZE1	39S ribosomal protein L37, mitochondrial OS=Homo sapiens GN=MRPL37 PE=1 SV=2 - [RM37_HUMAN]	Hap1	0	0	0	0	0	0	0	0	0	0	0.239652	1	0.435189	0.160136	0.856779	0	0.504887	0	0	0	0	0
Q9BZQ6	ER degradation-enhancing alpha-mannosidase-like protein 3 OS=Homo sapiens GN=EDEM3 PE=1 SV=2 - [EDEM3_HUMAN]	Hap1	0.240909	1	0.434773	0	0.115955	0	0	0	0	0	0	0	0	0	0	0	0	0	0	0	0	0
Q9C037	Tripartite motif-containing protein 4 OS=Homo sapiens GN=TRIM4 PE=2 SV=2 - [TRIM4_HUMAN]	Hap1	1	0.723116	0.146909	0	0	0	0	0	0	0	0	0	0	0	0	0	0	0	0	0	0	0
Q9C0B6	Protein FAM5B OS=Homo sapiens GN=FAM5B PE=2 SV=2 - [FAM5B_HUMAN]	Hap1	0	0	0	0	0	0	0	0	1	0	0	0	0	0	0	0	0	0	0	0	0	0
Q9GZR1	Sentrin-specific protease 6 OS=Homo sapiens GN=SENP6 PE=1 SV=2 - [SENP6_HUMAN]	Hap1	0	0	0	0	0	0	0	0	0	0	1	0.278069	0	0	0	0	0	0	0	0	0	0
Q9H0G5	Nuclear speckle splicing regulatory protein 1 OS=Homo sapiens GN=NSRP1 PE=1 SV=1 - [NSRP1_HUMAN]	Hap1	0	0	0	0	1	0	0	0	0	0	0	0	0	0	0	0	0	0	0	0	0	0
Q9H0U4	Ras-related protein Rab-1B OS=Homo sapiens GN=RAB1B PE=1 SV=1 - [RAB1B_HUMAN]	Hap1	1	0	0	0	0	0	0	0	0	0	0	0	0	0	0	0	0	0	0	0	0	0
Q9H2S5	RING finger protein 39 OS=Homo sapiens GN=RNF39 PE=2 SV=2 - [RNF39_HUMAN]	Hap1	0	0	0	0	0	0	1	0	0	0	0	0	0	0	0	0	0	0	0	0	0	0
Q9H2U2	Inorganic pyrophosphatase 2, mitochondrial OS=Homo sapiens GN=PPA2 PE=1 SV=2 - [IPYR2_HUMAN]	Hap1	1	0	0	0	0	0	0	0	0	0	0	0	0	0	0	0	0	0	0	0	0	0
Q9H2W6	39S ribosomal protein L46, mitochondrial OS=Homo sapiens GN=MRPL46 PE=1 SV=1 - [RM46_HUMAN]	Hap1	0	0	0	0	0	0	0	0	0	0	0	1	0	0	0	0	0	0	0	0	0	0
Q9H2X9	Solute carrier family 12 member 5 OS=Homo sapiens GN=SLC12A5 PE=2 SV=3 - [S12A5_HUMAN]	Hap1	0	0	0	0	0	0	0	0	0	0	0	0	1	0	0	0	0	0	0	0	0	0
Q9H340	Olfactory receptor 51B6 OS=Homo sapiens GN=OR51B6 PE=3 SV=2 - [O51B6_HUMAN]	Hap1	0	0	0	1	0	0	0	0	0	0	0	0	0	0	0	0	0	0	0	0	0	0
Q9H3N1	Thioredoxin-related transmembrane protein 1 OS=Homo sapiens GN=TMX1 PE=1 SV=1 - [TMX1_HUMAN]	Hap1	1	0.858882	0.265303	0	0	0	0	0	0	0	0	0	0	0	0	0	0	0	0	0	0	0
Q9H4A6	Golgi phosphoprotein 3 OS=Homo sapiens GN=GOLPH3 PE=1 SV=1 - [GOLP3_HUMAN]	Hap1	0.85916	1	0	0	0	0	0	0	0	0	0	0	0	0	0	0	0	0	0	0	0	0
Q9H4I3	TraB domain-containing protein OS=Homo sapiens GN=TRABD PE=1 SV=1 - [TRABD_HUMAN]	Hap1	1	0.734085	0.32626	0	0	0	0	0	0	0	0	0	0	0	0	0	0	0	0	0	0	0
Q9H4Z2	Zinc finger protein 335 OS=Homo sapiens GN=ZNF335 PE=1 SV=1 - [ZN335_HUMAN]	Hap1	0	0	0	0	0	0	0	0	0	0	0	0	0	0	0	0	0	0	1	0	0	0
Q9H7H0	Methyltransferase-like protein 17, mitochondrial OS=Homo sapiens GN=METTL17 PE=1 SV=1 - [MET17_HUMAN]	Hap1	0	0	0	0	0	0	0	0	0	0	0	0	0	0	0	1	0	0	0	0	0.309427	0
Q9H7Z7	Prostaglandin E synthase 2 OS=Homo sapiens GN=PTGES2 PE=1 SV=1 - [PGES2_HUMAN]	Hap1	1	0.466045	0.347164	0	0	0	0	0	0	0	0	0	0	0	0	0	0	0	0	0	0	0
Q9H845	Acyl-CoA dehydrogenase family member 9, mitochondrial OS=Homo sapiens GN=ACAD9 PE=1 SV=1 - [ACAD9_HUMAN]	Hap1	0.262781	1	0.426952	0.184278	0.134011	0	0	0	0	0	0	0	0	0	0	0	0	0	0	0	0	0
Q9H857	5'-nucleotidase domain-containing protein 2 OS=Homo sapiens GN=NT5DC2 PE=1 SV=1 - [NT5D2_HUMAN]	Hap1	0	1	0	0.327004	0	0	0.341245	0	0	0	0	0	0	0	0	0	0	0	0	0	0	0
Q9H9B4	Sideroflexin-1 OS=Homo sapiens GN=SFXN1 PE=1 SV=4 - [SFXN1_HUMAN]	Hap1	1	0.387585	0	0	0	0	0	0	0	0	0	0	0	0	0	0	0	0	0	0	0	0
Q9H9H4	Vacuolar protein sorting-associated protein 37B OS=Homo sapiens GN=VPS37B PE=1 SV=1 - [VP37B_HUMAN]	Hap1	0	0	0	0	0	0	0	0	0	0	0	1	0	0	0	0	0	0	0	0	0	0
Q9H9J2	39S ribosomal protein L44, mitochondrial OS=Homo sapiens GN=MRPL44 PE=1 SV=1 - [RM44_HUMAN]	Hap1	0	0	0	0	0	0	0	0	0	0.283765	0.219124	1	0.109163	0.138347	0.848307	0	0.0783964	0	0	0	0	0
Q9H9P8	L-2-hydroxyglutarate dehydrogenase, mitochondrial OS=Homo sapiens GN=L2HGDH PE=1 SV=3 - [L2HDH_HUMAN]	Hap1	1	0	0	0	0	0	0.0639101	0	0	0	0	0	0	0	0	0	0	0	0	0	0	0
Q9HA77	Probable cysteine--tRNA ligase, mitochondrial OS=Homo sapiens GN=CARS2 PE=1 SV=1 - [SYCM_HUMAN]	Hap1	0	1	0	0	0	0	0	0	0	0	0	0	0	0	0	0	0	0	0	0	0	0
Q9HAV7	GrpE protein homolog 1, mitochondrial OS=Homo sapiens GN=GRPEL1 PE=1 SV=2 - [GRPE1_HUMAN]	Hap1	0	1	0.749334	0.81642	0.439332	0	0	0	0	0	0	0	0	0	0	0	0	0	0	0	0	0
Q9HCC0	Methylcrotonoyl-CoA carboxylase beta chain, mitochondrial OS=Homo sapiens GN=MCCC2 PE=1 SV=1 - [MCCB_HUMAN]	Hap1	0	0	0	0	0	0	1	0.44468	0	0	0	0	0	0	0	0	0	0	0	0	0	0
Q9HCK1	DBF4-type zinc finger-containing protein 2 OS=Homo sapiens GN=ZDBF2 PE=1 SV=3 - [ZDBF2_HUMAN]	Hap1	0	0	0.973167	1	0	0	0	0	0	0	0	0	0	0	0	0	0	0	0	0	0	0
Q9HD33	39S ribosomal protein L47, mitochondrial OS=Homo sapiens GN=MRPL47 PE=1 SV=2 - [RM47_HUMAN]	Hap1	0	0	0	0	0	0	0	0	0	0	0.374347	1	0.688499	0	0.57076	0	0	0	0	0	0	0
Q9HDC9	Adipocyte plasma membrane-associated protein OS=Homo sapiens GN=APMAP PE=1 SV=2 - [APMAP_HUMAN]	Hap1	1	0	0	0	0	0	0	0	0	0	0	0	0	0	0	0	0	0	0	0	0	0
Q9NP81	Serine--tRNA ligase, mitochondrial OS=Homo sapiens GN=SARS2 PE=1 SV=1 - [SYSM_HUMAN]	Hap1	0	0	0	1	0	0	0	0.185191	0	0	0	0	0	0	0	0	0	0	0	0	0	0
Q9NP92	28S ribosomal protein S30, mitochondrial OS=Homo sapiens GN=MRPS30 PE=1 SV=2 - [RT30_HUMAN]	Hap1	0	0	0	0	0	0	0	0	0	0.20764	0	0	0	0	0.726813	0	1	0	0	0	0	0
Q9NPJ3	Acyl-coenzyme A thioesterase 13 OS=Homo sapiens GN=ACOT13 PE=1 SV=1 - [ACO13_HUMAN]	Hap1	1	0.500211	0	0	0	0	0	0	0	0	0	0	0	0	0	0	0	0	0	0	0	0
Q9NQ50	39S ribosomal protein L40, mitochondrial OS=Homo sapiens GN=MRPL40 PE=1 SV=1 - [RM40_HUMAN]	Hap1	0	0	0	0	0	0	0	0.114904	0.111058	0.594843	0.716783	1	0.242395	0.358698	0.779283	0.360577	0.245892	0	0	0	0	0
Q9NQH7	Probable Xaa-Pro aminopeptidase 3 OS=Homo sapiens GN=XPNPEP3 PE=1 SV=1 - [XPP3_HUMAN]	Hap1	1	0	0	0	0	0	0	0	0	0	0	0	0	0	0	0	0	0	0	0	0	0
Q9NQZ5	StAR-related lipid transfer protein 7, mitochondrial OS=Homo sapiens GN=STARD7 PE=1 SV=2 - [STAR7_HUMAN]	Hap1	1	0	0	0	0	0	0	0	0	0	0	0	0	0	0	0	0	0	0	0	0	0
Q9NR28	Diablo homolog, mitochondrial OS=Homo sapiens GN=DIABLO PE=1 SV=1 - [DBLOH_HUMAN]	Hap1	0	1	0	0	0	0	0	0	0	0	0	0	0	0	0	0	0	0	0	0	0	0
Q9NRG7	Epimerase family protein SDR39U1 OS=Homo sapiens GN=SDR39U1 PE=1 SV=2 - [D39U1_HUMAN]	Hap1	1	0	0	0	0	0	0	0	0	0	0	0	0	0	0	0	0	0	0	0	0	0
Q9NRV9	Heme-binding protein 1 OS=Homo sapiens GN=HEBP1 PE=1 SV=1 - [HEBP1_HUMAN]	Hap1	1	0	0	0	0	0	0	0	0	0	0	0	0	0	0	0	0	0	0	0	0	0
Q9NS69	Mitochondrial import receptor subunit TOM22 homolog OS=Homo sapiens GN=TOMM22 PE=1 SV=3 - [TOM22_HUMAN]	Hap1	0	0	0	0	0	0	0	0	0	0	0	0	0	0	0	0	0	0	0	0	0	1
Q9NSE4	Isoleucine--tRNA ligase, mitochondrial OS=Homo sapiens GN=IARS2 PE=1 SV=2 - [SYIM_HUMAN]	Hap1	1	0.893534	0.425714	0.400301	0.33218	0.112812	0.0800602	0.0757895	0	0	0	0	0	0	0	0	0	0	0	0	0	0
Q9NUB1	Acetyl-coenzyme A synthetase 2-like, mitochondrial OS=Homo sapiens GN=ACSS1 PE=1 SV=2 - [ACS2L_HUMAN]	Hap1	1	0	0	0	0	0	0	0	0	0	0	0	0	0	0	0	0	0	0	0	0	0
Q9NUJ1	Mycophenolic acid acyl-glucuronide esterase, mitochondrial OS=Homo sapiens GN=ABHD10 PE=1 SV=1 - [ABHDA_HUMAN]	Hap1	1	0.56312	0	0	0	0	0	0	0	0	0	0	0	0	0	0	0	0	0	0	0	0
Q9NUL7	Probable ATP-dependent RNA helicase DDX28 OS=Homo sapiens GN=DDX28 PE=1 SV=2 - [DDX28_HUMAN]	Hap1	0	0	0	0	0	0	0	0	0	0	0	0	0	0	0	0	0	0.206355	0.453353	0.726584	1	0.638463
Q9NV66	tRNA wybutosine-synthesizing protein 1 homolog OS=Homo sapiens GN=TYW1 PE=2 SV=2 - [TYW1_HUMAN]	Hap1	0	0	0	0	0	0	0	0	0	0	0	0	1	0	0	0	0	0	0	0	0	0
Q9NVI7	ATPase family AAA domain-containing protein 3A OS=Homo sapiens GN=ATAD3A PE=1 SV=2 - [ATD3A_HUMAN]	Hap1	0	0	0	0	0	1	0	0.284619	0.277773	0.217031	0	0	0	0	0	0	0	0	0	0	0	0
Q9NWU5	39S ribosomal protein L22, mitochondrial OS=Homo sapiens GN=MRPL22 PE=1 SV=1 - [RM22_HUMAN]	Hap1	0	0	0	0	0	0	0	0	0	0	0	1	0	0	0	0	0	0	0	0	0	0
Q9NX62	Inositol monophosphatase 3 OS=Homo sapiens GN=IMPAD1 PE=1 SV=1 - [IMPA3_HUMAN]	Hap1	1	0	0	0	0	0	0	0	0	0	0	0	0	0	0	0	0	0	0	0	0	0
Q9NX63	Coiled-coil-helix-coiled-coil-helix domain-containing protein 3, mitochondrial OS=Homo sapiens GN=CHCHD3 PE=1 SV=1 - [CHCH3_HUMAN]	Hap1	0	0	0	0	0	0	0	0	0	0	0	0	0	0	0	0	0	0	0	0	0	1
Q9NYK5	39S ribosomal protein L39, mitochondrial OS=Homo sapiens GN=MRPL39 PE=1 SV=3 - [RM39_HUMAN]	Hap1	0	0	0	0	0	0	0	0	0	0.190424	0.303925	1	0.424097	0.16562	0.780534	0	0.489325	0	0	0	0	0
Q9NYU2	UDP-glucose:glycoprotein glucosyltransferase 1 OS=Homo sapiens GN=UGGT1 PE=1 SV=3 - [UGGG1_HUMAN]	Hap1	0	1	0	0	0	0	0	0	0	0	0	0	0	0	0	0	0	0	0	0	0	0
Q9NYX4	Neuron-specific vesicular protein calcyon OS=Homo sapiens GN=CALY PE=1 SV=1 - [CALY_HUMAN]	Hap1	0	0	0	0	1	0	0	0	0	0	0	0	0	0	0	0	0	0	0	0	0	0
Q9P015	39S ribosomal protein L15, mitochondrial OS=Homo sapiens GN=MRPL15 PE=1 SV=1 - [RM15_HUMAN]	Hap1	0	0	0	0	0	0	0	0	0	0.0927414	0.245514	1	0.31	0	0.578193	0	0.387539	0	0	0	0	0
Q9P035	Very-long-chain (3R)-3-hydroxyacyl-[acyl-carrier protein] dehydratase 3 OS=Homo sapiens GN=PTPLAD1 PE=1 SV=2 - [HACD3_HUMAN]	Hap1	0	0	0	0	0	0	0.358708	0	0	0	0	0.480285	0	0	0.817908	0	1	0.36747	0.567908	0	0	0.54655
Q9P2E9	Ribosome-binding protein 1 OS=Homo sapiens GN=RRBP1 PE=1 SV=4 - [RRBP1_HUMAN]	Hap1	0	0	0	0	0	0	0	0	0	0	0	0	0	0	0	0	0	0	0	0	0	1
Q9P2R7	Succinyl-CoA ligase [ADP-forming] subunit beta, mitochondrial OS=Homo sapiens GN=SUCLA2 PE=1 SV=3 - [SUCB1_HUMAN]	Hap1	1	0.606301	0.399314	0	0.153462	0	0	0.0527012	0	0	0	0	0	0	0	0	0	0	0	0	0	0
Q9UBX3	Mitochondrial dicarboxylate carrier OS=Homo sapiens GN=SLC25A10 PE=1 SV=2 - [DIC_HUMAN]	Hap1	0	0	0	1	0	0	0	0	0	0	0	0	0	0	0	0	0	0	0	0	0	0
Q9UDR5	Alpha-aminoadipic semialdehyde synthase, mitochondrial OS=Homo sapiens GN=AASS PE=1 SV=1 - [AASS_HUMAN]	Hap1	0	0.689133	1	0.449049	0.567398	0	0	0.0263141	0	0	0	0	0	0	0	0	0	0	0	0	0	0
Q9UFN0	Protein NipSnap homolog 3A OS=Homo sapiens GN=NIPSNAP3A PE=1 SV=2 - [NPS3A_HUMAN]	Hap1	0	0	1	0	0	0	0	0	0	0	0	0	0	0	0	0	0	0	0	0	0	0
Q9UH65	Switch-associated protein 70 OS=Homo sapiens GN=SWAP70 PE=1 SV=1 - [SWP70_HUMAN]	Hap1	0	1	0	0	0	0	0	0	0	0	0	0	0	0	0	0	0	0	0	0	0	0
Q9UHD8	Septin-9 OS=Homo sapiens GN=SEPT9 PE=1 SV=2 - [SEPT9_HUMAN]	Hap1	0	1	0	0	0	0	0	0	0	0	0	0	0	0	0	0	0	0	0	0	0	0
Q9UIJ7	GTP:AMP phosphotransferase, mitochondrial OS=Homo sapiens GN=AK3 PE=1 SV=4 - [KAD3_HUMAN]	Hap1	1	0	0.448681	0	0	0	0	0.0360058	0	0	0	0	0	0	0	0	0	0	0	0	0	0
Q9UJU6	Drebrin-like protein OS=Homo sapiens GN=DBNL PE=1 SV=1 - [DBNL_HUMAN]	Hap1	0	0	0	0	0	0	0	0	0	0	0	0	0	0	0	0	1	0	0	0	0	0
Q9UJZ1	Stomatin-like protein 2, mitochondrial OS=Homo sapiens GN=STOML2 PE=1 SV=1 - [STML2_HUMAN]	Hap1	0	0	0	0	0	0	0	0.830861	1	0.958457	0.684718	0.597255	0.880564	0.53316	0.916914	0.573961	0.432641	0.373739	0.472181	0.142211	0.18227	0.213205
Q9UL18	Protein argonaute-1 OS=Homo sapiens GN=AGO1 PE=1 SV=3 - [AGO1_HUMAN]	Hap1	0	0	0	1	0	0.233251	0	0.1507	0	0	0	0	0	0	0	0	0	0	0	0	0	0
Q9ULD0	2-oxoglutarate dehydrogenase-like, mitochondrial OS=Homo sapiens GN=OGDHL PE=1 SV=3 - [OGDHL_HUMAN]	Hap1	0	0	0	0	0	0	0	0	0	1	0	0	0	0	0	0	0	0	0	0	0	0
Q9ULI4	Kinesin-like protein KIF26A OS=Homo sapiens GN=KIF26A PE=2 SV=3 - [KI26A_HUMAN]	Hap1	0	0	0	0	0	0	0	0	0	0	0	0	0	0	0	0	0	0	0	0	1	0
Q9UNL2	Translocon-associated protein subunit gamma OS=Homo sapiens GN=SSR3 PE=1 SV=1 - [SSRG_HUMAN]	Hap1	0	0	0	0	0	0	0	0	0	0	0	0	0	0	0	0	1	0	0	0	0	0
Q9UQR0	Sex comb on midleg-like protein 2 OS=Homo sapiens GN=SCML2 PE=1 SV=1 - [SCML2_HUMAN]	Hap1	0	0	0	0	0	0	0	0	0	0	0	0	0	0	0	0	1	0	0	0	0	0
Q9Y241	HIG1 domain family member 1A, mitochondrial OS=Homo sapiens GN=HIGD1A PE=1 SV=1 - [HIG1A_HUMAN]	Hap1	1	0	0	0	0	0	0	0	0	0	0	0	0	0	0	0	0	0	0	0	0	0
Q9Y276	Mitochondrial chaperone BCS1 OS=Homo sapiens GN=BCS1L PE=1 SV=1 - [BCS1_HUMAN]	Hap1	0	0.970691	1	0.456433	0.426329	0.0581719	0	0	0	0	0	0	0	0	0	0	0	0	0	0	0	0
Q9Y2B0	Protein canopy homolog 2 OS=Homo sapiens GN=CNPY2 PE=1 SV=1 - [CNPY2_HUMAN]	Hap1	1	0	0	0	0	0	0	0	0	0	0	0	0	0	0	0	0	0	0	0	0	0
Q9Y2R5	28S ribosomal protein S17, mitochondrial OS=Homo sapiens GN=MRPS17 PE=2 SV=1 - [RT17_HUMAN]	Hap1	0	0	0	0	0	0	0	0	0	0	0	1	0.915931	0	0.925417	0	0	0	0	0	0	0
Q9Y2R9	28S ribosomal protein S7, mitochondrial OS=Homo sapiens GN=MRPS7 PE=1 SV=2 - [RT07_HUMAN]	Hap1	0	0	0	0	0	0	0	0	1	0.472102	0.338194	0.580522	0	0.523586	0.627948	0	0	0	0	0	0	0
Q9Y2S7	Polymerase delta-interacting protein 2 OS=Homo sapiens GN=POLDIP2 PE=1 SV=1 - [PDIP2_HUMAN]	Hap1	0.708305	1	0	0	0	0	0	0	0	0	0	0	0	0	0	0	0	0	0	0	0	0
Q9Y2Z2	Protein MTO1 homolog, mitochondrial OS=Homo sapiens GN=MTO1 PE=1 SV=2 - [MTO1_HUMAN]	Hap1	0.453198	1	0	0	0	0	0	0	0	0	0	0	0	0	0	0	0	0	0	0	0	0
Q9Y2Z4	Tyrosine--tRNA ligase, mitochondrial OS=Homo sapiens GN=YARS2 PE=1 SV=2 - [SYYM_HUMAN]	Hap1	0.606335	1	0.328808	0	0	0	0.081913	0	0	0	0	0	0	0	0.00569005	0	0.0181624	0	0	0	0	0
Q9Y305	Acyl-coenzyme A thioesterase 9, mitochondrial OS=Homo sapiens GN=ACOT9 PE=1 SV=2 - [ACOT9_HUMAN]	Hap1	0	1	0.601743	0	0	0	0	0	0	0	0	0	0	0	0	0	0	0	0	0	0	0
Q9Y3B7	39S ribosomal protein L11, mitochondrial OS=Homo sapiens GN=MRPL11 PE=1 SV=1 - [RM11_HUMAN]	Hap1	0	0	0	0	0	0	0	0	0	0.163106	0.301728	1	0.459674	0	0.543207	0.0805689	0.680629	0	0	0	0	0
Q9Y3B8	Oligoribonuclease, mitochondrial OS=Homo sapiens GN=REXO2 PE=1 SV=3 - [ORN_HUMAN]	Hap1	1	0	0	0	0	0	0	0	0	0	0	0	0	0	0	0	0	0	0	0	0	0
Q9Y3D3	28S ribosomal protein S16, mitochondrial OS=Homo sapiens GN=MRPS16 PE=1 SV=1 - [RT16_HUMAN]	Hap1	0	0	0	0	0	0	0	0	1	0	0	0.474572	0	0	0	0	0.352736	0	0	0	0	0
Q9Y3D6	Mitochondrial fission 1 protein OS=Homo sapiens GN=FIS1 PE=1 SV=2 - [FIS1_HUMAN]	Hap1	0.270862	1	0.0542544	0	0.158892	0	0	0	0	0	0	0	0	0	0	0	0	0	0	0	0	0
Q9Y3D7	Mitochondrial import inner membrane translocase subunit TIM16 OS=Homo sapiens GN=PAM16 PE=1 SV=2 - [TIM16_HUMAN]	Hap1	0	0	0	0	0	0	0	0	0	0	0	0	0	0	1	0	0	0	0	0	0	0
Q9Y490	Talin-1 OS=Homo sapiens GN=TLN1 PE=1 SV=3 - [TLN1_HUMAN]	Hap1	0	0	1	0	0	0	0	0	0	0	0	0	0	0	0	0	0	0	0	0	0	0
Q9Y4L1	Hypoxia up-regulated protein 1 OS=Homo sapiens GN=HYOU1 PE=1 SV=1 - [HYOU1_HUMAN]	Hap1	0.74018	1	0.882028	0.473427	0.296406	0.134018	0.0791656	0.0905135	0	0	0	0	0	0	0	0	0	0	0	0	0	0
Q9Y4W6	AFG3-like protein 2 OS=Homo sapiens GN=AFG3L2 PE=1 SV=2 - [AFG32_HUMAN]	Hap1	0	0	1	0	0	0	0	0	0	0	0	0	0	0	0	0	0	0	0	0	0	0
Q9Y5L4	Mitochondrial import inner membrane translocase subunit Tim13 OS=Homo sapiens GN=TIMM13 PE=1 SV=1 - [TIM13_HUMAN]	Hap1	1	0.813473	0.564681	0.467257	0	0	0	0.0799517	0.0766506	0.0705046	0	0	0	0	0	0	0	0	0	0	0	0
Q9Y5M8	Signal recognition particle receptor subunit beta OS=Homo sapiens GN=SRPRB PE=1 SV=3 - [SRPRB_HUMAN]	Hap1	0.490267	1	0	0	0	0	0	0	0	0	0	0	0	0	0	0	0	0	0	0	0	0
Q9Y676	28S ribosomal protein S18b, mitochondrial OS=Homo sapiens GN=MRPS18B PE=1 SV=1 - [RT18B_HUMAN]	Hap1	0	0	0	0	0	0	0	0	1	0.525819	0.25296	0.48898	0.443766	0.396537	0.583186	0	0	0	0	0	0	0
Q9Y697	Cysteine desulfurase, mitochondrial OS=Homo sapiens GN=NFS1 PE=1 SV=3 - [NFS1_HUMAN]	Hap1	0	1	0	0	0	0	0	0	0	0	0	0	0	0	0	0	0	0	0	0	0	0
Q9Y6C9	Mitochondrial carrier homolog 2 OS=Homo sapiens GN=MTCH2 PE=1 SV=1 - [MTCH2_HUMAN]	Hap1	1	0	0.197651	0.117299	0	0	0	0	0	0	0	0	0	0	0	0	0	0	0	0	0	0
Q9Y6G9	Cytoplasmic dynein 1 light intermediate chain 1 OS=Homo sapiens GN=DYNC1LI1 PE=1 SV=3 - [DC1L1_HUMAN]	Hap1	0	0	0	0	0	1	0	0	0	0	0	0	0	0	0	0	0	0	0	0	0	0
Q9Y6Q1	Calpain-6 OS=Homo sapiens GN=CAPN6 PE=1 SV=2 - [CAN6_HUMAN]	Hap1	0	0	0	0	0	0	0	0	0	0	0	0	0	0	1	0	0	0	0	0	0	0

## Sheet: Exp2,proteome,all pep,YbeY-KO
Protein Group Accessions	Protein Descriptions	label	1	2	3	4	5	6	7	8	9	10	11	12	13	14	15	16	17	18	19	20	21	22
A1L0T0	Acetolactate synthase-like protein OS=Homo sapiens GN=ILVBL PE=1 SV=2 - [ILVBL_HUMAN]	YbeY-KO	1	0	0	0	0	0	0	0	0	0	0	0	0	0	0	0	0	0	0	0	0	0
A4D1E9	GTP-binding protein 10 OS=Homo sapiens GN=GTPBP10 PE=1 SV=1 - [GTPBA_HUMAN]	YbeY-KO	0	0	0	0	0	0	0	1	0	0.559487	0	0	0	0	0	0	0	0	0	0	0	0
A5PLN7	Protein FAM149A OS=Homo sapiens GN=FAM149A PE=2 SV=2 - [F149A_HUMAN]	YbeY-KO	0	0	0	0	0	0	0	0	0	0	0	0	0	0	0	0	1	0	0	0	0	0
A6NIZ1	Ras-related protein Rap-1b-like protein OS=Homo sapiens PE=2 SV=1 - [RP1BL_HUMAN]	YbeY-KO	1	0	0	0	0	0	0	0	0	0	0	0	0	0	0	0	0	0	0	0	0	0
A6NJZ7	RIMS-binding protein 3C OS=Homo sapiens GN=RIMBP3C PE=1 SV=3 - [RIM3C_HUMAN]	YbeY-KO	0	0	0	0	0	1	0	0	0	0	0	0	0	0	0	0	0	0	0	0	0	0
A8MPP1	Putative ATP-dependent RNA helicase DDX11-like protein 8 OS=Homo sapiens GN=DDX11L8 PE=3 SV=1 - [D11L8_HUMAN]	YbeY-KO	0	1	0	0	0	0	0	0	0	0	0	0	0	0	0	0	0	0	0	0	0	0
A8MXV4	Nucleoside diphosphate-linked moiety X motif 19, mitochondrial OS=Homo sapiens GN=NUDT19 PE=1 SV=1 - [NUD19_HUMAN]	YbeY-KO	1	0.686634	0	0	0	0	0	0	0	0	0	0	0	0	0	0	0	0	0	0	0	0
O00165	HCLS1-associated protein X-1 OS=Homo sapiens GN=HAX1 PE=1 SV=2 - [HAX1_HUMAN]	YbeY-KO	0	1	0	0	0.305801	0	0	0	0	0	0	0	0	0	0	0	0	0	0	0	0	0
O00217	NADH dehydrogenase [ubiquinone] iron-sulfur protein 8, mitochondrial OS=Homo sapiens GN=NDUFS8 PE=1 SV=1 - [NDUS8_HUMAN]	YbeY-KO	0	0	0	0	0	0	1	0	0	0	0	0	0	0	0	0	0	0	0	0	0	0
O00257	E3 SUMO-protein ligase CBX4 OS=Homo sapiens GN=CBX4 PE=1 SV=3 - [CBX4_HUMAN]	YbeY-KO	0	0	1	0	0	0	0	0	0	0	0	0	0	0	0	0	0	0	0	0	0	0
O00264	Membrane-associated progesterone receptor component 1 OS=Homo sapiens GN=PGRMC1 PE=1 SV=3 - [PGRC1_HUMAN]	YbeY-KO	1	0	0.286351	0	0.13215	0	0	0	0	0	0	0	0	0	0	0	0	0	0	0	0	0
O00303	Eukaryotic translation initiation factor 3 subunit F OS=Homo sapiens GN=EIF3F PE=1 SV=1 - [EIF3F_HUMAN]	YbeY-KO	0	0	0	0	1	0	0	0	0	0	0	0	0	0	0	0	0	0	0	0	0	0
O00330	Pyruvate dehydrogenase protein X component, mitochondrial OS=Homo sapiens GN=PDHX PE=1 SV=3 - [ODPX_HUMAN]	YbeY-KO	0.848996	1	0.545382	0	0	0	0	0	0	0	0	0	0	0	0	0	0	0	0	0	0	0
O00410	Importin-5 OS=Homo sapiens GN=IPO5 PE=1 SV=4 - [IPO5_HUMAN]	YbeY-KO	0.895632	1	0	0.454736	0	0	0.0743619	0	0	0	0	0	0	0	0	0	0	0	0	0	0	0
O00461	Golgi integral membrane protein 4 OS=Homo sapiens GN=GOLIM4 PE=1 SV=1 - [GOLI4_HUMAN]	YbeY-KO	0	0	0	0	0	0	0	0	0	0	0	0	0	0	0	1	0	0	0	0	0	0
O00571	ATP-dependent RNA helicase DDX3X OS=Homo sapiens GN=DDX3X PE=1 SV=3 - [DDX3X_HUMAN]	YbeY-KO	0.597295	1	0.468027	0.176942	0.222966	0	0	0	0	0	0	0	0	0	0	0	0	0	0	0	0	0
O14656	Torsin-1A OS=Homo sapiens GN=TOR1A PE=1 SV=1 - [TOR1A_HUMAN]	YbeY-KO	1	0	0	0	0	0	0	0	0	0	0	0	0	0	0	0	0	0	0	0	0	0
O14773	Tripeptidyl-peptidase 1 OS=Homo sapiens GN=TPP1 PE=1 SV=2 - [TPP1_HUMAN]	YbeY-KO	0	1	0	0	0	0	0	0	0	0	0	0	0	0	0	0	0	0	0	0	0	0
O15260	Surfeit locus protein 4 OS=Homo sapiens GN=SURF4 PE=1 SV=3 - [SURF4_HUMAN]	YbeY-KO	1	0.486982	0	0	0.0692308	0	0	0	0	0	0	0	0	0	0	0	0	0	0	0	0	0
O15382	Branched-chain-amino-acid aminotransferase, mitochondrial OS=Homo sapiens GN=BCAT2 PE=1 SV=2 - [BCAT2_HUMAN]	YbeY-KO	1	0	0	0	0	0	0	0	0	0	0	0	0	0	0	0	0	0	0	0	0	0
O43150	Arf-GAP with SH3 domain, ANK repeat and PH domain-containing protein 2 OS=Homo sapiens GN=ASAP2 PE=1 SV=3 - [ASAP2_HUMAN]	YbeY-KO	0	0	0	0	0	0	0	0	0	0	0	0	0	0.0451692	0	0	1	0	0	0	0.0488789	0
O43169	Cytochrome b5 type B OS=Homo sapiens GN=CYB5B PE=1 SV=2 - [CYB5B_HUMAN]	YbeY-KO	1	0	0	0	0	0	0	0	0	0	0	0	0	0	0	0	0	0	0	0	0	0
O43264	Centromere/kinetochore protein zw10 homolog OS=Homo sapiens GN=ZW10 PE=1 SV=3 - [ZW10_HUMAN]	YbeY-KO	0	0	0	0	0	0	1	0.525976	0.580695	0	0	0	0	0	0.300369	0	0	0	0	0	0	0
O43304	SEC14-like protein 5 OS=Homo sapiens GN=SEC14L5 PE=2 SV=3 - [S14L5_HUMAN]	YbeY-KO	0	0	0	0	0	0	0	0	0	0	0	0	0	0	0	1	0	0	0	0	0	0
O43464	Serine protease HTRA2, mitochondrial OS=Homo sapiens GN=HTRA2 PE=1 SV=2 - [HTRA2_HUMAN]	YbeY-KO	1	0	0	0	0	0	0	0	0	0	0	0	0	0	0	0	0	0	0	0	0	0
O43615	Mitochondrial import inner membrane translocase subunit TIM44 OS=Homo sapiens GN=TIMM44 PE=1 SV=2 - [TIM44_HUMAN]	YbeY-KO	1	0.425018	0	0.159805	0	0.0493511	0.0340483	0.0318709	0	0.0187491	0	0	0	0	0	0	0	0	0	0	0	0
O43708	Maleylacetoacetate isomerase OS=Homo sapiens GN=GSTZ1 PE=1 SV=3 - [MAAI_HUMAN]	YbeY-KO	0	0	0	1	0	0	0	0	0	0	0	0	0	0	0	0	0	0	0	0	0	0
O43790	Keratin, type II cuticular Hb6 OS=Homo sapiens GN=KRT86 PE=1 SV=1 - [KRT86_HUMAN]	YbeY-KO	0	0	0	0	0	0	0	0	0	0	0	1	0	0	0	0	0	0	0	0	0	0
O43837	Isocitrate dehydrogenase [NAD] subunit beta, mitochondrial OS=Homo sapiens GN=IDH3B PE=1 SV=2 - [IDH3B_HUMAN]	YbeY-KO	0	0.711945	1	0.908958	0.421194	0.400437	0.115004	0.145229	0	0	0	0	0	0	0	0	0	0	0	0	0	0
O43852	Calumenin OS=Homo sapiens GN=CALU PE=1 SV=2 - [CALU_HUMAN]	YbeY-KO	0.564629	1	0.179228	0	0.0911573	0	0	0	0	0	0	0	0	0	0	0	0	0	0	0	0	0
O60313	Dynamin-like 120 kDa protein, mitochondrial OS=Homo sapiens GN=OPA1 PE=1 SV=3 - [OPA1_HUMAN]	YbeY-KO	0.64104	1	0.71067	0.344049	0	0	0.0780438	0.0831737	0	0	0	0	0	0	0	0	0	0	0	0	0	0
O60488	Long-chain-fatty-acid--CoA ligase 4 OS=Homo sapiens GN=ACSL4 PE=1 SV=2 - [ACSL4_HUMAN]	YbeY-KO	1	0.595703	0.402059	0.326589	0.212444	0.204924	0	0.0971352	0	0.0270278	0	0	0	0	0	0	0	0	0	0	0	0
O60506	Heterogeneous nuclear ribonucleoprotein Q OS=Homo sapiens GN=SYNCRIP PE=1 SV=2 - [HNRPQ_HUMAN]	YbeY-KO	0	0	1	0	0	0	0	0.136977	0	0	0	0	0	0	0	0	0	0	0	0	0	0
O60568	Procollagen-lysine,2-oxoglutarate 5-dioxygenase 3 OS=Homo sapiens GN=PLOD3 PE=1 SV=1 - [PLOD3_HUMAN]	YbeY-KO	0	0	0	0	0	0	1	0	0	0	0	0	0	0	0	0	0	0	0	0	0	0
O60762	Dolichol-phosphate mannosyltransferase OS=Homo sapiens GN=DPM1 PE=1 SV=1 - [DPM1_HUMAN]	YbeY-KO	1	0.971408	0	0	0	0	0	0	0	0	0	0	0	0	0	0	0	0	0	0	0	0
O60783	28S ribosomal protein S14, mitochondrial OS=Homo sapiens GN=MRPS14 PE=1 SV=1 - [RT14_HUMAN]	YbeY-KO	0	0	0	0	0	0	0	0	1	0.374121	0	0.503692	0.331575	0.28147	0	0	0	0	0	0	0	0
O60814	Histone H2B type 1-K OS=Homo sapiens GN=HIST1H2BK PE=1 SV=3 - [H2B1K_HUMAN]	YbeY-KO	0	0	0	0	0	0	0	0	0	0	0	0	0	0	0	0	0	0	0.277703	1	0	0.417819
O75027	ATP-binding cassette sub-family B member 7, mitochondrial OS=Homo sapiens GN=ABCB7 PE=1 SV=2 - [ABCB7_HUMAN]	YbeY-KO	1	0.900345	0.120523	0	0.0618648	0	0	0	0	0	0	0	0	0	0	0	0	0	0	0	0	0
O75127	Pentatricopeptide repeat-containing protein 1, mitochondrial OS=Homo sapiens GN=PTCD1 PE=1 SV=2 - [PTCD1_HUMAN]	YbeY-KO	0	0	0	0	0	0	0	0	0	0	0	0	0	0	1	0	0	0	0	0	0	0
O75306	NADH dehydrogenase [ubiquinone] iron-sulfur protein 2, mitochondrial OS=Homo sapiens GN=NDUFS2 PE=1 SV=2 - [NDUS2_HUMAN]	YbeY-KO	0	1	0	0	0	0	0	0	0	0	0	0	0	0	0	0	0	0	0	0	0	0
O75390	Citrate synthase, mitochondrial OS=Homo sapiens GN=CS PE=1 SV=2 - [CISY_HUMAN]	YbeY-KO	1	0.932143	0.561607	0.479643	0.3225	0.157946	0.0761429	0.0887857	0.0342768	0.0336071	0.0250804	0.0211696	0.00916964	0	0.00578036	0.00117143	0.018625	0.00113571	0	0	0.00140446	0.00256964
O75439	Mitochondrial-processing peptidase subunit beta OS=Homo sapiens GN=PMPCB PE=1 SV=2 - [MPPB_HUMAN]	YbeY-KO	1	0.953326	0.79541	0.327071	0.255698	0.0701284	0.0214002	0.027079	0	0	0	0	0	0	0	0	0	0	0	0	0	0
O75487	Glypican-4 OS=Homo sapiens GN=GPC4 PE=1 SV=4 - [GPC4_HUMAN]	YbeY-KO	0	0	0	0	1	0	0	0	0	0	0	0	0	0	0	0	0	0	0	0	0	0
O75489	NADH dehydrogenase [ubiquinone] iron-sulfur protein 3, mitochondrial OS=Homo sapiens GN=NDUFS3 PE=1 SV=1 - [NDUS3_HUMAN]	YbeY-KO	0	0	0	0	0	0	1	0.376862	0	0	0	0	0	0	0	0	0.0986456	0	0	0	0	0
O75521	Enoyl-CoA delta isomerase 2, mitochondrial OS=Homo sapiens GN=ECI2 PE=1 SV=4 - [ECI2_HUMAN]	YbeY-KO	0	0.338033	1	0.776143	0	0	0	0	0	0	0	0	0	0	0	0	0	0	0	0	0	0
O75600	2-amino-3-ketobutyrate coenzyme A ligase, mitochondrial OS=Homo sapiens GN=GCAT PE=1 SV=1 - [KBL_HUMAN]	YbeY-KO	1	0	0	0	0	0	0	0	0	0	0	0	0	0	0	0	0	0	0	0	0	0
O75608	Acyl-protein thioesterase 1 OS=Homo sapiens GN=LYPLA1 PE=1 SV=1 - [LYPA1_HUMAN]	YbeY-KO	1	0	0	0	0	0	0	0	0	0	0	0	0	0	0	0	0	0	0	0	0	0
O75616	GTPase Era, mitochondrial OS=Homo sapiens GN=ERAL1 PE=1 SV=2 - [ERAL1_HUMAN]	YbeY-KO	0	0	0	0	0	0	0	1	0	0.381681	0	0.293022	0	0	0	0	0	0	0	0	0	0
O75787	Renin receptor OS=Homo sapiens GN=ATP6AP2 PE=1 SV=2 - [RENR_HUMAN]	YbeY-KO	0	0	0	0	0	0	0	0	0	1	0	0	0	0	0	0	0	0	0	0	0	0
O75844	CAAX prenyl protease 1 homolog OS=Homo sapiens GN=ZMPSTE24 PE=1 SV=2 - [FACE1_HUMAN]	YbeY-KO	1	0	0	0	0	0	0	0	0	0	0	0	0	0	0	0	0	0	0	0	0	0
O75879	Glutamyl-tRNA(Gln) amidotransferase subunit B, mitochondrial OS=Homo sapiens GN=PET112 PE=1 SV=1 - [GATB_HUMAN]	YbeY-KO	1	0.442548	0.147473	0	0	0	0	0	0	0	0	0	0	0	0	0	0	0	0	0	0	0
O75915	PRA1 family protein 3 OS=Homo sapiens GN=ARL6IP5 PE=1 SV=1 - [PRAF3_HUMAN]	YbeY-KO	1	0	0	0	0	0	0	0	0	0	0	0	0	0	0	0	0	0	0	0	0	0
O75947	ATP synthase subunit d, mitochondrial OS=Homo sapiens GN=ATP5H PE=1 SV=3 - [ATP5H_HUMAN]	YbeY-KO	0	0	0	0.179618	0	0.567962	1	0	0.572229	0	0.151019	0.433758	0.350255	0.414204	0.871338	0.445924	0.723567	0.0498025	0.0477261	0.121401	0.0282994	0
O75964	ATP synthase subunit g, mitochondrial OS=Homo sapiens GN=ATP5L PE=1 SV=3 - [ATP5L_HUMAN]	YbeY-KO	0	0	0	0	0	0	0.328724	0.281253	0.446125	0.420882	0.424269	0.527146	0.812529	0.546636	1	0.753596	0.505336	0.315128	0.484919	0	0.173271	0.118886
O76031	ATP-dependent Clp protease ATP-binding subunit clpX-like, mitochondrial OS=Homo sapiens GN=CLPX PE=1 SV=2 - [CLPX_HUMAN]	YbeY-KO	1	0.740463	0	0.542575	0	0.361887	0.331744	0	0	0	0.0695674	0	0	0	0	0	0	0	0	0	0	0
O94826	Mitochondrial import receptor subunit TOM70 OS=Homo sapiens GN=TOMM70A PE=1 SV=1 - [TOM70_HUMAN]	YbeY-KO	1	0.59222	0.336433	0.218691	0.221632	0.0917268	0	0.033055	0	0	0	0	0	0	0	0	0	0	0	0	0	0
O94874	E3 UFM1-protein ligase 1 OS=Homo sapiens GN=UFL1 PE=1 SV=2 - [UFL1_HUMAN]	YbeY-KO	0	1	0	0	0	0	0	0	0	0	0	0	0	0	0	0	0	0	0	0	0	0
O94925	Glutaminase kidney isoform, mitochondrial OS=Homo sapiens GN=GLS PE=1 SV=1 - [GLSK_HUMAN]	YbeY-KO	1	0.983986	0.655397	0.600237	0.36981	0.316904	0	0	0	0	0	0	0	0	0	0	0	0	0	0	0	0
O94964	Protein SOGA1 OS=Homo sapiens GN=SOGA1 PE=1 SV=2 - [SOGA1_HUMAN]	YbeY-KO	0	0	0	0	0	0	0	1	0	0	0	0	0	0	0	0	0	0	0	0	0	0
O95140	Mitofusin-2 OS=Homo sapiens GN=MFN2 PE=1 SV=3 - [MFN2_HUMAN]	YbeY-KO	0	1	0	0	0	0	0	0	0	0	0	0	0	0	0	0	0	0	0	0	0	0
O95197	Reticulon-3 OS=Homo sapiens GN=RTN3 PE=1 SV=2 - [RTN3_HUMAN]	YbeY-KO	1	0	0	0	0	0	0	0	0	0	0	0	0	0	0	0	0	0	0	0	0	0
O95202	LETM1 and EF-hand domain-containing protein 1, mitochondrial OS=Homo sapiens GN=LETM1 PE=1 SV=1 - [LETM1_HUMAN]	YbeY-KO	1	0.506799	0.348253	0.444948	0.381114	0.245231	0.0834655	0.242871	0.0964117	0.106704	0.146742	0.0501039	0.0369311	0	0	0	0.0450708	0	0	0	0	0
O95237	Lecithin retinol acyltransferase OS=Homo sapiens GN=LRAT PE=1 SV=2 - [LRAT_HUMAN]	YbeY-KO	0	0	0	0	0	0	0	0	0	0	0.424659	0	1	0	0	0	0	0	0	0	0	0
O95299	NADH dehydrogenase [ubiquinone] 1 alpha subcomplex subunit 10, mitochondrial OS=Homo sapiens GN=NDUFA10 PE=1 SV=1 - [NDUAA_HUMAN]	YbeY-KO	1	0	0	0.768842	0	0	0	0	0	0	0	0	0	0	0	0	0	0	0	0	0	0
O95363	Phenylalanine--tRNA ligase, mitochondrial OS=Homo sapiens GN=FARS2 PE=1 SV=1 - [SYFM_HUMAN]	YbeY-KO	0	1	0	0	0	0	0	0	0	0	0	0	0	0	0	0	0	0	0	0	0	0
O95487	Protein transport protein Sec24B OS=Homo sapiens GN=SEC24B PE=1 SV=2 - [SC24B_HUMAN]	YbeY-KO	0	1	0	0	0	0	0	0	0	0	0	0	0	0	0	0	0	0	0	0	0	0
O95831	Apoptosis-inducing factor 1, mitochondrial OS=Homo sapiens GN=AIFM1 PE=1 SV=1 - [AIFM1_HUMAN]	YbeY-KO	1	0.746264	0.226388	0.151988	0.14525	0.0627009	0.05819	0.046349	0.0153003	0.0242599	0	0.00941923	0	0	0	0	0.0186411	0	0	0	0	0
O95837	Guanine nucleotide-binding protein subunit alpha-14 OS=Homo sapiens GN=GNA14 PE=2 SV=1 - [GNA14_HUMAN]	YbeY-KO	1	0	0	0	0	0	0	0	0	0	0	0	0	0	0	0	0	0	0	0	0	0
O96005	Cleft lip and palate transmembrane protein 1 OS=Homo sapiens GN=CLPTM1 PE=1 SV=1 - [CLPT1_HUMAN]	YbeY-KO	1	0.487886	0.171813	0	0	0	0	0	0	0	0	0	0	0	0	0	0	0	0	0	0	0
O96008	Mitochondrial import receptor subunit TOM40 homolog OS=Homo sapiens GN=TOMM40 PE=1 SV=1 - [TOM40_HUMAN]	YbeY-KO	0	0	0	0	0	0	0	0	0	0	0	0	0	0	0	0	1	0	0	0	0	0
P00338	L-lactate dehydrogenase A chain OS=Homo sapiens GN=LDHA PE=1 SV=2 - [LDHA_HUMAN]	YbeY-KO	0.301475	1	0.092068	0	0	0	0	0	0	0	0	0	0	0	0	0	0	0	0	0	0	0
P00367	Glutamate dehydrogenase 1, mitochondrial OS=Homo sapiens GN=GLUD1 PE=1 SV=2 - [DHE3_HUMAN]	YbeY-KO	0	0.331662	0.620844	1	0.636609	0.272032	0.37533	0.169459	0.0782322	0.0422164	0.0327243	0.0408773	0	0	0	0	0	0	0	0	0	0
P00367;P49448	Glutamate dehydrogenase 1, mitochondrial OS=Homo sapiens GN=GLUD1 PE=1 SV=2 - [DHE3_HUMAN]|Glutamate dehydrogenase 2, mitochondrial OS=Homo sapiens GN=GLUD2 PE=1 SV=2 - [DHE4_HUMAN]	YbeY-KO	0	0.354809	0.655672	1	0.547472	0.303453	0.353576	0.150432	0	0.0373613	0	0	0	0	0	0	0	0	0	0	0	0
P00387	NADH-cytochrome b5 reductase 3 OS=Homo sapiens GN=CYB5R3 PE=1 SV=3 - [NB5R3_HUMAN]	YbeY-KO	1	0	0	0	0	0	0	0	0	0	0	0	0	0	0	0	0	0	0	0	0	0
P00390	Glutathione reductase, mitochondrial OS=Homo sapiens GN=GSR PE=1 SV=2 - [GSHR_HUMAN]	YbeY-KO	1	0.741219	0.321825	0	0	0	0	0	0	0	0	0	0	0	0	0	0	0	0	0	0	0
P00505	Aspartate aminotransferase, mitochondrial OS=Homo sapiens GN=GOT2 PE=1 SV=3 - [AATM_HUMAN]	YbeY-KO	1	0.939252	0.312197	0.227963	0	0.034398	0.0472522	0.0262878	0.0127556	0.011597	0.0108142	0.0122828	0.0054971	0	0.00388289	0	0.0129576	0	0	0	0	0.00173008
P01040	Cystatin-A OS=Homo sapiens GN=CSTA PE=1 SV=1 - [CYTA_HUMAN]	YbeY-KO	0	0	0	0	0	0	0	0	0	0	0	0	0	1	0	0	0	0	0.503853	0	0	0
P01893	Putative HLA class I histocompatibility antigen, alpha chain H OS=Homo sapiens GN=HLA-H PE=5 SV=3 - [HLAH_HUMAN]	YbeY-KO	1	0.701642	0	0	0	0	0	0	0	0	0	0	0	0	0	0	0	0	0	0	0	0
P02533	Keratin, type I cytoskeletal 14 OS=Homo sapiens GN=KRT14 PE=1 SV=4 - [K1C14_HUMAN]	YbeY-KO	0	0	0	0	0	0	0	0	0.334697	0	0.132803	0.515909	0.935227	0	1	0.0748106	0.405303	0	0	0	0	0
P02533;P08779	Keratin, type I cytoskeletal 14 OS=Homo sapiens GN=KRT14 PE=1 SV=4 - [K1C14_HUMAN]|Keratin, type I cytoskeletal 16 OS=Homo sapiens GN=KRT16 PE=1 SV=4 - [K1C16_HUMAN]|Keratin, type I cytoskeletal 13 OS=Homo sapiens GN=KRT13 PE=1 SV=4 - [K1C13_HUMAN]	YbeY-KO	1	0	0.464471	0	0.111909	0.0618718	0.209879	0.0916811	0.0946769	0	0.0548651	0.250062	0.555831	0.0459767	0.700421	0	0.208517	0.041842	0.0779896	0.0545432	0.0429809	0.0709829
P02533;P08779;P13645	Keratin, type I cytoskeletal 10 OS=Homo sapiens GN=KRT10 PE=1 SV=6 - [K1C10_HUMAN]|Keratin, type I cytoskeletal 14 OS=Homo sapiens GN=KRT14 PE=1 SV=4 - [K1C14_HUMAN]|Keratin, type I cytoskeletal 16 OS=Homo sapiens GN=KRT16 PE=1 SV=4 - [K1C16_HUMAN]	YbeY-KO	1	0	0.212522	0	0	0	0	0	0	0	0	0.324649	0.381394	0	0	0	0	0	0	0	0	0.120366
P02533;P08779;P13645;P35527;Q04695	Keratin, type I cytoskeletal 10 OS=Homo sapiens GN=KRT10 PE=1 SV=6 - [K1C10_HUMAN]|Keratin, type I cytoskeletal 14 OS=Homo sapiens GN=KRT14 PE=1 SV=4 - [K1C14_HUMAN]|Keratin, type I cytoskeletal 16 OS=Homo sapiens GN=KRT16 PE=1 SV=4 - [K1C16_HUMAN]|Keratin, type I cytoskeletal 17 OS=Homo sapiens GN=KRT17 PE=1 SV=2 - [K1C17_HUMAN]|Keratin, type I cytoskeletal 9 OS=Homo sapiens GN=KRT9 PE=1 SV=3 - …	YbeY-KO	0	0	0	0	0	0	0	0	0	0	0	0.851691	0.799324	0	1	0	0.205314	0	0	0	0	0
P02533;P08779;P13645;Q04695	Keratin, type I cytoskeletal 10 OS=Homo sapiens GN=KRT10 PE=1 SV=6 - [K1C10_HUMAN]|Keratin, type I cytoskeletal 14 OS=Homo sapiens GN=KRT14 PE=1 SV=4 - [K1C14_HUMAN]|Keratin, type I cytoskeletal 16 OS=Homo sapiens GN=KRT16 PE=1 SV=4 - [K1C16_HUMAN]|Keratin, type I cytoskeletal 13 OS=Homo sapiens GN=KRT13 PE=1 SV=4 - [K1C13_HUMAN]|Keratin, type I cytoskeletal 17 OS=Homo sapiens GN=KRT17 PE=1 SV=2 …	YbeY-KO	0.468815	0	0	0	0	0	0.196419	0	0	0	0.171289	0.768229	0.785807	0	1	0	0.591927	0	0.114844	0	0	0.16875
P02533;P08779;Q04695	Keratin, type I cytoskeletal 14 OS=Homo sapiens GN=KRT14 PE=1 SV=4 - [K1C14_HUMAN]|Keratin, type I cytoskeletal 16 OS=Homo sapiens GN=KRT16 PE=1 SV=4 - [K1C16_HUMAN]|Keratin, type I cytoskeletal 17 OS=Homo sapiens GN=KRT17 PE=1 SV=2 - [K1C17_HUMAN]	YbeY-KO	0	0	0	0	0	0	0	0	0	0	0	0.519602	0.896414	0	1	0	0.414343	0	0	0	0	0
P02533;Q04695	Keratin, type I cytoskeletal 14 OS=Homo sapiens GN=KRT14 PE=1 SV=4 - [K1C14_HUMAN]|Keratin, type I cytoskeletal 17 OS=Homo sapiens GN=KRT17 PE=1 SV=2 - [K1C17_HUMAN]	YbeY-KO	0	0	0	0	0	0	0	0	0	0	0	0	0.659347	0	1	0	0	0	0	0	0	0
P02768	Serum albumin OS=Homo sapiens GN=ALB PE=1 SV=2 - [ALBU_HUMAN]	YbeY-KO	0	0	0	0	0	0	0	0	0	0	0.0845623	0.123878	1	0.138783	0.179385	0.120615	0.149922	0.155977	0.110104	0	0.0495136	0.080797
P02786	Transferrin receptor protein 1 OS=Homo sapiens GN=TFRC PE=1 SV=2 - [TFR1_HUMAN]	YbeY-KO	0.784026	1	0.366493	0	0	0	0	0	0	0	0	0	0	0	0	0	0	0	0	0	0	0
P02810	Salivary acidic proline-rich phosphoprotein 1/2 OS=Homo sapiens GN=PRH1 PE=1 SV=2 - [PRPC_HUMAN]	YbeY-KO	0.180561	0.362647	0	0	1	0	0	0	0	0	0	0	0	0	0	0	0	0	0	0	0	0
P04040	Catalase OS=Homo sapiens GN=CAT PE=1 SV=3 - [CATA_HUMAN]	YbeY-KO	0	0	1	0	0.460194	0	0	0	0	0	0	0	0	0	0	0	0	0	0	0	0	0
P04075	Fructose-bisphosphate aldolase A OS=Homo sapiens GN=ALDOA PE=1 SV=2 - [ALDOA_HUMAN]	YbeY-KO	0.485836	1	0.519027	0.452036	0.264438	0.117264	0.0891185	0.0538298	0.0207964	0.0200243	0.0150578	0.0166748	0	0	0	0	0.0222371	0	0	0	0	0
P04179	Superoxide dismutase [Mn], mitochondrial OS=Homo sapiens GN=SOD2 PE=1 SV=2 - [SODM_HUMAN]	YbeY-KO	0.913174	1	0	0.233174	0.13503	0	0.032018	0	0	0	0	0	0	0	0	0	0	0	0	0	0	0
P04181	Ornithine aminotransferase, mitochondrial OS=Homo sapiens GN=OAT PE=1 SV=1 - [OAT_HUMAN]	YbeY-KO	0	1	0.35339	0.164089	0.126314	0.0601907	0.114174	0.0511864	0.006875	0	0	0.00292161	0	0	0	0	0.00986864	0	0	0	0	0
P04264	Keratin, type II cytoskeletal 1 OS=Homo sapiens GN=KRT1 PE=1 SV=6 - [K2C1_HUMAN]	YbeY-KO	0.396723	0.161409	0.411214	0.332293	0.214692	0.187047	0.518448	0.46472	0.381897	0.0956527	0.139672	0.541634	0.463939	0.132761	1	0.140676	0.701037	0.0133207	0.085364	0.0461264	0.0470405	0.0228403
P04264;P35908	Keratin, type II cytoskeletal 1 OS=Homo sapiens GN=KRT1 PE=1 SV=6 - [K2C1_HUMAN]|Keratin, type II cytoskeletal 2 epidermal OS=Homo sapiens GN=KRT2 PE=1 SV=2 - [K22E_HUMAN]	YbeY-KO	0.495565	0	0	0.251882	0.106756	0.0551831	0.303043	0.186024	0.265291	0.0550799	0.174317	0.976276	0.845281	0.117638	1	0.111449	0.708097	0.173027	0.264002	0.121248	0.118979	0.304177
P04280	Basic salivary proline-rich protein 1 OS=Homo sapiens GN=PRB1 PE=1 SV=2 - [PRP1_HUMAN]	YbeY-KO	0	0	0	0	1	0	0	0	0	0	0	0	0	0	0	0	0	0	0	0	0	0
P04406	Glyceraldehyde-3-phosphate dehydrogenase OS=Homo sapiens GN=GAPDH PE=1 SV=3 - [G3P_HUMAN]	YbeY-KO	0.520696	1	0.601084	0.344698	0.246585	0.142217	0.10489	0.0798874	0	0	0	0	0	0	0	0	0	0	0	0	0	0
P04843	Dolichyl-diphosphooligosaccharide--protein glycosyltransferase subunit 1 OS=Homo sapiens GN=RPN1 PE=1 SV=1 - [RPN1_HUMAN]	YbeY-KO	0	0	1	0	0	0.537194	0	0	0	0.445036	0.29518	0.406259	0.439928	0.360504	0.424604	0.429065	0.525468	0.288345	0.255612	0.242086	0.234317	0.269281
P04844	Dolichyl-diphosphooligosaccharide--protein glycosyltransferase subunit 2 OS=Homo sapiens GN=RPN2 PE=1 SV=3 - [RPN2_HUMAN]	YbeY-KO	0.498435	1	0	0	0	0	0.429969	0	0	0	0	0	0	0	0	0	0.207551	0	0	0	0	0
P05023	Sodium/potassium-transporting ATPase subunit alpha-1 OS=Homo sapiens GN=ATP1A1 PE=1 SV=1 - [AT1A1_HUMAN]	YbeY-KO	0.929702	1	0.685365	0.557533	0.331535	0.277059	0.191118	0.207839	0.104027	0	0	0	0	0	0	0	0	0.0307264	0.0348616	0.027598	0.0229234	0.02073
P05141	ADP/ATP translocase 2 OS=Homo sapiens GN=SLC25A5 PE=1 SV=7 - [ADT2_HUMAN]	YbeY-KO	1	0.502014	0.267324	0.184419	0.185113	0.0610332	0.0498681	0	0	0	0	0	0	0	0.0415637	0	0.0683238	0.0281072	0.0411887	0	0	0.0206777
P05141;P12235;P12236	ADP/ATP translocase 1 OS=Homo sapiens GN=SLC25A4 PE=1 SV=4 - [ADT1_HUMAN]|ADP/ATP translocase 2 OS=Homo sapiens GN=SLC25A5 PE=1 SV=7 - [ADT2_HUMAN]|ADP/ATP translocase 3 OS=Homo sapiens GN=SLC25A6 PE=1 SV=4 - [ADT3_HUMAN]	YbeY-KO	1	0.5152	0.0833542	0.0526813	0.0403848	0.0167938	0.0715359	0.0263805	0.010707	0.00539679	0.00257543	0.0198679	0.0110441	0	0.0494364	0.00329956	0.095366	0	0	0	0	0
P05141;P12236	ADP/ATP translocase 2 OS=Homo sapiens GN=SLC25A5 PE=1 SV=7 - [ADT2_HUMAN]|ADP/ATP translocase 3 OS=Homo sapiens GN=SLC25A6 PE=1 SV=4 - [ADT3_HUMAN]	YbeY-KO	0	1	0	0	0	0	0.0978857	0	0	0	0	0	0	0	0	0	0.117933	0	0	0	0.0111746	0
P05165	Propionyl-CoA carboxylase alpha chain, mitochondrial OS=Homo sapiens GN=PCCA PE=1 SV=4 - [PCCA_HUMAN]	YbeY-KO	0	0	0	0	0	0	1	0	0	0	0	0	0	0	0	0	0	0	0	0	0	0
P05166	Propionyl-CoA carboxylase beta chain, mitochondrial OS=Homo sapiens GN=PCCB PE=1 SV=3 - [PCCB_HUMAN]	YbeY-KO	0	0	0	0	1	0.200476	0	0	0	0	0	0	0	0	0	0	0	0	0	0	0	0
P05556	Integrin beta-1 OS=Homo sapiens GN=ITGB1 PE=1 SV=2 - [ITB1_HUMAN]	YbeY-KO	0	0	0	0	0.829721	1	0	0	0	0.196373	0	0	0	0	0	0	0	0	0	0	0	0
P06493	Cyclin-dependent kinase 1 OS=Homo sapiens GN=CDK1 PE=1 SV=3 - [CDK1_HUMAN]	YbeY-KO	0.553165	1	0	0	0	0	0	0	0	0	0	0	0	0	0	0	0	0	0	0	0	0
P06576	ATP synthase subunit beta, mitochondrial OS=Homo sapiens GN=ATP5B PE=1 SV=3 - [ATPB_HUMAN]	YbeY-KO	0.125876	0.0889603	0.132652	0.227512	0.336857	0.455783	0.891355	0.701519	0.570561	0.511098	0.240421	0.629673	0.412558	0.405432	1	0.432009	0.763435	0.108119	0.167231	0.120561	0.0422196	0.0383995
P06865	Beta-hexosaminidase subunit alpha OS=Homo sapiens GN=HEXA PE=1 SV=2 - [HEXA_HUMAN]	YbeY-KO	0	1	0	0	0	0	0	0	0	0	0	0	0	0	0	0	0	0	0	0	0	0
P07195	L-lactate dehydrogenase B chain OS=Homo sapiens GN=LDHB PE=1 SV=2 - [LDHB_HUMAN]	YbeY-KO	0	1	0	0	0	0	0	0.123035	0	0	0	0	0	0	0	0	0	0	0	0	0	0
P07237	Protein disulfide-isomerase OS=Homo sapiens GN=P4HB PE=1 SV=3 - [PDIA1_HUMAN]	YbeY-KO	1	0.734088	0.311174	0.265417	0.184866	0.0886846	0.0594484	0.0643635	0.0196181	0.0247454	0.0179562	0.0219095	0	0	0	0	0.0229137	0	0	0	0	0
P07333	Macrophage colony-stimulating factor 1 receptor OS=Homo sapiens GN=CSF1R PE=1 SV=2 - [CSF1R_HUMAN]	YbeY-KO	0	1	0	0	0	0	0	0	0	0	0	0	0	0	0	0	0	0	0	0	0	0
P07339	Cathepsin D OS=Homo sapiens GN=CTSD PE=1 SV=1 - [CATD_HUMAN]	YbeY-KO	1	0	0	0	0	0	0	0	0	0	0	0	0	0	0	0	0	0	0	0	0	0
P07355	Annexin A2 OS=Homo sapiens GN=ANXA2 PE=1 SV=2 - [ANXA2_HUMAN]	YbeY-KO	1	0.796128	0	0.249743	0	0.146977	0.0718688	0.0984196	0.0207191	0.0170644	0.00512446	0.00560253	0.00287633	0	0.0119083	0	0.0241604	0	0	0	0	0
P07437	Tubulin beta chain OS=Homo sapiens GN=TUBB PE=1 SV=2 - [TBB5_HUMAN]	YbeY-KO	0	0	0	0	0	1	0.793475	0.99661	0	0	0	0	0	0	0	0	0	0	0	0	0	0
P07477	Trypsin-1 OS=Homo sapiens GN=PRSS1 PE=1 SV=1 - [TRY1_HUMAN]	YbeY-KO	0	0.009951	0	0.025737	0.0337852	0.0698244	0.0948142	0.0994283	0.274234	0.148265	0.120988	0.174724	0.263495	0.681911	0.225276	0.579829	0.244345	0.737036	1	0.724377	0.259698	0.536954
P07602	Proactivator polypeptide OS=Homo sapiens GN=PSAP PE=1 SV=2 - [SAP_HUMAN]	YbeY-KO	1	0.483202	0.155001	0	0	0	0	0	0	0	0	0	0	0	0	0	0	0	0	0	0	0
P07814	Bifunctional glutamate/proline--tRNA ligase OS=Homo sapiens GN=EPRS PE=1 SV=5 - [SYEP_HUMAN]	YbeY-KO	0	0	0	0	0	0	1	0	0	0.355291	0	0	0	0	0	0	0	0	0	0	0	0
P07942	Laminin subunit beta-1 OS=Homo sapiens GN=LAMB1 PE=1 SV=2 - [LAMB1_HUMAN]	YbeY-KO	0	1	0	0.637456	0	0.0709075	0	0	0	0	0	0	0	0	0	0	0	0	0	0	0	0
P07954	Fumarate hydratase, mitochondrial OS=Homo sapiens GN=FH PE=1 SV=3 - [FUMH_HUMAN]	YbeY-KO	0.291781	1	0.821644	0.737808	0.436438	0.225425	0.0874247	0.0786575	0.0337808	0.0314247	0.023011	0.0157616	0.0113452	0	0.00516164	0	0.0135562	0	0	0	0	0
P08069	Insulin-like growth factor 1 receptor OS=Homo sapiens GN=IGF1R PE=1 SV=1 - [IGF1R_HUMAN]	YbeY-KO	0	0	0	0	0	0	0	0	1	0	0	0	0	0	0	0	0	0	0	0	0	0
P08195	4F2 cell-surface antigen heavy chain OS=Homo sapiens GN=SLC3A2 PE=1 SV=3 - [4F2_HUMAN]	YbeY-KO	1	0.705472	0.507388	0	0	0.24728	0.21221	0.290145	0.0844455	0.0602371	0.031044	0.0453158	0.0285111	0	0.0629648	0.0225037	0.0746063	0	0	0	0	0
P08240	Signal recognition particle receptor subunit alpha OS=Homo sapiens GN=SRPR PE=1 SV=2 - [SRPR_HUMAN]	YbeY-KO	0.677711	1	0	0	0	0	0	0	0	0	0	0	0	0	0	0	0	0	0	0	0	0
P08559	Pyruvate dehydrogenase E1 component subunit alpha, somatic form, mitochondrial OS=Homo sapiens GN=PDHA1 PE=1 SV=3 - [ODPA_HUMAN]	YbeY-KO	0	0	0	0	0	0	0.0513468	0.0685796	0.069048	0.083403	0.07564	0.123256	0.142078	0.384139	1	0.663376	0.472143	0.207964	0.114539	0.0345156	0	0
P08574	Cytochrome c1, heme protein, mitochondrial OS=Homo sapiens GN=CYC1 PE=1 SV=3 - [CY1_HUMAN]	YbeY-KO	1	0.436976	0.499089	0	0	0	0.287067	0	0	0	0	0	0	0	0	0	0.237887	0	0	0	0	0
P08670	Vimentin OS=Homo sapiens GN=VIM PE=1 SV=4 - [VIME_HUMAN]	YbeY-KO	0	0	0	0	0	0	0	0	0	1	0	0	0	0	0	0	0	0	0	0	0	0
P08779	Keratin, type I cytoskeletal 16 OS=Homo sapiens GN=KRT16 PE=1 SV=4 - [K1C16_HUMAN]	YbeY-KO	0	0	0	0	0	0	0	0	0.0555415	0	0	0.251617	0.606048	0	1	0	0.21083	0	0	0	0	0
P09110	3-ketoacyl-CoA thiolase, peroxisomal OS=Homo sapiens GN=ACAA1 PE=1 SV=2 - [THIK_HUMAN]	YbeY-KO	0	1	0.272792	0.10642	0	0	0	0	0	0	0	0	0	0	0	0	0	0	0	0	0	0
P09543	2',3'-cyclic-nucleotide 3'-phosphodiesterase OS=Homo sapiens GN=CNP PE=1 SV=2 - [CN37_HUMAN]	YbeY-KO	1	0	0	0	0	0	0	0	0	0	0	0	0	0	0	0	0	0	0	0	0	0
P09622	Dihydrolipoyl dehydrogenase, mitochondrial OS=Homo sapiens GN=DLD PE=1 SV=2 - [DLDH_HUMAN]	YbeY-KO	0	0	0	0	0	0	1	0.783699	0.626611	0	0	0	0	0.0130268	0	0	0.157901	0	0	0	0	0
P0CG48	Polyubiquitin-C OS=Homo sapiens GN=UBC PE=1 SV=3 - [UBC_HUMAN]	YbeY-KO	1	0.647952	0.406869	0.422281	0.36878	0.286548	0.323426	0.270806	0.167878	0.124615	0.094749	0.137164	0.112175	0.187142	0.179877	0.125495	0.255834	0.097358	0.111185	0.0692646	0.0602708	0.00523007
P10412	Histone H1.4 OS=Homo sapiens GN=HIST1H1E PE=1 SV=2 - [H14_HUMAN]	YbeY-KO	0	0	0	0	0	0	0	0	0	0	0	0	0	0	0	0	0	0	0	0	0	1
P10515	Dihydrolipoyllysine-residue acetyltransferase component of pyruvate dehydrogenase complex, mitochondrial OS=Homo sapiens GN=DLAT PE=1 SV=3 - [ODP2_HUMAN]	YbeY-KO	0	0	0	0	0	0	0.01304	0.009959	0.02334	0.01607	0.02013	0.02567	0.09971	0.0762	1	0.2282	0.6077	0.01784	0.01278	0.00553	0.005505	0
P10745	Retinol-binding protein 3 OS=Homo sapiens GN=RBP3 PE=1 SV=2 - [RET3_HUMAN]	YbeY-KO	0	0	0	0	0	0	1	0	0	0	0	0	0	0	0	0	0	0	0	0	0	0
P10809	60 kDa heat shock protein, mitochondrial OS=Homo sapiens GN=HSPD1 PE=1 SV=2 - [CH60_HUMAN]	YbeY-KO	0.215195	0.180673	0.683786	0.693124	1	0.5515	0.204726	0.191992	0.0340549	0.0206565	0.00403084	0.00180815	0.00380023	0.00198217	0.00456282	0.00146435	0.0182937	0.00105659	0.000351443	0.00162988	0.00134409	0.000202603
P11021	78 kDa glucose-regulated protein OS=Homo sapiens GN=HSPA5 PE=1 SV=2 - [GRP78_HUMAN]	YbeY-KO	0.721429	0.928571	0.73961	1	0.611169	0.433701	0.253442	0.222987	0.145065	0.118377	0.0938961	0.0655195	0.0559221	0	0	0.0255065	0.0344351	0.0199091	0.0268052	0.0155	0	0.0363442
P11021;P11142	Heat shock cognate 71 kDa protein OS=Homo sapiens GN=HSPA8 PE=1 SV=1 - [HSP7C_HUMAN]|78 kDa glucose-regulated protein OS=Homo sapiens GN=HSPA5 PE=1 SV=2 - [GRP78_HUMAN]	YbeY-KO	0.873042	1	0.660099	0.649217	0.497279	0.258862	0.166447	0.145342	0	0	0	0	0	0	0	0	0	0	0	0	0	0
P11047	Laminin subunit gamma-1 OS=Homo sapiens GN=LAMC1 PE=1 SV=3 - [LAMC1_HUMAN]	YbeY-KO	0	0	0	0	0	0	0	1	0	0	0	0	0	0	0	0	0	0	0	0	0	0
P11142	Heat shock cognate 71 kDa protein OS=Homo sapiens GN=HSPA8 PE=1 SV=1 - [HSP7C_HUMAN]	YbeY-KO	0.864469	1	0.566545	0.636549	0.327513	0.220676	0	0.168417	0	0	0	0	0	0	0	0	0	0	0	0	0	0.128571
P11177	Pyruvate dehydrogenase E1 component subunit beta, mitochondrial OS=Homo sapiens GN=PDHB PE=1 SV=3 - [ODPB_HUMAN]	YbeY-KO	0	0	0	0	0	0	0.0829235	0	0.0789491	0.0765578	0.067228	0.142809	0.161772	0.262782	1	0.391714	0.323409	0.0299663	0.0304614	0.0217447	0.00413944	0
P11182	Lipoamide acyltransferase component of branched-chain alpha-keto acid dehydrogenase complex, mitochondrial OS=Homo sapiens GN=DBT PE=1 SV=3 - [ODB2_HUMAN]	YbeY-KO	0	0	0	0	0	1	0.983299	0.857516	0	0	0	0	0	0	0	0	0	0	0	0	0	0
P11310	Medium-chain specific acyl-CoA dehydrogenase, mitochondrial OS=Homo sapiens GN=ACADM PE=1 SV=1 - [ACADM_HUMAN]	YbeY-KO	0.338355	1	0.472484	0.462858	0.238544	0.112053	0	0	0	0	0	0	0	0	0	0	0	0	0	0	0	0
P11498	Pyruvate carboxylase, mitochondrial OS=Homo sapiens GN=PC PE=1 SV=2 - [PYC_HUMAN]	YbeY-KO	0	1	0	0	0.594795	0	0	0	0	0	0	0	0	0	0	0	0	0	0	0	0	0
P11532	Dystrophin OS=Homo sapiens GN=DMD PE=1 SV=3 - [DMD_HUMAN]	YbeY-KO	1	0	0.128457	0	0	0	0.3336	0	0	0	0	0.209486	0	0	0.650679	0	0	0	0	0	0	0
P11586	C-1-tetrahydrofolate synthase, cytoplasmic OS=Homo sapiens GN=MTHFD1 PE=1 SV=3 - [C1TC_HUMAN]	YbeY-KO	0	1	0	0	0	0	0	0	0	0	0	0	0	0	0	0	0	0	0	0	0	0
P12109	Collagen alpha-1(VI) chain OS=Homo sapiens GN=COL6A1 PE=1 SV=3 - [CO6A1_HUMAN]	YbeY-KO	0.34885	1	0	0	0	0	0	0	0	0	0	0	0	0	0	0	0	0	0	0	0	0
P12235	ADP/ATP translocase 1 OS=Homo sapiens GN=SLC25A4 PE=1 SV=4 - [ADT1_HUMAN]	YbeY-KO	0	0	0	0	0	0	0	0	0	0	0	0	0	0	0	0	1	0	0	0	0	0
P12235;P12236	ADP/ATP translocase 1 OS=Homo sapiens GN=SLC25A4 PE=1 SV=4 - [ADT1_HUMAN]|ADP/ATP translocase 3 OS=Homo sapiens GN=SLC25A6 PE=1 SV=4 - [ADT3_HUMAN]	YbeY-KO	1	0.716907	0.524468	0.119831	0.46024	0.0362368	0	0	0	0	0	0	0	0	0	0	0	0	0	0	0	0
P12236	ADP/ATP translocase 3 OS=Homo sapiens GN=SLC25A6 PE=1 SV=4 - [ADT3_HUMAN]	YbeY-KO	0	0	0	0.917205	1	0.409767	0.390401	0.343811	0.303677	0.239854	0.165815	0.270278	0.187398	0.183441	0	0.302835	0	0.157367	0.252961	0.226354	0.170755	0.181645
P12532	Creatine kinase U-type, mitochondrial OS=Homo sapiens GN=CKMT1A PE=1 SV=1 - [KCRU_HUMAN]	YbeY-KO	0	0.428072	1	0.869146	0.64812	0.216133	0	0	0	0	0	0	0	0	0	0	0	0	0	0	0	0
P12956	X-ray repair cross-complementing protein 6 OS=Homo sapiens GN=XRCC6 PE=1 SV=2 - [XRCC6_HUMAN]	YbeY-KO	0.548448	1	0.665099	0.340859	0	0	0	0	0	0	0	0	0	0	0	0	0	0	0	0	0	0
P13010	X-ray repair cross-complementing protein 5 OS=Homo sapiens GN=XRCC5 PE=1 SV=3 - [XRCC5_HUMAN]	YbeY-KO	0	1	0	0	0	0	0	0	0	0	0	0	0	0	0	0	0	0	0	0	0	0
P13073	Cytochrome c oxidase subunit 4 isoform 1, mitochondrial OS=Homo sapiens GN=COX4I1 PE=1 SV=1 - [COX41_HUMAN]	YbeY-KO	1	0.351305	0.187614	0	0.136673	0	0	0	0	0	0	0	0	0	0	0	0	0	0	0	0	0
P13196	5-aminolevulinate synthase, nonspecific, mitochondrial OS=Homo sapiens GN=ALAS1 PE=1 SV=2 - [HEM1_HUMAN]	YbeY-KO	0.500984	1	0.259727	0	0	0	0	0	0	0	0	0	0	0	0	0	0	0	0	0	0	0
P13473	Lysosome-associated membrane glycoprotein 2 OS=Homo sapiens GN=LAMP2 PE=1 SV=2 - [LAMP2_HUMAN]	YbeY-KO	0	1	0	0	0	0	0	0	0	0	0	0	0	0	0	0	0	0	0	0	0	0
P13639	Elongation factor 2 OS=Homo sapiens GN=EEF2 PE=1 SV=4 - [EF2_HUMAN]	YbeY-KO	0.31474	1	0.770127	0.703562	0.388713	0	0	0	0	0.00336093	0	0	0	0	0	0	0.00468679	0	0	0	0	0
P13645	Keratin, type I cytoskeletal 10 OS=Homo sapiens GN=KRT10 PE=1 SV=6 - [K1C10_HUMAN]	YbeY-KO	0.556199	0.0777713	0.15956	0.0998262	0.0691966	0.0584782	0.499228	0.103785	0.103708	0.0280997	0.038876	0.716686	0.357474	0.0304558	1	0.045365	0.887988	0.0187447	0.0134164	0.0158362	0.013905	0
P13647	Keratin, type II cytoskeletal 5 OS=Homo sapiens GN=KRT5 PE=1 SV=3 - [K2C5_HUMAN]	YbeY-KO	0	0	0	0	0	0	0	0	0.439687	0	0.304624	0	1	0	0	0.25838	0	0.371422	0.734769	0.31539	0.335699	0.5816
P13647;P35908;P48668	Keratin, type II cytoskeletal 2 epidermal OS=Homo sapiens GN=KRT2 PE=1 SV=2 - [K22E_HUMAN]|Keratin, type II cytoskeletal 6B OS=Homo sapiens GN=KRT6B PE=1 SV=5 - [K2C6B_HUMAN]|Keratin, type II cytoskeletal 6C OS=Homo sapiens GN=KRT6C PE=1 SV=3 - [K2C6C_HUMAN]|Keratin, type II cytoskeletal 5 OS=Homo sapiens GN=KRT5 PE=1 SV=3 - [K2C5_HUMAN]	YbeY-KO	0.212351	0.0932656	0	0.190877	0.135832	0.12216	0.4554	0.32249	0.277764	0	0	0.342058	0.499619	0.072249	1	0	0.659466	0.0118602	0	0	0	0
P13647;P35908;P48668;Q14CN4;Q86Y46	Keratin, type II cytoskeletal 2 epidermal OS=Homo sapiens GN=KRT2 PE=1 SV=2 - [K22E_HUMAN]|Keratin, type II cytoskeletal 6B OS=Homo sapiens GN=KRT6B PE=1 SV=5 - [K2C6B_HUMAN]|Keratin, type II cytoskeletal 6C OS=Homo sapiens GN=KRT6C PE=1 SV=3 - [K2C6C_HUMAN]|Keratin, type II cytoskeletal 5 OS=Homo sapiens GN=KRT5 PE=1 SV=3 - [K2C5_HUMAN]|Keratin, type II cytoskeletal 8 OS=Homo sapiens GN=KRT8 PE=…	YbeY-KO	0	0	0	0	0	0	0	0	0.37545	0	0	0.240474	1	0	0.609953	0	0	0.0969668	0	0	0	0
P13647;P48668	Keratin, type II cytoskeletal 6B OS=Homo sapiens GN=KRT6B PE=1 SV=5 - [K2C6B_HUMAN]|Keratin, type II cytoskeletal 6C OS=Homo sapiens GN=KRT6C PE=1 SV=3 - [K2C6C_HUMAN]|Keratin, type II cytoskeletal 5 OS=Homo sapiens GN=KRT5 PE=1 SV=3 - [K2C5_HUMAN]	YbeY-KO	0	0	0	0	0	0	0	0	0	0	0	0.289133	0.500059	0	1	0	0	0	0	0	0	0
P13667	Protein disulfide-isomerase A4 OS=Homo sapiens GN=PDIA4 PE=1 SV=2 - [PDIA4_HUMAN]	YbeY-KO	1	0.481213	0	0.265558	0.209785	0.0852577	0	0.0663405	0	0.025773	0	0	0	0	0	0	0	0	0	0	0	0
P13674	Prolyl 4-hydroxylase subunit alpha-1 OS=Homo sapiens GN=P4HA1 PE=1 SV=2 - [P4HA1_HUMAN]	YbeY-KO	0	0	0	0	0	1	0	0.739441	0	0	0	0	0	0	0	0	0	0	0	0	0	0
P13804	Electron transfer flavoprotein subunit alpha, mitochondrial OS=Homo sapiens GN=ETFA PE=1 SV=1 - [ETFA_HUMAN]	YbeY-KO	1	0.60961	0.369069	0.371471	0.267297	0.153544	0.0615015	0.0958258	0.0443243	0.0435736	0.032042	0.016955	0.00638138	0	0	0	0.0118258	0	0	0	0	0
P13861	cAMP-dependent protein kinase type II-alpha regulatory subunit OS=Homo sapiens GN=PRKAR2A PE=1 SV=2 - [KAP2_HUMAN]	YbeY-KO	0	1	0	0	0	0	0	0	0	0	0	0	0	0	0	0	0	0	0	0	0	0
P13995	Bifunctional methylenetetrahydrofolate dehydrogenase/cyclohydrolase, mitochondrial OS=Homo sapiens GN=MTHFD2 PE=1 SV=2 - [MTDC_HUMAN]	YbeY-KO	0.114807	1	0.029926	0	0.0772078	0	0	0	0	0	0	0	0	0	0	0	0	0	0	0	0	0
P14314	Glucosidase 2 subunit beta OS=Homo sapiens GN=PRKCSH PE=1 SV=2 - [GLU2B_HUMAN]	YbeY-KO	0	0	1	0.876143	0.555943	0.405569	0.157772	0.177889	0.0392768	0.0459019	0	0	0	0	0	0	0	0	0	0	0	0
P14618	Pyruvate kinase isozymes M1/M2 OS=Homo sapiens GN=PKM PE=1 SV=4 - [KPYM_HUMAN]	YbeY-KO	1	0.832264	0	0	0	0	0.133139	0	0	0	0	0	0	0	0	0	0	0	0	0	0	0
P14625	Endoplasmin OS=Homo sapiens GN=HSP90B1 PE=1 SV=1 - [ENPL_HUMAN]	YbeY-KO	0.633428	1	0.456601	0.386556	0.22063	0.110517	0.05652	0.061627	0.0271901	0.0310254	0.0184053	0.0159063	0.00622931	0	0	0	0.0156964	0	0	0	0	0
P15311	Ezrin OS=Homo sapiens GN=EZR PE=1 SV=4 - [EZRI_HUMAN]	YbeY-KO	1	0	0	0.28239	0.119388	0	0	0	0	0	0	0	0	0	0	0	0	0	0	0	0	0
P15311;P26038	Ezrin OS=Homo sapiens GN=EZR PE=1 SV=4 - [EZRI_HUMAN]|Moesin OS=Homo sapiens GN=MSN PE=1 SV=3 - [MOES_HUMAN]	YbeY-KO	1	0.626077	0	0	0	0	0	0	0	0	0	0	0	0	0	0	0	0	0	0	0	0
P15924	Desmoplakin OS=Homo sapiens GN=DSP PE=1 SV=3 - [DESP_HUMAN]	YbeY-KO	0	0	0	0	0	0	0	0	0	0	0	0	0	0	1	0	0.308364	0	0	0	0	0
P16219	Short-chain specific acyl-CoA dehydrogenase, mitochondrial OS=Homo sapiens GN=ACADS PE=1 SV=1 - [ACADS_HUMAN]	YbeY-KO	0	1	0.418762	0.349619	0	0	0	0	0	0	0	0	0	0	0	0	0	0	0	0	0	0
P16435	NADPH--cytochrome P450 reductase OS=Homo sapiens GN=POR PE=1 SV=2 - [NCPR_HUMAN]	YbeY-KO	1	0.812763	0.361228	0	0	0	0	0	0	0	0	0	0	0	0	0	0	0	0	0	0	0
P16615	Sarcoplasmic/endoplasmic reticulum calcium ATPase 2 OS=Homo sapiens GN=ATP2A2 PE=1 SV=1 - [AT2A2_HUMAN]	YbeY-KO	0.62865	1	0.638017	0.544738	0.445014	0.289256	0.448044	0.244793	0.115978	0.0698623	0.0462479	0.118898	0.107383	0	0.170413	0	0.181433	0	0	0	0	0
P17980	26S protease regulatory subunit 6A OS=Homo sapiens GN=PSMC3 PE=1 SV=3 - [PRS6A_HUMAN]	YbeY-KO	0	0	0	0	0	0	0	0	0	0	0	0	0	0	0	0	0	0	1	0	0	0
P17987	T-complex protein 1 subunit alpha OS=Homo sapiens GN=TCP1 PE=1 SV=1 - [TCPA_HUMAN]	YbeY-KO	0	0	0	0	0.234916	0.246861	1	0.342266	0.0732159	0.0477642	0	0	0	0	0	0	0.0109081	0	0	0	0	0
P18124	60S ribosomal protein L7 OS=Homo sapiens GN=RPL7 PE=1 SV=1 - [RL7_HUMAN]	YbeY-KO	0	0	0	0	0	0	0	0	0	0	0	0	0	0	0	0	0	0	0	0	0	1
P18859	ATP synthase-coupling factor 6, mitochondrial OS=Homo sapiens GN=ATP5J PE=1 SV=1 - [ATP5J_HUMAN]	YbeY-KO	0	0	0	0	0	0	0	0	0.562951	0.373211	0.487687	0.309928	0.747088	0.889074	0.843594	0.811425	0.362562	0.575153	1	0.682196	0.364504	0.472435
P19338	Nucleolin OS=Homo sapiens GN=NCL PE=1 SV=3 - [NUCL_HUMAN]	YbeY-KO	1	0	0	0	0	0	0	0	0	0	0	0	0	0	0	0	0	0	0	0	0	0
P19367	Hexokinase-1 OS=Homo sapiens GN=HK1 PE=1 SV=3 - [HXK1_HUMAN]	YbeY-KO	0.524479	1	0.0983519	0.0186234	0.117741	0	0	0	0	0	0	0	0	0	0	0	0	0	0	0	0	0
P19367;P52789	Hexokinase-1 OS=Homo sapiens GN=HK1 PE=1 SV=3 - [HXK1_HUMAN]|Hexokinase-2 OS=Homo sapiens GN=HK2 PE=1 SV=2 - [HXK2_HUMAN]	YbeY-KO	1	0.836364	0.279447	0	0	0	0	0	0	0	0	0	0	0	0	0	0	0	0	0	0	0
P19883	Follistatin OS=Homo sapiens GN=FST PE=1 SV=2 - [FST_HUMAN]	YbeY-KO	0	0	0	0	0	0	0	0	0	0	1	0	0	0	0	0	0	0	0	0	0	0
P20674	Cytochrome c oxidase subunit 5A, mitochondrial OS=Homo sapiens GN=COX5A PE=1 SV=2 - [COX5A_HUMAN]	YbeY-KO	1	0.420795	0	0.334821	0	0	0	0	0.0768145	0.0578485	0.0592022	0.0384217	0	0	0	0	0	0	0	0	0	0
P21333	Filamin-A OS=Homo sapiens GN=FLNA PE=1 SV=4 - [FLNA_HUMAN]	YbeY-KO	0	0.519348	0.928191	1	0.624269	0.671543	0.174003	0.238431	0.0423471	0.0270612	0.0279654	0	0	0	0	0	0	0	0	0	0	0
P21333;Q14315	Filamin-A OS=Homo sapiens GN=FLNA PE=1 SV=4 - [FLNA_HUMAN]|Filamin-C OS=Homo sapiens GN=FLNC PE=1 SV=3 - [FLNC_HUMAN]	YbeY-KO	0	1	0	0	0.2776	0.0641751	0.111065	0.0608557	0	0	0	0	0	0	0	0	0	0	0	0	0	0
P21796	Voltage-dependent anion-selective channel protein 1 OS=Homo sapiens GN=VDAC1 PE=1 SV=2 - [VDAC1_HUMAN]	YbeY-KO	0	0	0	0	0	0	0	0	0	0	0	0	0	0	0.464803	0.321622	1	0	0.574109	0	0	0.264576
P22033	Methylmalonyl-CoA mutase, mitochondrial OS=Homo sapiens GN=MUT PE=1 SV=4 - [MUTA_HUMAN]	YbeY-KO	1	0	0	0	0	0	0	0	0	0	0	0	0	0	0	0	0	0	0	0	0	0
P22570	NADPH:adrenodoxin oxidoreductase, mitochondrial OS=Homo sapiens GN=FDXR PE=1 SV=3 - [ADRO_HUMAN]	YbeY-KO	1	0	0.625853	0.210148	0	0.102816	0	0.0264607	0	0	0	0	0	0	0	0	0	0	0	0	0	0
P22695	Cytochrome b-c1 complex subunit 2, mitochondrial OS=Homo sapiens GN=UQCRC2 PE=1 SV=3 - [QCR2_HUMAN]	YbeY-KO	1	0.701875	0.908435	0.570224	0.318745	0	0	0	0	0	0	0	0	0	0	0	0	0	0	0	0	0
P22830	Ferrochelatase, mitochondrial OS=Homo sapiens GN=FECH PE=1 SV=2 - [HEMH_HUMAN]	YbeY-KO	1	0.990203	0	0	0	0	0	0	0	0	0	0	0	0	0	0	0	0	0	0	0	0
P23246	Splicing factor, proline- and glutamine-rich OS=Homo sapiens GN=SFPQ PE=1 SV=2 - [SFPQ_HUMAN]	YbeY-KO	0	1	0.465137	0	0	0	0	0	0	0	0	0	0	0	0	0	0	0	0	0	0	0
P23284	Peptidyl-prolyl cis-trans isomerase B OS=Homo sapiens GN=PPIB PE=1 SV=2 - [PPIB_HUMAN]	YbeY-KO	1	0.509307	0.203723	0.180803	0.114555	0.0403902	0.0389325	0.0358152	0	0	0	0	0	0	0	0	0	0	0	0	0	0
P23368	NAD-dependent malic enzyme, mitochondrial OS=Homo sapiens GN=ME2 PE=1 SV=1 - [MAOM_HUMAN]	YbeY-KO	0	0.667212	1	0.382156	0.317398	0.22855	0.0708401	0.0696506	0	0	0	0	0	0	0	0	0	0	0	0	0	0
P23434	Glycine cleavage system H protein, mitochondrial OS=Homo sapiens GN=GCSH PE=1 SV=2 - [GCSH_HUMAN]	YbeY-KO	1	0.380959	0	0.157731	0	0	0	0	0	0	0	0	0	0	0	0	0	0	0	0	0	0
P23528	Cofilin-1 OS=Homo sapiens GN=CFL1 PE=1 SV=3 - [COF1_HUMAN]	YbeY-KO	1	0	0	0	0	0	0	0	0	0	0	0	0	0	0	0	0	0	0	0	0	0
P23786	Carnitine O-palmitoyltransferase 2, mitochondrial OS=Homo sapiens GN=CPT2 PE=1 SV=2 - [CPT2_HUMAN]	YbeY-KO	1	0.65573	0.3835	0	0.159058	0	0.0774608	0.0435283	0.0139467	0	0	0	0	0	0	0	0	0	0	0	0	0
P24539	ATP synthase subunit b, mitochondrial OS=Homo sapiens GN=ATP5F1 PE=1 SV=2 - [AT5F1_HUMAN]	YbeY-KO	0	0	0	0	0	0	0.274592	0.302117	0.36588	0.352148	0.361887	0.523835	0.0758621	0.571385	0	0.501573	0.731397	0.701149	1	0.449425	0.180581	0.243436
P24752	Acetyl-CoA acetyltransferase, mitochondrial OS=Homo sapiens GN=ACAT1 PE=1 SV=1 - [THIL_HUMAN]	YbeY-KO	0.518067	1	0.806664	0.868137	0.394885	0.342093	0.07771	0.15962	0.0584702	0.050962	0.0638667	0.0305725	0	0	0	0	0	0	0	0	0	0.0461286
P25311	Zinc-alpha-2-glycoprotein OS=Homo sapiens GN=AZGP1 PE=1 SV=2 - [ZA2G_HUMAN]	YbeY-KO	0	0	0	0	0	0	0	0	0	0	0	0	0	1	0	0	0	0	0	0	0	0
P25325	3-mercaptopyruvate sulfurtransferase OS=Homo sapiens GN=MPST PE=1 SV=3 - [THTM_HUMAN]	YbeY-KO	1	0	0.471756	0	0	0.128152	0	0	0	0	0	0	0	0	0	0	0	0	0	0	0	0
P25705	ATP synthase subunit alpha, mitochondrial OS=Homo sapiens GN=ATP5A1 PE=1 SV=1 - [ATPA_HUMAN]	YbeY-KO	0.0340987	0.0393352	0.0908842	0.18684	0.281563	0.353393	0.768334	0.531323	0.551131	0.429815	0.347224	0.854695	0.528101	0.408499	0.97464	0.434887	1	0.155106	0.180192	0.094928	0.0808088	0.00605003
P26038	Moesin OS=Homo sapiens GN=MSN PE=1 SV=3 - [MOES_HUMAN]	YbeY-KO	1	0.709367	0.421266	0.539241	0.279544	0.252506	0	0	0	0	0	0	0	0	0	0	0	0	0	0	0	0
P26373	60S ribosomal protein L13 OS=Homo sapiens GN=RPL13 PE=1 SV=4 - [RL13_HUMAN]	YbeY-KO	0	0	0	0	0	0	0	0	0	0	0	0	0	0	0	0	0	0	0	0	0	1
P26440	Isovaleryl-CoA dehydrogenase, mitochondrial OS=Homo sapiens GN=IVD PE=1 SV=1 - [IVD_HUMAN]	YbeY-KO	0	1	0	0	0	0	0	0	0	0	0	0	0	0	0	0	0	0	0	0	0	0
P26641	Elongation factor 1-gamma OS=Homo sapiens GN=EEF1G PE=1 SV=3 - [EF1G_HUMAN]	YbeY-KO	0	0	0	0	0	0	1	0	0	0	0	0	0	0	0	0	0	0	0	0	0	0
P27144	Adenylate kinase isoenzyme 4, mitochondrial OS=Homo sapiens GN=AK4 PE=1 SV=1 - [KAD4_HUMAN]	YbeY-KO	1	0	0.370132	0	0	0	0	0	0	0	0	0	0	0	0	0	0	0	0	0	0	0
P27708	CAD protein OS=Homo sapiens GN=CAD PE=1 SV=3 - [PYR1_HUMAN]	YbeY-KO	0	0	0	0	0	0	1	0.712092	0	0	0	0	0	0	0	0	0	0	0	0	0	0
P27797	Calreticulin OS=Homo sapiens GN=CALR PE=1 SV=1 - [CALR_HUMAN]	YbeY-KO	1	0.714753	0.238176	0.456598	0.227227	0.139406	0	0.0932611	0	0.0575686	0.0519697	0	0	0	0	0	0	0	0	0	0	0
P27824	Calnexin OS=Homo sapiens GN=CANX PE=1 SV=2 - [CALX_HUMAN]	YbeY-KO	1	0.659495	0.236141	0.140658	0.145942	0	0.0735375	0.0405666	0.0216616	0.0209877	0.0157734	0.0244564	0.0132695	0	0.0211332	0	0.0353905	0	0	0	0	0
P28331	NADH-ubiquinone oxidoreductase 75 kDa subunit, mitochondrial OS=Homo sapiens GN=NDUFS1 PE=1 SV=3 - [NDUS1_HUMAN]	YbeY-KO	0	0	0	0	0	0	0	1	0	0	0	0	0	0	0	0	0	0	0	0	0	0
P28838	Cytosol aminopeptidase OS=Homo sapiens GN=LAP3 PE=1 SV=3 - [AMPL_HUMAN]	YbeY-KO	0.527639	1	0.472533	0.197865	0.425693	0.122628	0	0.069554	0	0	0	0	0	0	0	0	0	0	0	0	0	0
P29966	Myristoylated alanine-rich C-kinase substrate OS=Homo sapiens GN=MARCKS PE=1 SV=4 - [MARCS_HUMAN]	YbeY-KO	1	0	0	0.410247	0	0	0	0	0	0	0	0	0	0	0	0	0	0	0	0	0	0
P30038	Delta-1-pyrroline-5-carboxylate dehydrogenase, mitochondrial OS=Homo sapiens GN=ALDH4A1 PE=1 SV=3 - [AL4A1_HUMAN]	YbeY-KO	0.851665	1	0.382579	0.209564	0	0	0	0	0	0	0	0	0	0	0	0	0	0	0	0	0	0
P30040	Endoplasmic reticulum resident protein 29 OS=Homo sapiens GN=ERP29 PE=1 SV=4 - [ERP29_HUMAN]	YbeY-KO	1	0.614737	0.314486	0	0	0	0	0	0	0	0	0	0	0	0	0	0	0	0	0	0	0
P30042	ES1 protein homolog, mitochondrial OS=Homo sapiens GN=C21orf33 PE=1 SV=3 - [ES1_HUMAN]	YbeY-KO	1	0.453656	0.229709	0.151644	0	0	0.0862734	0	0	0.0208182	0	0	0	0	0	0	0	0	0	0	0	0
P30044	Peroxiredoxin-5, mitochondrial OS=Homo sapiens GN=PRDX5 PE=1 SV=4 - [PRDX5_HUMAN]	YbeY-KO	1	0.515904	0.188597	0.0690023	0	0.0295724	0.00973743	0	0	0	0	0	0	0	0	0	0	0	0	0	0	0
P30048	Thioredoxin-dependent peroxide reductase, mitochondrial OS=Homo sapiens GN=PRDX3 PE=1 SV=3 - [PRDX3_HUMAN]	YbeY-KO	1	0.740851	0.39911	0.237883	0.188032	0.0917112	0.0997033	0.051998	0	0.018368	0.00682394	0.01091	0.00434718	0	0.00579228	0	0.0168942	0	0	0	0	0
P30049	ATP synthase subunit delta, mitochondrial OS=Homo sapiens GN=ATP5D PE=1 SV=2 - [ATPD_HUMAN]	YbeY-KO	0.245733	0	0.218393	0.333969	0.398094	0.320381	0.752527	0.404474	0.464043	0.332229	0.412676	0.815742	0.645816	0.416239	1	0.465452	0.869097	0	0.76512	0.493206	0.290472	0.689727
P30084	Enoyl-CoA hydratase, mitochondrial OS=Homo sapiens GN=ECHS1 PE=1 SV=4 - [ECHM_HUMAN]	YbeY-KO	0	1	0.775452	0.723727	0.369869	0.253243	0	0.129433	0	0	0.0246798	0	0	0	0	0	0	0	0	0	0	0
P30101	Protein disulfide-isomerase A3 OS=Homo sapiens GN=PDIA3 PE=1 SV=4 - [PDIA3_HUMAN]	YbeY-KO	1	0.73112	0.521162	0.521992	0.293223	0.224011	0	0.16036	0.0590318	0.0687137	0.0895159	0	0	0	0	0	0	0	0	0	0	0
P30405	Peptidyl-prolyl cis-trans isomerase F, mitochondrial OS=Homo sapiens GN=PPIF PE=1 SV=1 - [PPIF_HUMAN]	YbeY-KO	1	0.428074	0.354308	0.244724	0.192856	0.135605	0.056515	0.0853049	0.0327202	0.0235818	0.00922556	0	0	0	0	0	0	0	0	0	0	0
P30519	Heme oxygenase 2 OS=Homo sapiens GN=HMOX2 PE=1 SV=2 - [HMOX2_HUMAN]	YbeY-KO	1	0.587701	0.378209	0.352358	0.226746	0.139642	0	0.0705672	0	0	0	0	0	0	0	0	0	0	0	0	0	0
P30837	Aldehyde dehydrogenase X, mitochondrial OS=Homo sapiens GN=ALDH1B1 PE=1 SV=3 - [AL1B1_HUMAN]	YbeY-KO	0.283837	0.774559	0.979849	1	0.560873	0	0.296935	0.269689	0.0191142	0.0243115	0.00696054	0.0105206	0	0	0	0	0.00722082	0	0	0	0	0
P31040	Succinate dehydrogenase [ubiquinone] flavoprotein subunit, mitochondrial OS=Homo sapiens GN=SDHA PE=1 SV=2 - [DHSA_HUMAN]	YbeY-KO	0.900193	1	0.177264	0.114066	0.0882274	0	0	0.0147206	0	0	0	0	0	0	0	0	0	0	0	0	0	0
P31930	Cytochrome b-c1 complex subunit 1, mitochondrial OS=Homo sapiens GN=UQCRC1 PE=1 SV=3 - [QCR1_HUMAN]	YbeY-KO	0	0	1	0.584142	0.389952	0.224402	0	0.0873548	0	0	0	0	0	0	0	0	0	0	0	0	0	0
P31937	3-hydroxyisobutyrate dehydrogenase, mitochondrial OS=Homo sapiens GN=HIBADH PE=1 SV=2 - [3HIDH_HUMAN]	YbeY-KO	0	1	0.6	0	0	0	0	0	0	0	0	0	0	0	0	0	0	0	0	0	0	0
P31944	Caspase-14 OS=Homo sapiens GN=CASP14 PE=1 SV=2 - [CASPE_HUMAN]	YbeY-KO	0	0	0	0	0	0	1	0	0	0	0	0	0	0	0	0	0	0	0	0	0	0
P32322	Pyrroline-5-carboxylate reductase 1, mitochondrial OS=Homo sapiens GN=PYCR1 PE=1 SV=2 - [P5CR1_HUMAN]	YbeY-KO	0.296197	0.7502	0.785428	1	0.457166	0.194075	0.028779	0.0207446	0.0115973	0.00376982	0	0	0	0	0	0	0	0	0	0	0	0
P32322;Q96C36	Pyrroline-5-carboxylate reductase 1, mitochondrial OS=Homo sapiens GN=PYCR1 PE=1 SV=2 - [P5CR1_HUMAN]|Pyrroline-5-carboxylate reductase 2 OS=Homo sapiens GN=PYCR2 PE=1 SV=1 - [P5CR2_HUMAN]	YbeY-KO	0	0	1	0.728165	0.780937	0.322356	0	0	0	0	0	0	0	0	0	0	0	0	0	0	0	0
P33121	Long-chain-fatty-acid--CoA ligase 1 OS=Homo sapiens GN=ACSL1 PE=1 SV=1 - [ACSL1_HUMAN]	YbeY-KO	0.114796	1	0	0	0	0	0	0	0	0	0	0	0	0	0	0	0	0	0	0	0	0
P34897	Serine hydroxymethyltransferase, mitochondrial OS=Homo sapiens GN=SHMT2 PE=1 SV=3 - [GLYM_HUMAN]	YbeY-KO	0.250045	1	0.721829	0.559971	0.380149	0.152876	0.0931773	0.076066	0.0248594	0.018454	0	0.0146652	0.00849029	0	0	0	0.0150898	0	0	0	0	0
P35030	Trypsin-3 OS=Homo sapiens GN=PRSS3 PE=1 SV=2 - [TRY3_HUMAN]	YbeY-KO	0	0	0	0	0	0	0	0	0	0	0	1	0	0	0	0	0	0	0	0.387201	0	0.0845618
P35221	Catenin alpha-1 OS=Homo sapiens GN=CTNNA1 PE=1 SV=1 - [CTNA1_HUMAN]	YbeY-KO	0	0	1	0.554823	0	0	0	0	0	0	0	0	0	0	0	0	0	0	0	0	0	0
P35222	Catenin beta-1 OS=Homo sapiens GN=CTNNB1 PE=1 SV=1 - [CTNB1_HUMAN]	YbeY-KO	0	1	0	0	0	0	0	0	0	0	0	0	0	0	0	0	0	0	0	0	0	0
P35232	Prohibitin OS=Homo sapiens GN=PHB PE=1 SV=1 - [PHB_HUMAN]	YbeY-KO	0	0	0	0	0	0	0	0	0	0.0936626	0.0325292	0.168811	0.21367	0.223243	0.817346	0.280107	1	0.21884	0.177274	0.193375	0	0.0185813
P35270	Sepiapterin reductase OS=Homo sapiens GN=SPR PE=1 SV=1 - [SPRE_HUMAN]	YbeY-KO	1	0	0	0	0	0	0	0	0	0	0	0	0	0	0	0	0	0	0	0	0	0
P35527	Keratin, type I cytoskeletal 9 OS=Homo sapiens GN=KRT9 PE=1 SV=3 - [K1C9_HUMAN]	YbeY-KO	0.137058	0.0937832	0.0809071	0.104469	0.0660177	0.0313717	0.229867	0.115221	0.0833628	0.0399115	0.0777655	0.890708	0.497566	0.0422345	1	0.0637389	0.827876	0.117854	0.168473	0.0533407	0.0489381	0.121681
P35580	Myosin-10 OS=Homo sapiens GN=MYH10 PE=1 SV=3 - [MYH10_HUMAN]	YbeY-KO	0	0	0	1	0	0	0	0	0	0	0	0	0	0	0	0	0	0	0	0	0	0
P35908	Keratin, type II cytoskeletal 2 epidermal OS=Homo sapiens GN=KRT2 PE=1 SV=2 - [K22E_HUMAN]	YbeY-KO	0	0	1	0.337999	0.296431	0.293632	0	0.490973	0.354304	0.115045	0.0211896	0.221484	0.268579	0.056592	0.528481	0.0764871	0.687474	0	0.0135759	0.0168999	0.00555563	0
P35908;P48668	Keratin, type II cytoskeletal 2 epidermal OS=Homo sapiens GN=KRT2 PE=1 SV=2 - [K22E_HUMAN]|Keratin, type II cytoskeletal 6B OS=Homo sapiens GN=KRT6B PE=1 SV=5 - [K2C6B_HUMAN]|Keratin, type II cytoskeletal 6C OS=Homo sapiens GN=KRT6C PE=1 SV=3 - [K2C6C_HUMAN]|Keratin, type II cytoskeletal 4 OS=Homo sapiens GN=KRT4 PE=1 SV=4 - [K2C4_HUMAN]	YbeY-KO	0	0	0.270464	0.177282	0	0	0.184683	0	0.210137	0	0	0.498542	0.825858	0.142296	1	0.0922965	0.419489	0	0.203185	0	0	0.213725
P36542	ATP synthase subunit gamma, mitochondrial OS=Homo sapiens GN=ATP5C1 PE=1 SV=1 - [ATPG_HUMAN]	YbeY-KO	0	0	0	0.15725	0.32615	0.3574	0.649	0.49015	0.4741	0.46175	0.2889	0.589	0.3921	0.3709	0.936	0.4426	1	0	0.08495	0.1305	0	0.010905
P36551	Coproporphyrinogen-III oxidase, mitochondrial OS=Homo sapiens GN=CPOX PE=1 SV=3 - [HEM6_HUMAN]	YbeY-KO	1	0.66403	0.15452	0	0	0	0	0	0	0	0	0	0	0	0	0	0	0	0	0	0	0
P36776	Lon protease homolog, mitochondrial OS=Homo sapiens GN=LONP1 PE=1 SV=2 - [LONM_HUMAN]	YbeY-KO	0.982466	1	0.463179	0.369683	0.405882	0.144287	0.254921	0.102545	0.0381731	0.0216063	0.0137274	0.0178054	0.00643665	0	0	0	0.0204751	0	0	0	0	0
P36957	Dihydrolipoyllysine-residue succinyltransferase component of 2-oxoglutarate dehydrogenase complex, mitochondrial OS=Homo sapiens GN=DLST PE=1 SV=4 - [ODO2_HUMAN]	YbeY-KO	0	0	0	0	0	0.106649	1	0.811671	0.487533	0	0.0568877	0.102882	0.00652166	0.00374889	0.0435013	0	0	0	0	0	0	0
P38117	Electron transfer flavoprotein subunit beta OS=Homo sapiens GN=ETFB PE=1 SV=3 - [ETFB_HUMAN]	YbeY-KO	1	0.751391	0.368135	0.407452	0	0	0	0	0.0966852	0.100944	0.0469635	0	0	0	0	0	0	0	0	0	0	0
P38646	Stress-70 protein, mitochondrial OS=Homo sapiens GN=HSPA9 PE=1 SV=2 - [GRP75_HUMAN]	YbeY-KO	0.97099	1	0.714733	0.853527	0.600967	0.396189	0.247014	0.2719	0.119568	0.101991	0.0717008	0.0489192	0.0246786	0.0107765	0.0226337	0.0115159	0.0299772	0.0166041	0.0179465	0.0156542	0.00979522	0.0194084
P39656	Dolichyl-diphosphooligosaccharide--protein glycosyltransferase 48 kDa subunit OS=Homo sapiens GN=DDOST PE=1 SV=4 - [OST48_HUMAN]	YbeY-KO	0	0	0	0	0	0	0	0	0	0	0	0	0.218761	0	0	0	1	0.0586056	0	0	0	0
P40227	T-complex protein 1 subunit zeta OS=Homo sapiens GN=CCT6A PE=1 SV=3 - [TCPZ_HUMAN]	YbeY-KO	0	0	0	0	0.300373	1	0.834472	0.592857	0.0650311	0.0258385	0	0	0	0	0	0	0	0	0	0	0	0
P40926	Malate dehydrogenase, mitochondrial OS=Homo sapiens GN=MDH2 PE=1 SV=3 - [MDHM_HUMAN]	YbeY-KO	0.48713	1	0.530566	0.28742	0.282046	0.14926	0.10148	0.0882561	0.0328507	0.0264189	0.00759331	0.00929215	0.00262934	0.000309556	0.000999356	0.00113385	0.0179505	0	0	0.000370013	0.000313481	0
P40939	Trifunctional enzyme subunit alpha, mitochondrial OS=Homo sapiens GN=HADHA PE=1 SV=2 - [ECHA_HUMAN]	YbeY-KO	0	0	0	0	0.303593	0.215045	1	0.264671	0.0942365	0.0311826	0.00527695	0.071729	0.0138024	0	0.064491	0	0.115269	0	0	0	0	0
P41250	Glycine--tRNA ligase OS=Homo sapiens GN=GARS PE=1 SV=3 - [SYG_HUMAN]	YbeY-KO	0.764642	1	0.571651	0.41028	0	0	0.0756698	0.0569782	0	0	0	0	0	0	0	0	0	0	0	0	0	0
P42126	Enoyl-CoA delta isomerase 1, mitochondrial OS=Homo sapiens GN=ECI1 PE=1 SV=1 - [ECI1_HUMAN]	YbeY-KO	0.352909	1	0.628809	0.323657	0.362327	0.288255	0.085651	0	0.0376842	0.0548476	0.0115679	0.0133629	0	0	0	0	0.0150139	0	0	0	0	0
P42356	Phosphatidylinositol 4-kinase alpha OS=Homo sapiens GN=PI4KA PE=1 SV=3 - [PI4KA_HUMAN]	YbeY-KO	0	0	0	0	0	0	1	0	0	0	0	0	0	0	0	0	0	0	0	0	0	0
P42704	Leucine-rich PPR motif-containing protein, mitochondrial OS=Homo sapiens GN=LRPPRC PE=1 SV=3 - [LPPRC_HUMAN]	YbeY-KO	0	0	0.944339	1	0.921464	0.733511	0.268509	0.447579	0.188067	0.113229	0.0770492	0.039878	0.00624476	0.0119443	0.0278727	0.0073008	0.0245635	0	0	0.00667556	0.00453298	0.0019146
P42765	3-ketoacyl-CoA thiolase, mitochondrial OS=Homo sapiens GN=ACAA2 PE=1 SV=2 - [THIM_HUMAN]	YbeY-KO	0.475964	1	0.574283	0.624036	0.312463	0.20366	0.084273	0.097636	0.0523838	0.0529476	0.0430762	0.0320079	0.0194758	0	0	0	0	0	0	0	0	0
P43155	Carnitine O-acetyltransferase OS=Homo sapiens GN=CRAT PE=1 SV=5 - [CACP_HUMAN]	YbeY-KO	1	0.84434	0	0	0	0	0	0	0	0	0	0	0	0	0	0	0	0	0	0	0	0
P43304	Glycerol-3-phosphate dehydrogenase, mitochondrial OS=Homo sapiens GN=GPD2 PE=1 SV=3 - [GPDM_HUMAN]	YbeY-KO	0	1	0.542179	0	0	0	0	0.0613432	0	0	0	0	0	0	0	0	0	0	0	0	0	0
P43307	Translocon-associated protein subunit alpha OS=Homo sapiens GN=SSR1 PE=1 SV=3 - [SSRA_HUMAN]	YbeY-KO	0	0	0	0	0	0	0	0	0	0	0	0	0	0	0	0.650024	0	0	0	0	0	1
P43897	Elongation factor Ts, mitochondrial OS=Homo sapiens GN=TSFM PE=1 SV=2 - [EFTS_HUMAN]	YbeY-KO	1	0.511677	0	0	0.252021	0.131737	0.0860778	0	0.0587051	0.0485928	0	0	0	0	0	0	0	0	0	0	0	0
P45880	Voltage-dependent anion-selective channel protein 2 OS=Homo sapiens GN=VDAC2 PE=1 SV=2 - [VDAC2_HUMAN]	YbeY-KO	0	0	0	0	0	0	0	0	0	0	0	0	0	0	0	0	0.277724	0	0.330894	0.112846	0.286016	1
P45954	Short/branched chain specific acyl-CoA dehydrogenase, mitochondrial OS=Homo sapiens GN=ACADSB PE=1 SV=1 - [ACDSB_HUMAN]	YbeY-KO	1	0.893503	0.518197	0.390816	0.258671	0.148999	0	0	0	0	0	0	0	0	0	0	0	0	0	0	0	0
P46459	Vesicle-fusing ATPase OS=Homo sapiens GN=NSF PE=1 SV=3 - [NSF_HUMAN]	YbeY-KO	0	1	0	0	0	0	0	0	0	0	0	0	0	0	0	0	0	0	0	0	0	0
P46778	60S ribosomal protein L21 OS=Homo sapiens GN=RPL21 PE=1 SV=2 - [RL21_HUMAN]	YbeY-KO	0	0	0	0	0	0	0	0	0	0	0	0	0	0	0	0	0	0	0	1	0	0
P46783	40S ribosomal protein S10 OS=Homo sapiens GN=RPS10 PE=1 SV=1 - [RS10_HUMAN]	YbeY-KO	0	0	0	0	0	0	0	0	0	0	0	0	0	0	1	0	0	0	0	0	0	0
P47985	Cytochrome b-c1 complex subunit Rieske, mitochondrial OS=Homo sapiens GN=UQCRFS1 PE=1 SV=2 - [UCRI_HUMAN]	YbeY-KO	1	0.413844	0.153052	0	0	0	0	0	0	0	0	0	0	0	0	0	0	0	0	0	0	0
P48047	ATP synthase subunit O, mitochondrial OS=Homo sapiens GN=ATP5O PE=1 SV=1 - [ATPO_HUMAN]	YbeY-KO	0	0	0	0	0.176956	0.348033	0	0.328471	0.617594	0.520466	0.601764	0.595658	0.766735	1	0.897105	0.782112	0.739371	0.475011	0.506332	0.338874	0.166101	0.169267
P48643	T-complex protein 1 subunit epsilon OS=Homo sapiens GN=CCT5 PE=1 SV=1 - [TCPE_HUMAN]	YbeY-KO	0	0	0	0	0.25507	1	0.485048	0.434567	0.0534419	0	0	0	0	0	0	0	0	0	0	0	0	0
P48668	Keratin, type II cytoskeletal 6B OS=Homo sapiens GN=KRT6B PE=1 SV=5 - [K2C6B_HUMAN]|Keratin, type II cytoskeletal 6C OS=Homo sapiens GN=KRT6C PE=1 SV=3 - [K2C6C_HUMAN]	YbeY-KO	0	0	0	0	0	0	0	0	0.0565196	0	0	0.177882	0.901494	0.059557	1	0.0335795	0.295016	0	0.0240309	0	0	0
P48668;Q14CN4	Keratin, type II cytoskeletal 6B OS=Homo sapiens GN=KRT6B PE=1 SV=5 - [K2C6B_HUMAN]|Keratin, type II cytoskeletal 6C OS=Homo sapiens GN=KRT6C PE=1 SV=3 - [K2C6C_HUMAN]|Keratin, type II cytoskeletal 72 OS=Homo sapiens GN=KRT72 PE=1 SV=2 - [K2C72_HUMAN]	YbeY-KO	0	0	0	0	0	0	0	0	0	0	0	0	1	0	0	0	0	0	0	0	0	0
P48735	Isocitrate dehydrogenase [NADP], mitochondrial OS=Homo sapiens GN=IDH2 PE=1 SV=2 - [IDHP_HUMAN]	YbeY-KO	1	0.734694	0.576599	0	0.280136	0.144014	0	0.127007	0	0	0	0	0	0	0	0	0	0	0	0	0	0
P49189	4-trimethylaminobutyraldehyde dehydrogenase OS=Homo sapiens GN=ALDH9A1 PE=1 SV=3 - [AL9A1_HUMAN]	YbeY-KO	0	1	0.570144	0	0	0	0	0	0	0	0	0	0	0	0	0	0	0	0	0	0	0
P49368	T-complex protein 1 subunit gamma OS=Homo sapiens GN=CCT3 PE=1 SV=4 - [TCPG_HUMAN]	YbeY-KO	0	0	0	0	0	0.665279	1	0.582045	0.138882	0.0648633	0	0	0	0	0	0	0	0	0	0	0	0
P49406	39S ribosomal protein L19, mitochondrial OS=Homo sapiens GN=MRPL19 PE=1 SV=2 - [RM19_HUMAN]	YbeY-KO	0	0	0	0	0	0	0	0	0	0.588217	0	1	0.692357	0	0.446115	0.245541	0.204395	0	0	0	0	0
P49411	Elongation factor Tu, mitochondrial OS=Homo sapiens GN=TUFM PE=1 SV=2 - [EFTU_HUMAN]	YbeY-KO	1	0.664614	0.488074	0.41523	0.285834	0.174636	0.176764	0.165062	0.0266181	0.0242105	0.0068925	0.00945129	0.000695409	0	0.00799552	0	0.0151848	0	0	0	0	0
P49419	Alpha-aminoadipic semialdehyde dehydrogenase OS=Homo sapiens GN=ALDH7A1 PE=1 SV=5 - [AL7A1_HUMAN]	YbeY-KO	0	1	0.790235	0.740617	0	0	0	0	0	0	0	0	0	0	0	0	0	0	0	0	0	0
P49448	Glutamate dehydrogenase 2, mitochondrial OS=Homo sapiens GN=GLUD2 PE=1 SV=2 - [DHE4_HUMAN]	YbeY-KO	0	0	1	0	0.869108	0	0.363031	0	0	0	0	0	0	0	0	0	0	0	0	0	0	0
P49748	Very long-chain specific acyl-CoA dehydrogenase, mitochondrial OS=Homo sapiens GN=ACADVL PE=1 SV=1 - [ACADV_HUMAN]	YbeY-KO	0.781322	0.647441	1	0.566845	0.475363	0.222689	0	0	0	0.0254011	0	0	0	0	0	0	0	0	0	0	0	0
P49755	Transmembrane emp24 domain-containing protein 10 OS=Homo sapiens GN=TMED10 PE=1 SV=2 - [TMEDA_HUMAN]	YbeY-KO	0	0	0	0	0	0	0	0	0	0	0	0	0	0	0	0	1	0	0	0	0	0
P50213	Isocitrate dehydrogenase [NAD] subunit alpha, mitochondrial OS=Homo sapiens GN=IDH3A PE=1 SV=1 - [IDH3A_HUMAN]	YbeY-KO	0.563812	1	0.971547	0.691713	0.45221	0.172431	0.0959669	0.0680939	0	0	0	0	0	0	0	0	0	0	0	0	0	0
P50336	Protoporphyrinogen oxidase OS=Homo sapiens GN=PPOX PE=1 SV=1 - [PPOX_HUMAN]	YbeY-KO	1	0.673878	0.311195	0	0.124716	0	0	0	0	0	0	0	0	0	0	0	0	0	0	0	0	0
P50416	Carnitine O-palmitoyltransferase 1, liver isoform OS=Homo sapiens GN=CPT1A PE=1 SV=2 - [CPT1A_HUMAN]	YbeY-KO	1	0.956384	0.424464	0.354167	0.209308	0	0	0	0	0	0	0	0	0	0	0	0	0	0	0	0	0
P50440	Glycine amidinotransferase, mitochondrial OS=Homo sapiens GN=GATM PE=1 SV=1 - [GATM_HUMAN]	YbeY-KO	1	0	0	0	0	0	0	0	0	0	0	0	0	0	0	0	0	0	0	0	0	0
P50454	Serpin H1 OS=Homo sapiens GN=SERPINH1 PE=1 SV=2 - [SERPH_HUMAN]	YbeY-KO	1	0.626597	0.420527	0.40655	0.278155	0.244609	0.115056	0	0.0380152	0.033135	0.0176957	0	0	0	0	0	0	0	0	0	0	0
P50990	T-complex protein 1 subunit theta OS=Homo sapiens GN=CCT8 PE=1 SV=4 - [TCPQ_HUMAN]	YbeY-KO	0	0	0	0	0	0.476783	1	0.377744	0.158827	0	0	0	0	0	0	0	0	0	0	0	0	0
P50991	T-complex protein 1 subunit delta OS=Homo sapiens GN=CCT4 PE=1 SV=4 - [TCPD_HUMAN]	YbeY-KO	0	0	0	0	0	0	1	0	0.0915258	0.0195335	0	0.0284742	0	0	0	0	0	0	0	0	0	0
P51148	Ras-related protein Rab-5C OS=Homo sapiens GN=RAB5C PE=1 SV=2 - [RAB5C_HUMAN]	YbeY-KO	1	0	0	0	0	0	0	0	0	0	0	0	0	0	0	0	0	0	0	0	0	0
P51149	Ras-related protein Rab-7a OS=Homo sapiens GN=RAB7A PE=1 SV=1 - [RAB7A_HUMAN]	YbeY-KO	1	0	0	0	0	0	0	0	0.0492558	0.0379225	0	0.0178295	0.0156279	0	0.0215039	0	0	0	0	0	0	0
P51398	28S ribosomal protein S29, mitochondrial OS=Homo sapiens GN=DAP3 PE=1 SV=1 - [RT29_HUMAN]	YbeY-KO	0	0	0	0	0	0	0	0	1	0.48221	0.37706	0.285674	0.172238	0.103792	0.363951	0.0803839	0.344944	0	0	0	0	0
P51553	Isocitrate dehydrogenase [NAD] subunit gamma, mitochondrial OS=Homo sapiens GN=IDH3G PE=1 SV=1 - [IDH3G_HUMAN]	YbeY-KO	0.523229	1	0.94136	0.906988	0.39254	0.305666	0.179415	0.130878	0	0	0	0	0	0	0	0	0	0	0	0	0	0
P51571	Translocon-associated protein subunit delta OS=Homo sapiens GN=SSR4 PE=1 SV=1 - [SSRD_HUMAN]	YbeY-KO	1	0	0	0	0	0	0	0	0	0	0	0	0	0	0	0	0.0912538	0	0	0	0	0
P51572	B-cell receptor-associated protein 31 OS=Homo sapiens GN=BCAP31 PE=1 SV=3 - [BAP31_HUMAN]	YbeY-KO	0	0	0	0	0	0	0	0	0	0	0	0	0	0	0	0	0	0	0.776343	0.659607	0	1
P51648	Fatty aldehyde dehydrogenase OS=Homo sapiens GN=ALDH3A2 PE=1 SV=1 - [AL3A2_HUMAN]	YbeY-KO	0	0	0	0	0	0	1	0	0	0	0	0.222596	0	0	0	0	0	0	0	0	0	0
P51659	Peroxisomal multifunctional enzyme type 2 OS=Homo sapiens GN=HSD17B4 PE=1 SV=3 - [DHB4_HUMAN]	YbeY-KO	0.654134	1	0.831741	0	0	0	0.236394	0	0	0	0	0	0	0	0	0	0	0	0	0	0	0
P51805	Plexin-A3 OS=Homo sapiens GN=PLXNA3 PE=1 SV=2 - [PLXA3_HUMAN]	YbeY-KO	0	0	0	0	0	0	0	1	0	0.357221	0	0	0	0	0	0	0	0	0	0	0	0
P51970	NADH dehydrogenase [ubiquinone] 1 alpha subcomplex subunit 8 OS=Homo sapiens GN=NDUFA8 PE=1 SV=3 - [NDUA8_HUMAN]	YbeY-KO	1	0	0	0	0	0	0	0	0	0	0	0	0	0	0	0	0	0	0	0	0	0
P52789	Hexokinase-2 OS=Homo sapiens GN=HK2 PE=1 SV=2 - [HXK2_HUMAN]	YbeY-KO	0	1	0	0	0	0	0	0	0	0	0	0	0	0	0	0	0	0	0	0	0	0
P52815	39S ribosomal protein L12, mitochondrial OS=Homo sapiens GN=MRPL12 PE=1 SV=2 - [RM12_HUMAN]	YbeY-KO	0	0	0	0	0	0	0	0	0.148151	0.713268	0.815405	1	0.62606	0.564303	0.530031	0.290838	0.224262	0.121004	0	0	0	0
P53007	Tricarboxylate transport protein, mitochondrial OS=Homo sapiens GN=SLC25A1 PE=1 SV=2 - [TXTP_HUMAN]	YbeY-KO	0.339748	1	0	0	0	0	0	0	0	0	0	0	0	0	0	0	0	0	0	0	0	0
P53396	ATP-citrate synthase OS=Homo sapiens GN=ACLY PE=1 SV=3 - [ACLY_HUMAN]	YbeY-KO	0	0	0	0	0	0	1	0	0	0	0	0	0	0	0	0	0	0	0	0	0	0
P53597	Succinyl-CoA ligase [ADP/GDP-forming] subunit alpha, mitochondrial OS=Homo sapiens GN=SUCLG1 PE=1 SV=4 - [SUCA_HUMAN]	YbeY-KO	1	0.735928	0.463516	0	0	0	0	0	0	0	0	0	0	0	0	0	0	0	0	0	0	0
P53701	Cytochrome c-type heme lyase OS=Homo sapiens GN=HCCS PE=1 SV=1 - [CCHL_HUMAN]	YbeY-KO	0.574123	1	0.0503353	0	0	0	0	0	0	0	0	0	0	0	0	0	0	0	0	0	0	0
P53985	Monocarboxylate transporter 1 OS=Homo sapiens GN=SLC16A1 PE=1 SV=3 - [MOT1_HUMAN]	YbeY-KO	0	0	0	0	0	0	0	0	0	0	0	0	0	0	0	0	0	0.447846	1	0.826985	0.539694	0
P54819	Adenylate kinase 2, mitochondrial OS=Homo sapiens GN=AK2 PE=1 SV=2 - [KAD2_HUMAN]	YbeY-KO	1	0.583494	0.258624	0.137579	0.154168	0.0504814	0.0223164	0.0248198	0.00324072	0	0	0	0	0	0	0	0	0	0	0	0	0
P54886	Delta-1-pyrroline-5-carboxylate synthase OS=Homo sapiens GN=ALDH18A1 PE=1 SV=2 - [P5CS_HUMAN]	YbeY-KO	0.457393	1	0.969823	0.703262	0.423624	0.286248	0.223883	0.200029	0	0.0289122	0.00814916	0.00602242	0	0	0	0	0	0	0	0	0	0
P55072	Transitional endoplasmic reticulum ATPase OS=Homo sapiens GN=VCP PE=1 SV=4 - [TERA_HUMAN]	YbeY-KO	0	0	0	0	0	0.5745	1	0	0	0	0	0	0	0	0.2445	0	0.416687	0	0	0	0	0
P55084	Trifunctional enzyme subunit beta, mitochondrial OS=Homo sapiens GN=HADHB PE=1 SV=3 - [ECHB_HUMAN]	YbeY-KO	0	0.369742	0.414988	0.80099	1	0.310463	0.343478	0.234146	0	0	0	0	0	0	0	0	0	0	0	0	0	0
P55789	FAD-linked sulfhydryl oxidase ALR OS=Homo sapiens GN=GFER PE=1 SV=2 - [ALR_HUMAN]	YbeY-KO	1	0	0	0	0	0	0	0	0	0	0	0	0	0	0	0	0	0	0	0	0	0
P55809	Succinyl-CoA:3-ketoacid coenzyme A transferase 1, mitochondrial OS=Homo sapiens GN=OXCT1 PE=1 SV=1 - [SCOT1_HUMAN]	YbeY-KO	1	0.930014	0.597493	0.378134	0.197597	0	0.0363336	0	0.00981372	0.00791435	0.000902855	0	0	0	0	0	0.00559192	0	0	0	0	0
P56134	ATP synthase subunit f, mitochondrial OS=Homo sapiens GN=ATP5J2 PE=2 SV=3 - [ATPK_HUMAN]	YbeY-KO	0	0	0	0	0	0.306089	0	0	0.394652	0.28664	0.136258	0.415721	0.159759	0.258625	0.908891	0.288493	1	0.0563904	0.0759898	0.0740218	0.0340357	0
P56385	ATP synthase subunit e, mitochondrial OS=Homo sapiens GN=ATP5I PE=1 SV=2 - [ATP5I_HUMAN]	YbeY-KO	0	0	0	0	0	0.224803	0	0.241929	0.381594	0	0.445472	0	0	0.531299	0.749705	0.552756	0	0.607677	1	0.983465	0.404823	0.440846
P56556	NADH dehydrogenase [ubiquinone] 1 alpha subcomplex subunit 6 OS=Homo sapiens GN=NDUFA6 PE=1 SV=3 - [NDUA6_HUMAN]	YbeY-KO	0	1	0	0	0	0	0	0	0	0	0	0	0	0	0	0	0	0	0	0	0	0
P57088	Transmembrane protein 33 OS=Homo sapiens GN=TMEM33 PE=1 SV=2 - [TMM33_HUMAN]	YbeY-KO	1	0	0	0	0	0	0	0	0	0	0	0	0	0	0.0934321	0	0	0	0	0	0	0
P58107	Epiplakin OS=Homo sapiens GN=EPPK1 PE=1 SV=2 - [EPIPL_HUMAN]	YbeY-KO	0	0	0	0	0	0	0	0	0	0	0	0	0	0	0	0	0	1	0	0	0	0
P60709	Actin, cytoplasmic 1 OS=Homo sapiens GN=ACTB PE=1 SV=1 - [ACTB_HUMAN]|Beta-actin-like protein 2 OS=Homo sapiens GN=ACTBL2 PE=1 SV=2 - [ACTBL_HUMAN]	YbeY-KO	1	0.633736	0.405865	0.403725	0.282243	0.182061	0	0.127047	0.0748903	0	0.0589104	0.0721182	0.0513433	0.0323772	0.0718078	0.0413572	0.117307	0.0187948	0.0265011	0.0228727	0.0215669	0.0116344
P61019	Ras-related protein Rab-2A OS=Homo sapiens GN=RAB2A PE=1 SV=1 - [RAB2A_HUMAN]	YbeY-KO	1	0	0	0	0	0	0	0	0.057028	0.0495073	0.0329781	0	0	0	0	0	0.0409411	0	0	0	0	0
P61026	Ras-related protein Rab-10 OS=Homo sapiens GN=RAB10 PE=1 SV=1 - [RAB10_HUMAN]	YbeY-KO	1	0.533627	0.239107	0.200395	0	0.0505238	0.032048	0.0729619	0	0	0	0	0	0	0	0	0.0218157	0	0	0	0	0
P61026;P61106;P62820;Q9H0U4	Ras-related protein Rab-1A OS=Homo sapiens GN=RAB1A PE=1 SV=3 - [RAB1A_HUMAN]|Ras-related protein Rab-1B OS=Homo sapiens GN=RAB1B PE=1 SV=1 - [RAB1B_HUMAN]|Ras-related protein Rab-10 OS=Homo sapiens GN=RAB10 PE=1 SV=1 - [RAB10_HUMAN]|Ras-related protein Rab-14 OS=Homo sapiens GN=RAB14 PE=1 SV=4 - [RAB14_HUMAN]	YbeY-KO	1	0.512445	0	0	0	0	0	0	0	0	0	0	0	0	0	0	0	0	0	0	0	0
P61163	Alpha-centractin OS=Homo sapiens GN=ACTR1A PE=1 SV=1 - [ACTZ_HUMAN]	YbeY-KO	0	0	0	0	0	0	1	0	0	0	0	0	0	0	0	0	0	0	0	0	0	0
P61604	10 kDa heat shock protein, mitochondrial OS=Homo sapiens GN=HSPE1 PE=1 SV=2 - [CH10_HUMAN]	YbeY-KO	1	0.668157	0.273074	0.224823	0.137392	0	0	0	0.0134894	0.00918091	0.00775572	0.00742966	0.00340521	0	0.00140153	0	0.004198	0	0	0	0.00154352	0.00467
P61619	Protein transport protein Sec61 subunit alpha isoform 1 OS=Homo sapiens GN=SEC61A1 PE=1 SV=2 - [S61A1_HUMAN]	YbeY-KO	0	1	0	0	0	0	0	0	0	0	0	0	0	0	0	0	0	0	0	0	0	0
P61978	Heterogeneous nuclear ribonucleoprotein K OS=Homo sapiens GN=HNRNPK PE=1 SV=1 - [HNRPK_HUMAN]	YbeY-KO	1	0	0	0	0	0	0	0	0	0	0	0	0	0	0	0	0	0	0	0	0	0
P62081	40S ribosomal protein S7 OS=Homo sapiens GN=RPS7 PE=1 SV=1 - [RS7_HUMAN]	YbeY-KO	1	0	0.948876	0.575281	0	0.247809	0	0	0	0	0	0	0	0	0	0	0	0	0	0	0	0
P62258	14-3-3 protein epsilon OS=Homo sapiens GN=YWHAE PE=1 SV=1 - [1433E_HUMAN]	YbeY-KO	0	0	0	1	0	0	0	0	0	0	0	0	0	0	0	0	0	0	0	0	0	0
P62491	Ras-related protein Rab-11A OS=Homo sapiens GN=RAB11A PE=1 SV=3 - [RB11A_HUMAN]	YbeY-KO	1	0.511965	0	0	0	0	0	0	0	0	0	0	0	0	0	0	0	0	0	0	0	0
P62495	Eukaryotic peptide chain release factor subunit 1 OS=Homo sapiens GN=ETF1 PE=1 SV=3 - [ERF1_HUMAN]	YbeY-KO	1	0	0	0	0	0	0	0	0	0	0	0	0	0	0	0	0	0	0	0	0	0
P62805	Histone H4 OS=Homo sapiens GN=HIST1H4A PE=1 SV=2 - [H4_HUMAN]	YbeY-KO	0	0	0	0	0	0	0	0	0	0	0	0	0	0	0	0	0	0	0	1	0	0.332639
P62820	Ras-related protein Rab-1A OS=Homo sapiens GN=RAB1A PE=1 SV=3 - [RAB1A_HUMAN]	YbeY-KO	1	0	0	0	0	0	0	0	0	0	0	0	0	0	0	0	0	0	0	0	0	0
P62820;Q9H0U4	Ras-related protein Rab-1A OS=Homo sapiens GN=RAB1A PE=1 SV=3 - [RAB1A_HUMAN]|Ras-related protein Rab-1B OS=Homo sapiens GN=RAB1B PE=1 SV=1 - [RAB1B_HUMAN]	YbeY-KO	1	0.3457	0.255416	0.169456	0.15351	0.124454	0	0.100604	0.0341795	0.0316783	0.00902371	0	0	0	0	0	0	0	0	0	0	0
P62873	Guanine nucleotide-binding protein G(I)/G(S)/G(T) subunit beta-1 OS=Homo sapiens GN=GNB1 PE=1 SV=3 - [GBB1_HUMAN]	YbeY-KO	1	0	0	0	0	0	0	0	0	0	0	0	0	0	0	0	0	0	0	0	0	0
P62937	Peptidyl-prolyl cis-trans isomerase A OS=Homo sapiens GN=PPIA PE=1 SV=2 - [PPIA_HUMAN]	YbeY-KO	1	0	0	0	0	0	0	0	0	0	0	0	0	0	0	0	0	0	0	0	0	0
P63241	Eukaryotic translation initiation factor 5A-1 OS=Homo sapiens GN=EIF5A PE=1 SV=2 - [IF5A1_HUMAN]	YbeY-KO	1	0	0	0	0	0	0	0	0	0	0	0	0	0	0	0	0	0	0	0	0	0
P67809	Nuclease-sensitive element-binding protein 1 OS=Homo sapiens GN=YBX1 PE=1 SV=3 - [YBOX1_HUMAN]	YbeY-KO	0.91503	1	0.535876	0.397847	0.308157	0	0	0	0	0	0	0	0	0	0	0	0	0	0	0	0	0
P68104	Elongation factor 1-alpha 1 OS=Homo sapiens GN=EEF1A1 PE=1 SV=1 - [EF1A1_HUMAN]	YbeY-KO	1	0.429717	0.343028	0.35123	0.259135	0	0.121439	0	0	0	0	0	0	0	0	0	0	0	0	0	0	0
P68104;Q05639	Elongation factor 1-alpha 1 OS=Homo sapiens GN=EEF1A1 PE=1 SV=1 - [EF1A1_HUMAN]|Elongation factor 1-alpha 2 OS=Homo sapiens GN=EEF1A2 PE=1 SV=1 - [EF1A2_HUMAN]	YbeY-KO	1	0.59204	0.246093	0.13026	0.201639	0	0.0427568	0.0485514	0	0.004741	0	0	0	0	0	0	0.0119374	0	0	0	0	0
P69849	Nodal modulator 3 OS=Homo sapiens GN=NOMO3 PE=2 SV=2 - [NOMO3_HUMAN]	YbeY-KO	0.605714	1	0	0	0	0	0	0	0	0	0	0	0	0	0	0	0	0	0	0	0	0
P78371	T-complex protein 1 subunit beta OS=Homo sapiens GN=CCT2 PE=1 SV=4 - [TCPB_HUMAN]	YbeY-KO	0	0	0	0	0.218541	0.852761	1	0.760736	0.11636	0.0422018	0.00986367	0	0	0	0.0122972	0	0	0	0	0	0	0
P78527	DNA-dependent protein kinase catalytic subunit OS=Homo sapiens GN=PRKDC PE=1 SV=3 - [PRKDC_HUMAN]	YbeY-KO	0	0	0	0	1	0	0	0	0	0	0	0	0	0	0	0	0	0	0	0	0	0
P78540	Arginase-2, mitochondrial OS=Homo sapiens GN=ARG2 PE=1 SV=1 - [ARGI2_HUMAN]	YbeY-KO	0.136084	1	0	0	0	0	0	0	0	0	0	0	0	0	0	0	0	0	0	0	0	0
P80723	Brain acid soluble protein 1 OS=Homo sapiens GN=BASP1 PE=1 SV=2 - [BASP1_HUMAN]	YbeY-KO	1	0	0	0	0	0	0	0	0	0	0	0	0	0	0	0	0	0	0	0	0	0
P81605	Dermcidin OS=Homo sapiens GN=DCD PE=1 SV=2 - [DCD_HUMAN]	YbeY-KO	0	0	0	0	0	0	0	0	0	0	0	0	0	0.399657	0	0	0	0.523499	1	0	0.550772	0.182504
P82650	28S ribosomal protein S22, mitochondrial OS=Homo sapiens GN=MRPS22 PE=1 SV=1 - [RT22_HUMAN]	YbeY-KO	0	0	0	0	0	0	0	0	1	0	0	0	0.329341	0	0	0	0	0	0	0	0	0
P82663	28S ribosomal protein S25, mitochondrial OS=Homo sapiens GN=MRPS25 PE=1 SV=1 - [RT25_HUMAN]	YbeY-KO	0	0	0	0	0	0	1	0	0	0	0	0	0	0	0	0	0	0	0	0	0	0
P82673	28S ribosomal protein S35, mitochondrial OS=Homo sapiens GN=MRPS35 PE=1 SV=1 - [RT35_HUMAN]	YbeY-KO	0	0	0	0	0	0.411859	0.445944	1	0.364282	0.208592	0	0	0	0	0	0	0	0	0	0	0	0
P82675	28S ribosomal protein S5, mitochondrial OS=Homo sapiens GN=MRPS5 PE=1 SV=2 - [RT05_HUMAN]	YbeY-KO	0	0	0	0	0	0	0.420488	1	0.579106	0	0	0	0	0	0	0	0	0	0	0	0	0
P82909	28S ribosomal protein S36, mitochondrial OS=Homo sapiens GN=MRPS36 PE=1 SV=2 - [RT36_HUMAN]	YbeY-KO	0	0	0	0	0	0	0	0	1	0	0	0	0	0	0	0	0	0	0	0	0	0
P82933	28S ribosomal protein S9, mitochondrial OS=Homo sapiens GN=MRPS9 PE=1 SV=2 - [RT09_HUMAN]	YbeY-KO	0	0	0	0.358665	0	0.425057	0.776406	1	0.798354	0.464563	0.111111	0.171742	0.114632	0	0.219799	0	0	0	0	0	0	0
P99999	Cytochrome c OS=Homo sapiens GN=CYCS PE=1 SV=2 - [CYC_HUMAN]	YbeY-KO	1	0.820783	0.368223	0.11993	0.208534	0.0296787	0	0	0	0	0	0	0	0	0	0	0	0	0	0	0	0
Q00059	Transcription factor A, mitochondrial OS=Homo sapiens GN=TFAM PE=1 SV=1 - [TFAM_HUMAN]	YbeY-KO	1	0.860011	0.466034	0.464243	0.232718	0.171677	0.0568638	0.0788931	0	0	0	0	0	0	0	0	0	0	0	0	0	0
Q00325	Phosphate carrier protein, mitochondrial OS=Homo sapiens GN=SLC25A3 PE=1 SV=2 - [MPCP_HUMAN]	YbeY-KO	1	0.550062	0.189586	0.177379	0.117877	0.0794654	0.053152	0	0	0	0.0500155	0.0526112	0.0404048	0.0317058	0.0542182	0.0401112	0.0598115	0.0686959	0.115019	0.131196	0.0888288	0.326638
Q00341	Vigilin OS=Homo sapiens GN=HDLBP PE=1 SV=2 - [VIGLN_HUMAN]	YbeY-KO	0	1	0	0	0	0	0	0	0	0	0	0	0	0	0	0	0	0	0	0	0	0
Q00839	Heterogeneous nuclear ribonucleoprotein U OS=Homo sapiens GN=HNRNPU PE=1 SV=6 - [HNRPU_HUMAN]	YbeY-KO	0	0	0	0	0.769287	1	0.768559	0.772926	0	0.36885	0	0	0	0	0	0	0	0	0	0	0	0
Q00872	Myosin-binding protein C, slow-type OS=Homo sapiens GN=MYBPC1 PE=1 SV=2 - [MYPC1_HUMAN]	YbeY-KO	0	0	0	1	0	0.339135	0	0.178189	0	0	0	0	0	0	0	0	0	0	0	0	0	0
Q01082	Spectrin beta chain, non-erythrocytic 1 OS=Homo sapiens GN=SPTBN1 PE=1 SV=2 - [SPTB2_HUMAN]	YbeY-KO	0	0	0	1	0	0.53062	0	0.321322	0	0	0	0	0	0	0	0	0	0	0	0	0	0
Q01105	Protein SET OS=Homo sapiens GN=SET PE=1 SV=3 - [SET_HUMAN]	YbeY-KO	1	0	0	0	0	0	0	0	0	0	0	0	0	0	0	0	0	0	0	0	0	0
Q02127	Dihydroorotate dehydrogenase (quinone), mitochondrial OS=Homo sapiens GN=DHODH PE=1 SV=3 - [PYRD_HUMAN]	YbeY-KO	1	0	0	0	0	0	0	0	0	0	0	0	0	0	0	0	0	0	0	0	0	0
Q02218	2-oxoglutarate dehydrogenase, mitochondrial OS=Homo sapiens GN=OGDH PE=1 SV=3 - [ODO1_HUMAN]	YbeY-KO	0	0	0	0	0	0	0.448936	0.71007	1	0.527991	0.0729387	0.154409	0.0986407	0	0	0	0	0	0	0	0	0
Q02218;Q9ULD0	2-oxoglutarate dehydrogenase, mitochondrial OS=Homo sapiens GN=OGDH PE=1 SV=3 - [ODO1_HUMAN]|2-oxoglutarate dehydrogenase-like, mitochondrial OS=Homo sapiens GN=OGDHL PE=1 SV=3 - [OGDHL_HUMAN]	YbeY-KO	0	0	0	0	0	0	0.877562	0.68188	1	0.528286	0.13941	0.211725	0.101722	0	0.0625034	0	0.0747745	0	0	0	0	0
Q02252	Methylmalonate-semialdehyde dehydrogenase [acylating], mitochondrial OS=Homo sapiens GN=ALDH6A1 PE=1 SV=2 - [MMSA_HUMAN]	YbeY-KO	0	0	0.796312	1	0.403688	0	0	0	0	0	0	0	0	0	0	0	0	0	0	0	0	0
Q02338	D-beta-hydroxybutyrate dehydrogenase, mitochondrial OS=Homo sapiens GN=BDH1 PE=1 SV=3 - [BDH_HUMAN]	YbeY-KO	0	0	0	1	0	0	0.452766	0.258528	0	0	0	0	0	0	0	0	0	0	0	0	0	0
Q02413	Desmoglein-1 OS=Homo sapiens GN=DSG1 PE=1 SV=2 - [DSG1_HUMAN]	YbeY-KO	0	0	0	0	0	0	0	0	0	0	0	0	0	0	0	0	0	0.523357	1	0	0	0
Q02809	Procollagen-lysine,2-oxoglutarate 5-dioxygenase 1 OS=Homo sapiens GN=PLOD1 PE=1 SV=2 - [PLOD1_HUMAN]	YbeY-KO	0	0	0	0	0	0	1	0.666364	0.244787	0	0	0	0	0	0	0	0	0	0	0	0	0
Q02818	Nucleobindin-1 OS=Homo sapiens GN=NUCB1 PE=1 SV=4 - [NUCB1_HUMAN]	YbeY-KO	1	0	0	0	0	0	0	0	0	0	0	0	0	0	0	0	0	0	0	0	0	0
Q02952	A-kinase anchor protein 12 OS=Homo sapiens GN=AKAP12 PE=1 SV=4 - [AKA12_HUMAN]	YbeY-KO	1	0	0.480469	0.373793	0.156108	0.0826705	0.0133736	0.0441477	0	0	0	0	0	0	0	0	0	0	0	0	0	0
Q02978	Mitochondrial 2-oxoglutarate/malate carrier protein OS=Homo sapiens GN=SLC25A11 PE=1 SV=3 - [M2OM_HUMAN]	YbeY-KO	1	0.498168	0	0	0	0	0	0	0	0	0	0	0	0	0	0	0	0	0	0	0	0.498168
Q03001	Dystonin OS=Homo sapiens GN=DST PE=1 SV=4 - [DYST_HUMAN]	YbeY-KO	0	0	0	0	0	0	0	0	0	0	0	0	0	0	0	0	1	0	0	0	0	0
Q03113	Guanine nucleotide-binding protein subunit alpha-12 OS=Homo sapiens GN=GNA12 PE=1 SV=4 - [GNA12_HUMAN]	YbeY-KO	1	0	0	0	0	0	0	0	0	0	0	0	0	0	0	0	0	0	0	0	0	0
Q04695	Keratin, type I cytoskeletal 17 OS=Homo sapiens GN=KRT17 PE=1 SV=2 - [K1C17_HUMAN]	YbeY-KO	0	0	0	0	0	0	0	0	0	0	0	0	1	0	0.558671	0	0.216378	0	0	0	0	0
Q04837	Single-stranded DNA-binding protein, mitochondrial OS=Homo sapiens GN=SSBP1 PE=1 SV=1 - [SSBP_HUMAN]	YbeY-KO	1	0.959227	0.323539	0.310593	0	0	0.164859	0.0812947	0.0798655	0.0705759	0.0574611	0.0884405	0.0822615	0	0.195586	0	0.225179	0	0.393569	0.140185	0.270029	0.567886
Q04941	Proteolipid protein 2 OS=Homo sapiens GN=PLP2 PE=1 SV=1 - [PLP2_HUMAN]	YbeY-KO	1	0	0	0	0	0	0	0	0	0	0	0	0	0	0	0	0	0	0	0	0	0.355978
Q05639	Elongation factor 1-alpha 2 OS=Homo sapiens GN=EEF1A2 PE=1 SV=1 - [EF1A2_HUMAN]	YbeY-KO	0.673946	1	0.658645	0	0	0	0	0	0	0	0	0	0	0	0	0	0	0	0	0	0	0
Q05682	Caldesmon OS=Homo sapiens GN=CALD1 PE=1 SV=3 - [CALD1_HUMAN]	YbeY-KO	1	0.461648	0	0	0	0	0	0	0	0	0	0	0	0	0	0	0	0	0	0	0	0
Q06830	Peroxiredoxin-1 OS=Homo sapiens GN=PRDX1 PE=1 SV=1 - [PRDX1_HUMAN]	YbeY-KO	1	0.622655	0	0	0	0	0	0	0	0	0	0	0	0	0	0	0	0	0	0	0	0
Q07021	Complement component 1 Q subcomponent-binding protein, mitochondrial OS=Homo sapiens GN=C1QBP PE=1 SV=1 - [C1QBP_HUMAN]	YbeY-KO	1	0.975028	0.476353	0.240749	0.221831	0.171018	0.158759	0.127469	0.023129	0.0181006	0.00867575	0.0196292	0.00537647	0.00139879	0.0186568	0.00206281	0.0321075	0.000922815	0.00120053	0.000895952	0	0.000482406
Q07065	Cytoskeleton-associated protein 4 OS=Homo sapiens GN=CKAP4 PE=1 SV=2 - [CKAP4_HUMAN]	YbeY-KO	0	0	0	0	0	0	0	0	0	0	0	0.269652	0.290547	0	0.602587	0.368756	0.551841	0.37393	0.645771	0.356219	0.467861	1
Q07812	Apoptosis regulator BAX OS=Homo sapiens GN=BAX PE=1 SV=1 - [BAX_HUMAN]	YbeY-KO	1	0	0	0	0	0	0	0	0	0	0	0	0	0	0	0	0	0	0	0	0	0
Q08380	Galectin-3-binding protein OS=Homo sapiens GN=LGALS3BP PE=1 SV=1 - [LG3BP_HUMAN]	YbeY-KO	0	0	0	0	0	0	0	0	0	0	0.341797	1	0.731751	0	0.817856	0.28398	0	0	0	0	0	0
Q09666	Neuroblast differentiation-associated protein AHNAK OS=Homo sapiens GN=AHNAK PE=1 SV=2 - [AHNK_HUMAN]	YbeY-KO	0.977252	1	0.546679	0.374158	0.386169	0.268244	0.190173	0.124186	0	0	0	0	0	0	0	0	0	0	0	0	0	0
Q10471	Polypeptide N-acetylgalactosaminyltransferase 2 OS=Homo sapiens GN=GALNT2 PE=1 SV=1 - [GALT2_HUMAN]	YbeY-KO	1	0	0	0	0	0	0	0.097916	0	0	0	0.0384983	0	0	0.0580337	0	0.0921094	0	0	0	0	0
Q10713	Mitochondrial-processing peptidase subunit alpha OS=Homo sapiens GN=PMPCA PE=1 SV=2 - [MPPA_HUMAN]	YbeY-KO	1	0.894818	0.662026	0.573473	0.308855	0.32734	0	0.08372	0	0	0	0	0	0	0	0	0	0	0	0	0	0
Q12797	Aspartyl/asparaginyl beta-hydroxylase OS=Homo sapiens GN=ASPH PE=1 SV=3 - [ASPH_HUMAN]	YbeY-KO	1	0	0.518028	0.701006	0.468727	0	0	0	0	0	0	0	0	0	0	0	0	0	0	0	0	0
Q12849	G-rich sequence factor 1 OS=Homo sapiens GN=GRSF1 PE=1 SV=3 - [GRSF1_HUMAN]	YbeY-KO	1	0.950084	0.53475	0	0.323382	0	0	0	0	0	0	0	0	0	0	0	0	0	0	0	0	0
Q12931	Heat shock protein 75 kDa, mitochondrial OS=Homo sapiens GN=TRAP1 PE=1 SV=3 - [TRAP1_HUMAN]	YbeY-KO	1	0.599644	0.274452	0.226437	0.169413	0.0684529	0.0659632	0.056147	0.024505	0.0218257	0.01246	0.0159573	0.0061719	0	0.00405453	0	0.0176763	0	0	0	0	0
Q13011	Delta(3,5)-Delta(2,4)-dienoyl-CoA isomerase, mitochondrial OS=Homo sapiens GN=ECH1 PE=1 SV=2 - [ECH1_HUMAN]	YbeY-KO	0.264325	1	0.745179	0.46157	0.34146	0.0915978	0.108058	0.0550689	0	0	0	0	0	0	0	0	0	0	0	0	0	0
Q13084	39S ribosomal protein L28, mitochondrial OS=Homo sapiens GN=MRPL28 PE=1 SV=4 - [RM28_HUMAN]	YbeY-KO	0	0	0	0	0	0	0	0	0	0.494955	0.510901	1	0.581622	0	0.346486	0	0	0	0	0	0	0
Q13162	Peroxiredoxin-4 OS=Homo sapiens GN=PRDX4 PE=1 SV=1 - [PRDX4_HUMAN]	YbeY-KO	0	0.740024	1	0.900441	0.772809	0.314819	0.267195	0.162523	0	0	0	0	0	0	0	0	0	0	0	0	0	0
Q13217	DnaJ homolog subfamily C member 3 OS=Homo sapiens GN=DNAJC3 PE=1 SV=1 - [DNJC3_HUMAN]	YbeY-KO	0	1	0	0	0	0	0	0	0	0	0	0	0	0	0	0	0	0	0	0	0	0
Q13405	39S ribosomal protein L49, mitochondrial OS=Homo sapiens GN=MRPL49 PE=1 SV=1 - [RM49_HUMAN]	YbeY-KO	0	0	0	0	0	0	0	0	0	0.604954	0.575229	1	0.464943	0	0	0	0.417017	0	0	0	0	0
Q13423	NAD(P) transhydrogenase, mitochondrial OS=Homo sapiens GN=NNT PE=1 SV=3 - [NNTM_HUMAN]	YbeY-KO	0	0	0	0	0	0	1	0.894661	0.255844	0.186436	0	0.107648	0.100938	0	0.401876	0	0.680231	0	0	0	0	0
Q13505	Metaxin-1 OS=Homo sapiens GN=MTX1 PE=1 SV=2 - [MTX1_HUMAN]	YbeY-KO	1	0.484062	0	0	0	0	0	0	0	0	0	0	0	0	0	0	0	0	0	0	0	0
Q13724	Mannosyl-oligosaccharide glucosidase OS=Homo sapiens GN=MOGS PE=1 SV=5 - [MOGS_HUMAN]	YbeY-KO	0	0	1	0.990936	0	0.270152	0.571059	0.31337	0.115118	0	0	0	0	0	0	0	0	0	0	0	0	0
Q13813	Spectrin alpha chain, non-erythrocytic 1 OS=Homo sapiens GN=SPTAN1 PE=1 SV=3 - [SPTN1_HUMAN]	YbeY-KO	0	0.288258	1	0.816843	0.608649	0.143794	0	0.0116897	0	0	0	0	0	0	0	0	0	0	0	0	0	0
Q13907	Isopentenyl-diphosphate Delta-isomerase 1 OS=Homo sapiens GN=IDI1 PE=1 SV=2 - [IDI1_HUMAN]	YbeY-KO	1	0	0	0	0	0	0	0	0	0	0	0	0	0	0	0	0	0	0	0	0	0
Q14061	Cytochrome c oxidase copper chaperone OS=Homo sapiens GN=COX17 PE=1 SV=2 - [COX17_HUMAN]	YbeY-KO	1	0.507702	0	0.194434	0	0	0	0	0	0	0	0	0	0	0	0	0	0	0	0	0	0
Q14160	Protein scribble homolog OS=Homo sapiens GN=SCRIB PE=1 SV=4 - [SCRIB_HUMAN]	YbeY-KO	0	1	0	0	0	0	0	0	0	0	0	0	0	0	0	0	0	0	0	0	0	0
Q14197	Peptidyl-tRNA hydrolase ICT1, mitochondrial OS=Homo sapiens GN=ICT1 PE=1 SV=1 - [ICT1_HUMAN]	YbeY-KO	0	0	0	0	0	0	0	0	0	1	0	0	0	0	0	0	0	0	0	0	0	0
Q14204	Cytoplasmic dynein 1 heavy chain 1 OS=Homo sapiens GN=DYNC1H1 PE=1 SV=5 - [DYHC1_HUMAN]	YbeY-KO	0	0	0	0	1	0.85655	0.471137	0.302662	0	0	0	0	0	0	0	0	0	0	0	0	0	0
Q14257	Reticulocalbin-2 OS=Homo sapiens GN=RCN2 PE=1 SV=1 - [RCN2_HUMAN]	YbeY-KO	0.407217	0.933793	1	0.892876	0.686337	0.532538	0.326205	0.226483	0.0978205	0.0596176	0.0237072	0.0129228	0.0348617	0	0.0476303	0.0193996	0.0748946	0	0	0	0.00563894	0
Q14696	LDLR chaperone MESD OS=Homo sapiens GN=MESDC2 PE=1 SV=2 - [MESD_HUMAN]	YbeY-KO	1	0.45365	0	0	0	0	0	0	0	0	0	0	0	0	0	0	0	0	0	0	0	0
Q14697	Neutral alpha-glucosidase AB OS=Homo sapiens GN=GANAB PE=1 SV=3 - [GANAB_HUMAN]	YbeY-KO	0	1	0.535325	0.391702	0.28331	0.17449	0	0.071835	0	0.0310906	0	0	0	0	0	0	0	0	0	0	0	0
Q14789	Golgin subfamily B member 1 OS=Homo sapiens GN=GOLGB1 PE=1 SV=2 - [GOGB1_HUMAN]	YbeY-KO	0	0	1	0	0	0	0	0	0	0	0	0	0	0	0	0	0	0	0	0	0	0
Q14CN4;Q86Y46	Keratin, type II cytoskeletal 72 OS=Homo sapiens GN=KRT72 PE=1 SV=2 - [K2C72_HUMAN]|Keratin, type II cytoskeletal 73 OS=Homo sapiens GN=KRT73 PE=1 SV=1 - [K2C73_HUMAN]	YbeY-KO	0	0	0	0	0	0	0	0	0	0	0	0	0	0	0	0	0	0	1	0	0	0
Q15031	Probable leucine--tRNA ligase, mitochondrial OS=Homo sapiens GN=LARS2 PE=1 SV=2 - [SYLM_HUMAN]	YbeY-KO	0.389865	1	0.0564611	0	0.0787162	0	0	0	0	0	0	0	0	0	0	0	0	0	0	0	0	0
Q15041	ADP-ribosylation factor-like protein 6-interacting protein 1 OS=Homo sapiens GN=ARL6IP1 PE=1 SV=2 - [AR6P1_HUMAN]	YbeY-KO	0	1	0	0	0	0	0	0	0	0	0	0	0	0	0	0	0	0	0	0	0	0
Q15057	Arf-GAP with coiled-coil, ANK repeat and PH domain-containing protein 2 OS=Homo sapiens GN=ACAP2 PE=1 SV=3 - [ACAP2_HUMAN]	YbeY-KO	0	0	0	0.547073	0	0	0.116735	0.429678	0.222589	0.320692	0	0.512861	0.573124	0.721764	1	0.436603	0.507997	0.692745	0.913438	0.679555	0.508986	0
Q15067	Peroxisomal acyl-coenzyme A oxidase 1 OS=Homo sapiens GN=ACOX1 PE=1 SV=3 - [ACOX1_HUMAN]	YbeY-KO	0	1	0.580122	0.464355	0	0	0	0	0	0	0	0	0	0	0	0	0	0	0	0	0	0
Q15084	Protein disulfide-isomerase A6 OS=Homo sapiens GN=PDIA6 PE=1 SV=1 - [PDIA6_HUMAN]	YbeY-KO	1	0.964671	0.948204	0.897305	0.645509	0.451497	0.287156	0.370958	0.0845509	0.0540719	0.0110808	0.0132186	0.00866168	0	0.0117874	0	0	0	0	0	0.00272246	0
Q15120	[Pyruvate dehydrogenase [lipoamide]] kinase isozyme 3, mitochondrial OS=Homo sapiens GN=PDK3 PE=1 SV=1 - [PDK3_HUMAN]	YbeY-KO	1	0	0.489157	0.362349	0	0	0	0	0	0	0	0	0	0	0.165392	0	0	0	0	0	0	0
Q15165	Serum paraoxonase/arylesterase 2 OS=Homo sapiens GN=PON2 PE=1 SV=3 - [PON2_HUMAN]	YbeY-KO	0	1	0	0	0	0	0	0	0	0	0	0	0	0	0	0	0	0	0	0	0	0
Q15233	Non-POU domain-containing octamer-binding protein OS=Homo sapiens GN=NONO PE=1 SV=4 - [NONO_HUMAN]	YbeY-KO	0	1	0	0	0	0	0	0	0	0	0	0	0	0	0	0	0	0	0	0	0	0
Q15293	Reticulocalbin-1 OS=Homo sapiens GN=RCN1 PE=1 SV=1 - [RCN1_HUMAN]	YbeY-KO	1	0.868283	0	0	0	0	0	0	0	0	0	0	0	0	0	0	0	0	0	0	0	0
Q15365	Poly(rC)-binding protein 1 OS=Homo sapiens GN=PCBP1 PE=1 SV=2 - [PCBP1_HUMAN]	YbeY-KO	1	0	0	0	0	0	0	0	0	0	0	0	0	0	0	0	0	0	0	0	0	0
Q15431	Synaptonemal complex protein 1 OS=Homo sapiens GN=SYCP1 PE=1 SV=2 - [SYCP1_HUMAN]	YbeY-KO	0	0	0	0	0	0	0.461986	0	0	0	0	1	0	0	0	0	0.934362	0	0	0	0	0
Q15436	Protein transport protein Sec23A OS=Homo sapiens GN=SEC23A PE=1 SV=2 - [SC23A_HUMAN]	YbeY-KO	0	1	0.629933	0	0	0	0	0	0	0	0	0	0	0	0	0	0	0	0	0	0	0
Q15738	Sterol-4-alpha-carboxylate 3-dehydrogenase, decarboxylating OS=Homo sapiens GN=NSDHL PE=1 SV=2 - [NSDHL_HUMAN]	YbeY-KO	0.400469	1	0	0	0.121244	0	0	0	0	0	0	0	0	0	0	0	0	0	0	0	0	0
Q15758	Neutral amino acid transporter B(0) OS=Homo sapiens GN=SLC1A5 PE=1 SV=2 - [AAAT_HUMAN]	YbeY-KO	1	0	0.823311	0.791198	0.52303	0.767272	0.24501	0.412359	0.163255	0	0.128582	0	0	0	0	0	0	0	0	0	0	0
Q15904	V-type proton ATPase subunit S1 OS=Homo sapiens GN=ATP6AP1 PE=1 SV=2 - [VAS1_HUMAN]	YbeY-KO	0	0	1	0	0	0.907274	0.549028	0.539756	0.263243	0.269017	0	0	0	0	0	0.140533	0	0	0	0	0	0
Q16181	Septin-7 OS=Homo sapiens GN=SEPT7 PE=1 SV=2 - [SEPT7_HUMAN]	YbeY-KO	0	1	0	0	0	0	0	0	0	0	0	0	0	0	0	0	0	0	0	0	0	0
Q16540	39S ribosomal protein L23, mitochondrial OS=Homo sapiens GN=MRPL23 PE=1 SV=1 - [RM23_HUMAN]	YbeY-KO	0	0	0	0	0	0	0	0	0.129117	0.499204	0.547733	1	0.610581	0.376691	0.489658	0.173588	0.316866	0	0	0	0	0
Q16630	Cleavage and polyadenylation specificity factor subunit 6 OS=Homo sapiens GN=CPSF6 PE=1 SV=2 - [CPSF6_HUMAN]	YbeY-KO	0	0	1	0.45294	0.408178	0	0	0	0	0	0	0	0	0	0	0	0	0	0	0	0	0
Q16698	2,4-dienoyl-CoA reductase, mitochondrial OS=Homo sapiens GN=DECR1 PE=1 SV=1 - [DECR_HUMAN]	YbeY-KO	0	1	0.75	0.933298	0	0	0	0	0	0	0	0	0	0	0	0	0	0	0	0	0	0
Q16718	NADH dehydrogenase [ubiquinone] 1 alpha subcomplex subunit 5 OS=Homo sapiens GN=NDUFA5 PE=1 SV=3 - [NDUA5_HUMAN]	YbeY-KO	0	1	0	0	0	0	0	0	0	0	0	0	0	0	0	0	0	0	0	0	0	0
Q16740	Putative ATP-dependent Clp protease proteolytic subunit, mitochondrial OS=Homo sapiens GN=CLPP PE=1 SV=1 - [CLPP_HUMAN]	YbeY-KO	1	0.83534	0.394154	0.894415	0.175218	0.256545	0	0.0704363	0.0438743	0.0363525	0	0	0	0	0	0	0	0	0	0	0	0
Q16774	Guanylate kinase OS=Homo sapiens GN=GUK1 PE=1 SV=2 - [KGUA_HUMAN]	YbeY-KO	0	1	0	0	0	0	0	0	0	0	0	0	0	0	0	0	0	0	0	0	0	0
Q16795	NADH dehydrogenase [ubiquinone] 1 alpha subcomplex subunit 9, mitochondrial OS=Homo sapiens GN=NDUFA9 PE=1 SV=2 - [NDUA9_HUMAN]	YbeY-KO	1	0	0.287721	0	0.342091	0	0	0	0	0	0	0	0	0	0	0	0	0	0	0	0	0
Q16822	Phosphoenolpyruvate carboxykinase [GTP], mitochondrial OS=Homo sapiens GN=PCK2 PE=1 SV=3 - [PCKGM_HUMAN]	YbeY-KO	1	0.615746	0.311459	0.315664	0.188871	0.107585	0	0	0.0426628	0.025474	0.0306265	0	0	0	0	0	0	0	0	0	0	0
Q16836	Hydroxyacyl-coenzyme A dehydrogenase, mitochondrial OS=Homo sapiens GN=HADH PE=1 SV=3 - [HCDH_HUMAN]	YbeY-KO	1	0.675039	0.472789	0.233072	0.183412	0.0482208	0	0.0159079	0	0	0	0	0	0	0	0	0	0	0	0	0	0
Q16850	Lanosterol 14-alpha demethylase OS=Homo sapiens GN=CYP51A1 PE=1 SV=3 - [CP51A_HUMAN]	YbeY-KO	1	0.416272	0	0	0	0	0.0106519	0	0	0	0	0	0	0	0	0	0	0	0	0	0	0
Q16891	Mitochondrial inner membrane protein OS=Homo sapiens GN=IMMT PE=1 SV=1 - [IMMT_HUMAN]	YbeY-KO	0	0	0	0	0	0	0	0	0	0	0	0.612968	0	0	0.845936	0	1	0.125479	0.304932	0	0.0987215	0.246849
Q17RY0	Cytoplasmic polyadenylation element-binding protein 4 OS=Homo sapiens GN=CPEB4 PE=1 SV=1 - [CPEB4_HUMAN]	YbeY-KO	0	0	0	0	0	0	0	0	0	0	0	0	1	0	0.828992	0	0	0	0	0	0	0
Q2M2H8	Probable maltase-glucoamylase-like protein LOC93432 OS=Homo sapiens PE=2 SV=3 - [MGAL_HUMAN]	YbeY-KO	0	0	0	0	0	0	0	0	0	0	0	0	0	0	0.783693	0	1	0	0	0	0	0
Q330K2	NADH dehydrogenase (ubiquinone) complex I, assembly factor 6 OS=Homo sapiens GN=NDUFAF6 PE=1 SV=2 - [NDUF6_HUMAN]	YbeY-KO	1	0	0	0	0	0	0	0	0	0	0	0	0	0	0	0	0	0	0	0	0	0
Q3SXM5	Inactive hydroxysteroid dehydrogenase-like protein 1 OS=Homo sapiens GN=HSDL1 PE=1 SV=3 - [HSDL1_HUMAN]	YbeY-KO	1	0.717509	0	0	0	0	0.0367727	0	0	0	0	0	0	0	0	0	0	0	0	0	0	0
Q3ZCQ8	Mitochondrial import inner membrane translocase subunit TIM50 OS=Homo sapiens GN=TIMM50 PE=1 SV=2 - [TIM50_HUMAN]	YbeY-KO	0	0	0	0	0	0	1	0	0.257718	0	0	0.244218	0.073731	0	0	0	0.323025	0	0	0	0	0
Q53GQ0	Estradiol 17-beta-dehydrogenase 12 OS=Homo sapiens GN=HSD17B12 PE=1 SV=2 - [DHB12_HUMAN]	YbeY-KO	1	0.604013	0	0.392573	0	0	0	0.0863404	0.018782	0	0	0	0	0	0	0	0	0	0	0	0	0
Q53H12	Acylglycerol kinase, mitochondrial OS=Homo sapiens GN=AGK PE=1 SV=2 - [AGK_HUMAN]	YbeY-KO	1	0	0	0	0	0	0	0	0	0	0	0	0	0	0	0	0	0	0	0	0	0
Q5D862	Filaggrin-2 OS=Homo sapiens GN=FLG2 PE=1 SV=1 - [FILA2_HUMAN]	YbeY-KO	0	0	0	0	0	0	0	0	0	0	0	0.311188	0.242871	0	1	0	0.93278	0	0	0	0	0
Q5HYK3	2-methoxy-6-polyprenyl-1,4-benzoquinol methylase, mitochondrial OS=Homo sapiens GN=COQ5 PE=1 SV=2 - [COQ5_HUMAN]	YbeY-KO	0	1	0	0	0	0	0	0	0	0	0	0	0	0	0	0	0	0	0	0	0	0
Q5JRA6	Melanoma inhibitory activity protein 3 OS=Homo sapiens GN=MIA3 PE=1 SV=1 - [MIA3_HUMAN]	YbeY-KO	0	1	0	0	0.258302	0	0	0	0	0	0	0	0	0	0	0	0	0	0	0	0	0
Q5JRX3	Presequence protease, mitochondrial OS=Homo sapiens GN=PITRM1 PE=1 SV=3 - [PREP_HUMAN]	YbeY-KO	0.667333	0.828	1	0.1974	0.2896	0	0	0	0	0	0	0	0	0	0	0	0	0	0	0	0	0
Q5JTZ9	Alanine--tRNA ligase, mitochondrial OS=Homo sapiens GN=AARS2 PE=1 SV=1 - [SYAM_HUMAN]	YbeY-KO	0.918744	1	0.36821	0.193477	0	0	0	0	0	0	0	0	0	0	0	0	0	0	0	0	0	0
Q5ST30	Valine--tRNA ligase, mitochondrial OS=Homo sapiens GN=VARS2 PE=1 SV=2 - [SYVM_HUMAN]	YbeY-KO	0	0	0	0	0	0	0	1	0	0	0	0	0	0	0	0	0	0	0	0	0	0
Q5T160	Probable arginine--tRNA ligase, mitochondrial OS=Homo sapiens GN=RARS2 PE=1 SV=1 - [SYRM_HUMAN]	YbeY-KO	0	0	0.857072	0	1	0	0	0	0	0	0	0	0	0	0	0	0	0	0	0	0	0
Q5T1J5	Putative coiled-coil-helix-coiled-coil-helix domain-containing protein CHCHD2P9, mitochondrial OS=Homo sapiens GN=CHCHD2P9 PE=5 SV=1 - [CHCH9_HUMAN]	YbeY-KO	0.626854	0.737835	0.532527	1	0.46305	0.513141	0.123393	0.248764	0.287145	0.23224	0	0	0.161723	0.142597	0.0667577	0.132188	0.0289487	0.172131	0.138173	0.135571	0.107858	0.162503
Q5T2R2	Decaprenyl-diphosphate synthase subunit 1 OS=Homo sapiens GN=PDSS1 PE=1 SV=1 - [DPS1_HUMAN]	YbeY-KO	1	0	0	0	0	0	0	0	0	0	0	0	0	0	0	0	0	0	0	0	0	0
Q5T440	Putative transferase CAF17, mitochondrial OS=Homo sapiens GN=IBA57 PE=1 SV=1 - [CAF17_HUMAN]	YbeY-KO	1	0.50558	0.43977	0	0	0	0	0	0	0	0	0	0	0	0	0	0	0	0	0	0	0
Q5T653	39S ribosomal protein L2, mitochondrial OS=Homo sapiens GN=MRPL2 PE=1 SV=2 - [RM02_HUMAN]	YbeY-KO	0	0	0	0	0	0	0	0	0	0.97496	0.392937	0.181862	0	0.218234	1	0	0.693098	0	0	0	0	0
Q5T9A4	ATPase family AAA domain-containing protein 3B OS=Homo sapiens GN=ATAD3B PE=1 SV=1 - [ATD3B_HUMAN]	YbeY-KO	0	0	0	0	0	1	0	0.414613	0.323138	0.190711	0	0	0	0	0	0	0	0	0	0	0	0.426508
Q5T9A4;Q9NVI7	ATPase family AAA domain-containing protein 3A OS=Homo sapiens GN=ATAD3A PE=1 SV=2 - [ATD3A_HUMAN]|ATPase family AAA domain-containing protein 3B OS=Homo sapiens GN=ATAD3B PE=1 SV=1 - [ATD3B_HUMAN]	YbeY-KO	0	0	0	0	0	0	1	0	0	0	0	0	0	0	0	0	0	0	0	0	0	0.406909
Q5TZA2	Rootletin OS=Homo sapiens GN=CROCC PE=1 SV=1 - [CROCC_HUMAN]	YbeY-KO	0	0	1	0.454341	0	0	0	0	0	0	0	0	0	0	0	0	0	0	0	0	0	0
Q5U5X0	LYR motif-containing protein 7 OS=Homo sapiens GN=LYRM7 PE=1 SV=1 - [LYRM7_HUMAN]	YbeY-KO	1	0	0	0	0	0	0	0	0	0	0	0	0	0	0	0	0	0	0	0	0	0
Q5VT66	Mitochondrial amidoxime-reducing component 1 OS=Homo sapiens GN=MARC1 PE=1 SV=1 - [MARC1_HUMAN]	YbeY-KO	1	0	0	0	0	0	0	0	0	0	0	0	0	0	0	0	0	0	0	0	0	0
Q5ZPR3	CD276 antigen OS=Homo sapiens GN=CD276 PE=1 SV=1 - [CD276_HUMAN]	YbeY-KO	1	0.491785	0	0	0	0	0	0	0	0	0	0	0	0	0	0	0	0	0	0	0	0
Q63HR2	Tensin-like C1 domain-containing phosphatase OS=Homo sapiens GN=TENC1 PE=1 SV=2 - [TENC1_HUMAN]	YbeY-KO	1	0	0	0	0	0	0	0	0	0	0	0	0	0	0	0	0	0	0	0	0	0
Q6DD88	Atlastin-3 OS=Homo sapiens GN=ATL3 PE=1 SV=1 - [ATLA3_HUMAN]	YbeY-KO	0	0	1	0	0.718775	0	0	0	0	0	0	0	0	0	0	0	0	0	0	0	0	0
Q6L8Q7	2',5'-phosphodiesterase 12 OS=Homo sapiens GN=PDE12 PE=1 SV=2 - [PDE12_HUMAN]	YbeY-KO	1	0	0.278986	0	0	0	0	0	0	0	0	0	0	0	0	0	0	0	0	0	0	0
Q6NVY1	3-hydroxyisobutyryl-CoA hydrolase, mitochondrial OS=Homo sapiens GN=HIBCH PE=1 SV=2 - [HIBCH_HUMAN]	YbeY-KO	1	0.729125	0	0	0	0	0	0	0	0	0	0	0	0	0	0	0	0	0	0	0	0
Q6P1A2	Lysophospholipid acyltransferase 5 OS=Homo sapiens GN=LPCAT3 PE=1 SV=1 - [MBOA5_HUMAN]	YbeY-KO	1	0	0	0	0	0	0	0	0	0	0	0	0	0	0	0	0	0	0	0	0	0
Q6P1L8	39S ribosomal protein L14, mitochondrial OS=Homo sapiens GN=MRPL14 PE=1 SV=1 - [RM14_HUMAN]	YbeY-KO	0	0	0	0	0	0	0	0	0	0.765591	1	0.599334	0.693532	0.745912	0.779916	0.354363	0	0	0	0	0	0
Q6P2I3	Fumarylacetoacetate hydrolase domain-containing protein 2B OS=Homo sapiens GN=FAHD2B PE=2 SV=1 - [FAH2B_HUMAN]	YbeY-KO	0	1	0	0	0	0	0	0	0	0	0	0	0	0	0	0	0	0	0	0	0	0
Q6P587	Acylpyruvase FAHD1, mitochondrial OS=Homo sapiens GN=FAHD1 PE=1 SV=2 - [FAHD1_HUMAN]	YbeY-KO	1	0.483429	0	0	0	0	0	0	0	0	0	0	0	0	0	0	0	0	0	0	0	0
Q6PI48	Aspartate--tRNA ligase, mitochondrial OS=Homo sapiens GN=DARS2 PE=1 SV=1 - [SYDM_HUMAN]	YbeY-KO	0.991462	1	0.52251	0	0	0	0	0	0	0	0	0	0	0	0	0	0	0	0	0	0	0
Q6UB35	Monofunctional C1-tetrahydrofolate synthase, mitochondrial OS=Homo sapiens GN=MTHFD1L PE=1 SV=1 - [C1TM_HUMAN]	YbeY-KO	0	1	0.505648	0.185206	0.195212	0	0.0571516	0.03407	0	0	0	0	0	0	0	0	0	0	0	0	0	0
Q6UWP7	Lysocardiolipin acyltransferase 1 OS=Homo sapiens GN=LCLAT1 PE=1 SV=1 - [LCLT1_HUMAN]	YbeY-KO	1	0	0	0	0	0	0	0	0	0	0	0	0	0	0	0	0	0	0	0	0	0
Q6UX73	UPF0764 protein C16orf89 OS=Homo sapiens GN=C16orf89 PE=1 SV=2 - [CP089_HUMAN]	YbeY-KO	0	0	0	0	0	0	0	0	0	0	1	0	0	0	0	0	0	0	0	0	0	0
Q6YN16	Hydroxysteroid dehydrogenase-like protein 2 OS=Homo sapiens GN=HSDL2 PE=1 SV=1 - [HSDL2_HUMAN]	YbeY-KO	1	0.553945	0.533918	0.368105	0.239987	0.124005	0.050735	0.120229	0.0157586	0	0	0	0	0	0	0	0	0	0	0	0	0
Q6ZMG9	Ceramide synthase 6 OS=Homo sapiens GN=CERS6 PE=1 SV=1 - [CERS6_HUMAN]	YbeY-KO	0	1	0	0	0	0	0	0	0	0	0	0	0	0	0	0	0	0	0	0	0	0
Q6ZRP7	Sulfhydryl oxidase 2 OS=Homo sapiens GN=QSOX2 PE=1 SV=3 - [QSOX2_HUMAN]	YbeY-KO	0	1	0	0	0	0	0	0	0	0	0	0	0	0	0	0	0	0	0	0	0	0
Q7KZF4	Staphylococcal nuclease domain-containing protein 1 OS=Homo sapiens GN=SND1 PE=1 SV=1 - [SND1_HUMAN]	YbeY-KO	0.565001	1	0.969728	0.312046	0.336202	0.0659237	0	0.0289032	0	0	0	0	0	0	0	0	0	0	0	0	0	0
Q7L0Y3	Mitochondrial ribonuclease P protein 1 OS=Homo sapiens GN=TRMT10C PE=1 SV=2 - [MRRP1_HUMAN]	YbeY-KO	0.588228	1	0.407975	0	0.249241	0	0	0	0	0	0	0	0	0	0	0	0	0	0	0	0	0
Q7L8L6	FAST kinase domain-containing protein 5 OS=Homo sapiens GN=FASTKD5 PE=1 SV=1 - [FAKD5_HUMAN]	YbeY-KO	0	1	0	0	0	0	0	0	0	0	0	0	0	0	0	0	0	0	0	0	0	0
Q7Z2K8	G protein-regulated inducer of neurite outgrowth 1 OS=Homo sapiens GN=GPRIN1 PE=2 SV=2 - [GRIN1_HUMAN]	YbeY-KO	0	0	0	0	0	1	0	0	0	0	0	0	0	0	0	0	0	0	0	0	0	0
Q7Z2W9	39S ribosomal protein L21, mitochondrial OS=Homo sapiens GN=MRPL21 PE=1 SV=2 - [RM21_HUMAN]	YbeY-KO	0	0	0	0	0	0	0	0	0.126949	0.798305	0.471073	0.732768	0.200791	0.315198	1	0.111299	0.411186	0	0	0	0	0
Q7Z434	Mitochondrial antiviral-signaling protein OS=Homo sapiens GN=MAVS PE=1 SV=2 - [MAVS_HUMAN]	YbeY-KO	0	0	0	0	0	1	0	0	0	0	0	0	0	0	0	0	0	0	0	0	0	0
Q7Z4W1	L-xylulose reductase OS=Homo sapiens GN=DCXR PE=1 SV=2 - [DCXR_HUMAN]	YbeY-KO	0.405712	1	0	0	0	0	0	0	0	0	0	0	0	0	0	0	0	0	0	0	0	0
Q7Z7F7	39S ribosomal protein L55, mitochondrial OS=Homo sapiens GN=MRPL55 PE=1 SV=1 - [RM55_HUMAN]	YbeY-KO	0	0	0	0	0	0	0	0	0	0	0.455079	1	0.370162	0	0	0	0	0	0	0	0	0
Q86SX6	Glutaredoxin-related protein 5, mitochondrial OS=Homo sapiens GN=GLRX5 PE=1 SV=2 - [GLRX5_HUMAN]	YbeY-KO	1	0.550608	0	0.301144	0	0	0	0	0	0	0	0	0	0	0	0	0	0	0	0	0	0
Q86UA1	Pre-mRNA-processing factor 39 OS=Homo sapiens GN=PRPF39 PE=1 SV=3 - [PRP39_HUMAN]	YbeY-KO	0	0	0	0.356026	0.24356	0.846136	0.0386385	0.562787	0.051035	0.00285879	0	0.590616	0.867065	1	0.99149	0	0.767019	0.454462	0.25713	0.0397654	0.0446412	0
Q86UE4	Protein LYRIC OS=Homo sapiens GN=MTDH PE=1 SV=2 - [LYRIC_HUMAN]	YbeY-KO	0	0	0	0	0	0	0	1	0	0	0	0	0	0	0	0	0	0	0	0	0	0
Q86Y46	Keratin, type II cytoskeletal 4 OS=Homo sapiens GN=KRT4 PE=1 SV=4 - [K2C4_HUMAN]|Keratin, type II cytoskeletal 73 OS=Homo sapiens GN=KRT73 PE=1 SV=1 - [K2C73_HUMAN]	YbeY-KO	0	0	0	0	0	0	0	0	0	0	0	0	0	0	1	0.254427	0	0	0	0	0	0
Q8IVG5	Sterile alpha motif domain-containing protein 9-like OS=Homo sapiens GN=SAMD9L PE=1 SV=2 - [SAM9L_HUMAN]	YbeY-KO	0	0	0	0	0	0	0	0.892728	1	0	0	0.553696	0	0	0	0	0	0	0	0	0	0
Q8IVP5	FUN14 domain-containing protein 1 OS=Homo sapiens GN=FUNDC1 PE=1 SV=1 - [FUND1_HUMAN]	YbeY-KO	1	0	0	0	0	0	0	0	0	0	0	0	0	0	0	0	0	0	0	0	0	0
Q8IVS2	Malonyl-CoA-acyl carrier protein transacylase, mitochondrial OS=Homo sapiens GN=MCAT PE=1 SV=2 - [FABD_HUMAN]	YbeY-KO	0	0	1	0	0.598764	0.473359	0.231292	0.308802	0	0	0	0	0	0	0	0	0	0	0	0	0	0
Q8IWA4	Mitofusin-1 OS=Homo sapiens GN=MFN1 PE=1 SV=2 - [MFN1_HUMAN]	YbeY-KO	1	0	0	0	0	0	0	0	0	0	0	0	0	0	0	0	0	0	0	0	0	0
Q8IXI1	Mitochondrial Rho GTPase 2 OS=Homo sapiens GN=RHOT2 PE=1 SV=2 - [MIRO2_HUMAN]	YbeY-KO	0	0	0	0	0	0	0	0	0	0	0	0.537534	0.226318	0	0.613494	0	1	0	0	0	0	0
Q8IXI2	Mitochondrial Rho GTPase 1 OS=Homo sapiens GN=RHOT1 PE=1 SV=2 - [MIRO1_HUMAN]	YbeY-KO	0.867679	1	0	0	0	0	0	0	0	0	0	0	0	0	0	0	0	0	0	0	0	0
Q8IXM3	39S ribosomal protein L41, mitochondrial OS=Homo sapiens GN=MRPL41 PE=1 SV=1 - [RM41_HUMAN]	YbeY-KO	0	0	0	0	0	0	0	0	0	0.294594	0.281515	1	0.468361	0.237544	0	0	0	0	0	0	0	0
Q8IYB8	ATP-dependent RNA helicase SUPV3L1, mitochondrial OS=Homo sapiens GN=SUPV3L1 PE=1 SV=1 - [SUV3_HUMAN]	YbeY-KO	0	1	0.532402	0	0	0	0	0	0	0	0	0	0	0	0	0	0	0	0	0	0	0
Q8IYQ7	Threonine synthase-like 1 OS=Homo sapiens GN=THNSL1 PE=1 SV=2 - [THNS1_HUMAN]	YbeY-KO	0	1	0	0	0	0	0	0	0	0	0	0	0	0	0	0	0	0	0	0	0	0
Q8IYU8	EF-hand domain-containing family member A1 OS=Homo sapiens GN=EFHA1 PE=1 SV=2 - [EFHA1_HUMAN]	YbeY-KO	0	0	0	0	0	0	1	0	0	0	0	0	0	0	0	0	0	0	0	0	0	0
Q8N0Z9	V-set and immunoglobulin domain-containing protein 10 OS=Homo sapiens GN=VSIG10 PE=2 SV=1 - [VSI10_HUMAN]	YbeY-KO	0	0	0	0	0	0	0	0	0	0	0	0	0	0	0	0	0	0	0	0	0	1
Q8N183	Mimitin, mitochondrial OS=Homo sapiens GN=NDUFAF2 PE=1 SV=1 - [MIMIT_HUMAN]	YbeY-KO	1	0.805536	0.462201	0.200628	0	0	0	0	0	0	0	0	0	0	0	0	0	0	0	0	0	0
Q8N1N4	Keratin, type II cytoskeletal 78 OS=Homo sapiens GN=KRT78 PE=2 SV=2 - [K2C78_HUMAN]	YbeY-KO	0	0	0	0	0	0	0	0	0	0	0	0	0	0	1	0	0	0	0	0	0	0
Q8N5M1	ATP synthase mitochondrial F1 complex assembly factor 2 OS=Homo sapiens GN=ATPAF2 PE=1 SV=1 - [ATPF2_HUMAN]	YbeY-KO	0	1	0	0	0	0	0	0	0	0	0	0	0	0	0	0	0	0	0	0	0	0
Q8N5N7	39S ribosomal protein L50, mitochondrial OS=Homo sapiens GN=MRPL50 PE=1 SV=2 - [RM50_HUMAN]	YbeY-KO	0	0	0	0	0	0	0	0	0	0.78925	0.951986	1	0.9488	0.767368	0.720841	0	0	0	0	0	0	0
Q8N983	39S ribosomal protein L43, mitochondrial OS=Homo sapiens GN=MRPL43 PE=1 SV=1 - [RM43_HUMAN]	YbeY-KO	0	0	0	0	0	0	0	0	0	0	0.903376	1	0	0	0	0	0	0	0	0	0	0
Q8NBJ5	Procollagen galactosyltransferase 1 OS=Homo sapiens GN=GLT25D1 PE=1 SV=1 - [GT251_HUMAN]	YbeY-KO	0	0	0	0	0	1	0	0	0	0	0	0	0	0	0	0	0	0	0	0	0	0
Q8NBN7	Retinol dehydrogenase 13 OS=Homo sapiens GN=RDH13 PE=1 SV=2 - [RDH13_HUMAN]	YbeY-KO	1	0.827214	0.320221	0.240181	0	0	0	0	0	0	0	0	0	0	0	0	0	0	0	0	0	0
Q8NBQ5	Estradiol 17-beta-dehydrogenase 11 OS=Homo sapiens GN=HSD17B11 PE=1 SV=3 - [DHB11_HUMAN]	YbeY-KO	1	0	0	0	0	0	0	0	0	0	0	0	0	0	0	0	0	0	0	0	0	0
Q8NBS9	Thioredoxin domain-containing protein 5 OS=Homo sapiens GN=TXNDC5 PE=1 SV=2 - [TXND5_HUMAN]	YbeY-KO	0.971464	1	0.58112	0	0.323582	0	0	0	0	0	0	0	0	0	0	0	0	0	0	0	0	0
Q8NBX0	Saccharopine dehydrogenase-like oxidoreductase OS=Homo sapiens GN=SCCPDH PE=1 SV=1 - [SCPDL_HUMAN]	YbeY-KO	1	0.569914	0	0.0225846	0	0	0	0	0	0	0	0	0	0	0	0	0	0	0	0	0	0
Q8NC51	Plasminogen activator inhibitor 1 RNA-binding protein OS=Homo sapiens GN=SERBP1 PE=1 SV=2 - [PAIRB_HUMAN]	YbeY-KO	1	0	0	0	0	0	0	0	0	0	0	0	0	0	0	0	0	0	0	0	0	0
Q8NC60	Nitric oxide-associated protein 1 OS=Homo sapiens GN=NOA1 PE=1 SV=2 - [NOA1_HUMAN]	YbeY-KO	0	0	0	0	0	0	0.705302	1	0.913995	0.433416	0.0832306	0.0512947	0.0946671	0	0.139457	0	0	0	0	0	0	0
Q8NF37	Lysophosphatidylcholine acyltransferase 1 OS=Homo sapiens GN=LPCAT1 PE=1 SV=2 - [PCAT1_HUMAN]	YbeY-KO	1	0.585819	0.184757	0	0	0	0	0.0109995	0	0	0	0	0	0	0	0	0.0196002	0	0	0	0	0
Q8NFV4	Alpha/beta hydrolase domain-containing protein 11 OS=Homo sapiens GN=ABHD11 PE=2 SV=1 - [ABHDB_HUMAN]	YbeY-KO	1	0	0.6179	0	0	0	0	0	0	0	0	0	0	0	0	0	0	0	0	0	0	0
Q8NHH9	Atlastin-2 OS=Homo sapiens GN=ATL2 PE=1 SV=2 - [ATLA2_HUMAN]	YbeY-KO	1	0	0	0	0	0	0	0	0	0	0	0	0	0	0	0	0	0	0	0	0	0
Q8TAE8	Growth arrest and DNA damage-inducible proteins-interacting protein 1 OS=Homo sapiens GN=GADD45GIP1 PE=1 SV=1 - [G45IP_HUMAN]	YbeY-KO	0	0	0	0	0	0	0	0	0	0.999059	0.407996	0.8365	0.709501	1	0.991533	0.418062	0.521543	0	0	0	0	0
Q8TC12	Retinol dehydrogenase 11 OS=Homo sapiens GN=RDH11 PE=1 SV=2 - [RDH11_HUMAN]	YbeY-KO	1	0	0	0	0	0	0	0	0	0	0	0	0	0	0	0	0	0	0	0	0	0
Q8TCS8	Polyribonucleotide nucleotidyltransferase 1, mitochondrial OS=Homo sapiens GN=PNPT1 PE=1 SV=2 - [PNPT1_HUMAN]	YbeY-KO	0	0.819497	1	0.533125	0.336018	0	0.267795	0.209272	0.0250863	0	0	0	0	0	0	0	0	0	0	0	0	0
Q8WTZ4	Putative inactive carbonic anhydrase 5B-like protein OS=Homo sapiens GN=CA5BP1 PE=5 SV=2 - [CA5BL_HUMAN]	YbeY-KO	1	0.950794	0	0	0	0	0	0	0	0	0	0	0	0	0	0	0	0	0	0	0	0
Q8WUK0	Phosphatidylglycerophosphatase and protein-tyrosine phosphatase 1 OS=Homo sapiens GN=PTPMT1 PE=1 SV=1 - [PTPM1_HUMAN]	YbeY-KO	1	0	0	0	0	0	0	0	0	0	0	0	0	0	0	0	0	0	0	0	0	0
Q8WVM0	Dimethyladenosine transferase 1, mitochondrial OS=Homo sapiens GN=TFB1M PE=1 SV=1 - [TFB1M_HUMAN]	YbeY-KO	0	0	0	0	0	0	0	0	1	0	0	0	0	0	0	0	0	0	0	0	0	0
Q8WW59	SPRY domain-containing protein 4 OS=Homo sapiens GN=SPRYD4 PE=1 SV=2 - [SPRY4_HUMAN]	YbeY-KO	1	0	0	0	0	0	0	0	0	0	0	0	0	0	0	0	0	0	0	0	0	0
Q8WWC4	Uncharacterized protein C2orf47, mitochondrial OS=Homo sapiens GN=C2orf47 PE=1 SV=1 - [CB047_HUMAN]	YbeY-KO	1	0.77236	0	0	0	0	0	0	0	0	0	0	0	0	0	0	0	0	0	0	0	0
Q8WXF7	Atlastin-1 OS=Homo sapiens GN=ATL1 PE=1 SV=1 - [ATLA1_HUMAN]	YbeY-KO	1	0	0	0.125434	0	0	0	0	0	0	0	0	0	0	0	0	0	0	0	0	0	0
Q92520	Protein FAM3C OS=Homo sapiens GN=FAM3C PE=1 SV=1 - [FAM3C_HUMAN]	YbeY-KO	1	0	0	0	0	0	0	0	0	0	0	0	0	0	0	0	0	0	0	0	0	0
Q92552	28S ribosomal protein S27, mitochondrial OS=Homo sapiens GN=MRPS27 PE=1 SV=3 - [RT27_HUMAN]	YbeY-KO	0	0	0	0	0	0	0.584423	0.58878	1	0.346405	0.290632	0.313617	0.229085	0	0.289815	0.06378	0.191503	0	0	0	0	0
Q92616	Translational activator GCN1 OS=Homo sapiens GN=GCN1L1 PE=1 SV=6 - [GCN1L_HUMAN]	YbeY-KO	0	1	0	0	0	0	0	0	0	0	0	0	0	0	0	0	0	0	0	0	0	0
Q92665	28S ribosomal protein S31, mitochondrial OS=Homo sapiens GN=MRPS31 PE=1 SV=3 - [RT31_HUMAN]	YbeY-KO	0	0	0	0	0	0	0	1	0.869159	0.542056	0	0.378717	0	0	0	0	0	0	0	0	0	0
Q92667	A-kinase anchor protein 1, mitochondrial OS=Homo sapiens GN=AKAP1 PE=1 SV=1 - [AKAP1_HUMAN]	YbeY-KO	0.401957	1	0	0	0.136146	0	0	0	0	0	0	0	0	0	0	0	0	0	0	0	0	0
Q92820	Gamma-glutamyl hydrolase OS=Homo sapiens GN=GGH PE=1 SV=2 - [GGH_HUMAN]	YbeY-KO	0.836454	1	0.448238	0	0	0	0	0	0	0	0	0	0	0	0	0	0	0	0	0	0	0
Q92947	Glutaryl-CoA dehydrogenase, mitochondrial OS=Homo sapiens GN=GCDH PE=1 SV=1 - [GCDH_HUMAN]	YbeY-KO	0.237982	1	0.129107	0	0.148072	0	0	0	0	0	0	0	0	0	0	0	0	0	0	0	0	0
Q93008	Probable ubiquitin carboxyl-terminal hydrolase FAF-X OS=Homo sapiens GN=USP9X PE=1 SV=3 - [USP9X_HUMAN]	YbeY-KO	0	0	0	1	0	0	0	0	0	0	0	0	0	0	0	0	0	0	0	0	0	0
Q969H8	UPF0556 protein C19orf10 OS=Homo sapiens GN=C19orf10 PE=1 SV=1 - [CS010_HUMAN]	YbeY-KO	1	0	0	0	0	0	0	0	0	0	0	0	0	0	0	0	0	0	0	0	0	0
Q969S9	Ribosome-releasing factor 2, mitochondrial OS=Homo sapiens GN=GFM2 PE=1 SV=1 - [RRF2M_HUMAN]	YbeY-KO	1	0.922853	0	0	0	0	0	0	0	0	0	0	0	0	0	0	0	0	0	0	0	0
Q969Y2	tRNA modification GTPase GTPBP3, mitochondrial OS=Homo sapiens GN=GTPBP3 PE=2 SV=2 - [GTPB3_HUMAN]	YbeY-KO	1	0.792213	0.620287	0.39877	0.198238	0.117643	0	0	0	0	0	0	0	0	0	0	0	0	0	0	0	0
Q969Z0	Protein TBRG4 OS=Homo sapiens GN=TBRG4 PE=1 SV=1 - [TBRG4_HUMAN]	YbeY-KO	0.87151	1	0.188705	0	0.163699	0	0	0	0	0	0	0	0	0	0	0	0	0	0	0	0	0
Q96A35	39S ribosomal protein L24, mitochondrial OS=Homo sapiens GN=MRPL24 PE=1 SV=1 - [RM24_HUMAN]	YbeY-KO	0	0	0	0	0	0	0	0	0	0	0.612143	1	0	0	0.37067	0.103517	0	0	0	0	0	0
Q96AB3	Isochorismatase domain-containing protein 2, mitochondrial OS=Homo sapiens GN=ISOC2 PE=1 SV=1 - [ISOC2_HUMAN]	YbeY-KO	1	0.669479	0.724527	0.448502	0	0.115931	0	0	0	0	0	0	0	0	0	0	0	0	0	0	0	0
Q96AG4	Leucine-rich repeat-containing protein 59 OS=Homo sapiens GN=LRRC59 PE=1 SV=1 - [LRC59_HUMAN]	YbeY-KO	1	0.556419	0.559689	0.330785	0.319828	0.271341	0.160016	0.165372	0.056296	0.0424775	0.00679068	0.0177433	0.0157727	0	0	0	0	0	0	0.00505724	0	0
Q96BW9	Phosphatidate cytidylyltransferase, mitochondrial OS=Homo sapiens GN=TAMM41 PE=1 SV=2 - [TAM41_HUMAN]	YbeY-KO	1	0	0.240894	0	0.233391	0	0	0	0	0	0	0	0	0	0	0	0	0	0	0	0	0
Q96C36	Pyrroline-5-carboxylate reductase 2 OS=Homo sapiens GN=PYCR2 PE=1 SV=1 - [P5CR2_HUMAN]	YbeY-KO	0	0	0.599183	1	0.525379	0.507876	0	0.143466	0	0	0	0	0	0	0	0	0	0	0	0	0	0
Q96CM8	Acyl-CoA synthetase family member 2, mitochondrial OS=Homo sapiens GN=ACSF2 PE=1 SV=2 - [ACSF2_HUMAN]	YbeY-KO	1	0	0	0	0	0	0	0	0	0	0	0	0	0	0	0	0	0	0	0	0	0
Q96DA6	Mitochondrial import inner membrane translocase subunit TIM14 OS=Homo sapiens GN=DNAJC19 PE=1 SV=3 - [TIM14_HUMAN]	YbeY-KO	0.334162	1	0	0	0	0	0	0	0	0	0	0	0	0	0	0	0	0	0	0	0	0
Q96DV4	39S ribosomal protein L38, mitochondrial OS=Homo sapiens GN=MRPL38 PE=1 SV=2 - [RM38_HUMAN]	YbeY-KO	0	0	0	0	0	0	0	0	0	0.657495	0.676471	1	0.518343	0.253985	0.51771	0.0693548	0.232321	0	0	0	0	0
Q96E11	Ribosome-recycling factor, mitochondrial OS=Homo sapiens GN=MRRF PE=1 SV=1 - [RRFM_HUMAN]	YbeY-KO	0	1	0	0	0	0	0	0	0	0	0	0	0	0	0	0	0	0	0	0	0	0
Q96E22	Nogo-B receptor OS=Homo sapiens GN=NUS1 PE=1 SV=1 - [NGBR_HUMAN]	YbeY-KO	0	0	0	0	0	0	0	1	0	0	0	0	0	0	0	0	0	0	0	0	0	0
Q96ER9	Coiled-coil domain-containing protein 51 OS=Homo sapiens GN=CCDC51 PE=1 SV=2 - [CCD51_HUMAN]	YbeY-KO	0.81604	1	0	0	0	0	0	0	0	0	0	0	0	0	0	0	0	0	0	0	0	0
Q96EY1	DnaJ homolog subfamily A member 3, mitochondrial OS=Homo sapiens GN=DNAJA3 PE=1 SV=2 - [DNJA3_HUMAN]	YbeY-KO	0.142199	1	0.238006	0	0.416145	0	0	0	0	0	0	0	0	0	0	0	0	0	0	0	0	0
Q96EY7	Pentatricopeptide repeat domain-containing protein 3, mitochondrial OS=Homo sapiens GN=PTCD3 PE=1 SV=3 - [PTCD3_HUMAN]	YbeY-KO	0	0	0	0	0	0	0	0.980541	1	0.572757	0	0.519784	0.390919	0	0	0	0	0	0	0	0	0
Q96GC5	39S ribosomal protein L48, mitochondrial OS=Homo sapiens GN=MRPL48 PE=1 SV=2 - [RM48_HUMAN]	YbeY-KO	0	0	0	0	0	0	0	0	0	0	0	1	0	0	0	0	0	0	0	0	0	0
Q96GC9	Vacuole membrane protein 1 OS=Homo sapiens GN=VMP1 PE=1 SV=1 - [VMP1_HUMAN]	YbeY-KO	1	0.611213	0	0	0	0	0	0	0	0	0	0	0	0	0	0	0	0	0	0	0	0
Q96GW9	Methionine--tRNA ligase, mitochondrial OS=Homo sapiens GN=MARS2 PE=1 SV=2 - [SYMM_HUMAN]	YbeY-KO	1	0.762672	0.402337	0.282646	0	0	0	0	0	0	0	0	0	0	0	0	0	0	0	0	0	0
Q96HE7	ERO1-like protein alpha OS=Homo sapiens GN=ERO1L PE=1 SV=2 - [ERO1A_HUMAN]	YbeY-KO	1	0.953242	0.42664	0	0	0	0	0	0	0	0	0	0	0	0	0	0	0	0	0	0	0
Q96HP4	Oxidoreductase NAD-binding domain-containing protein 1 OS=Homo sapiens GN=OXNAD1 PE=1 SV=1 - [OXND1_HUMAN]	YbeY-KO	0	1	0	0	0	0	0	0	0	0	0	0	0	0	0	0	0	0	0	0	0	0
Q96HR9	Receptor expression-enhancing protein 6 OS=Homo sapiens GN=REEP6 PE=1 SV=1 - [REEP6_HUMAN]	YbeY-KO	1	0	0	0	0	0	0	0	0	0	0	0	0	0	0	0	0	0	0	0	0	0
Q96HS1	Serine/threonine-protein phosphatase PGAM5, mitochondrial OS=Homo sapiens GN=PGAM5 PE=1 SV=2 - [PGAM5_HUMAN]	YbeY-KO	0	0	0	0	0	0	0	0	0	0	0	0	0	0	0	0	0	0	0	0	0	1
Q96HY6	DDRGK domain-containing protein 1 OS=Homo sapiens GN=DDRGK1 PE=1 SV=2 - [DDRGK_HUMAN]	YbeY-KO	0	0	0	0	0	0	0	0	0	0	0	0	0	0	0	0	1	0	0	0	0	0
Q96HY7	Probable 2-oxoglutarate dehydrogenase E1 component DHKTD1, mitochondrial OS=Homo sapiens GN=DHTKD1 PE=2 SV=2 - [DHTK1_HUMAN]	YbeY-KO	0	0.939891	1	0	0	0	0	0	0	0	0	0	0	0	0	0	0	0	0	0	0	0
Q96I59	Probable asparagine--tRNA ligase, mitochondrial OS=Homo sapiens GN=NARS2 PE=1 SV=3 - [SYNM_HUMAN]	YbeY-KO	0.748807	1	0.640734	0.25367	0.221101	0.0487523	0	0	0	0	0	0	0	0	0	0	0	0	0	0	0	0
Q96I99	Succinyl-CoA ligase [GDP-forming] subunit beta, mitochondrial OS=Homo sapiens GN=SUCLG2 PE=1 SV=2 - [SUCB2_HUMAN]	YbeY-KO	1	0.496531	0.42665	0.432149	0.269036	0.271743	0.117174	0.180288	0.0439255	0.0592217	0.0329611	0	0	0	0	0	0	0	0	0	0	0
Q96JB5	CDK5 regulatory subunit-associated protein 3 OS=Homo sapiens GN=CDK5RAP3 PE=1 SV=2 - [CK5P3_HUMAN]	YbeY-KO	0	0	0	0	0	0	0	0	0	0	0	0	0	0	0	0	1	0	0	0	0	0
Q96KK5	Histone H2A type 1-H OS=Homo sapiens GN=HIST1H2AH PE=1 SV=3 - [H2A1H_HUMAN]	YbeY-KO	0	0	0	0	0	0.753826	1	0	0.265063	0	0	0.125536	0	0	0.214123	0	0.18815	0	0	0	0	0
Q96ND0	Protein FAM210A OS=Homo sapiens GN=FAM210A PE=1 SV=2 - [F210A_HUMAN]	YbeY-KO	0.691203	1	0	0	0	0	0	0	0	0	0	0	0	0	0	0	0	0	0	0	0	0
Q96RP9	Elongation factor G, mitochondrial OS=Homo sapiens GN=GFM1 PE=1 SV=2 - [EFGM_HUMAN]	YbeY-KO	1	0.839102	0.192385	0.0788127	0.0790854	0	0	0	0	0	0	0	0	0	0	0	0	0	0	0	0	0
Q96RQ3	Methylcrotonoyl-CoA carboxylase subunit alpha, mitochondrial OS=Homo sapiens GN=MCCC1 PE=1 SV=3 - [MCCA_HUMAN]	YbeY-KO	0	0	0	0	0	0	1	0.313295	0	0	0	0	0	0	0	0	0	0	0	0	0	0
Q96S52	GPI transamidase component PIG-S OS=Homo sapiens GN=PIGS PE=1 SV=3 - [PIGS_HUMAN]	YbeY-KO	0	0	0	0	0	0	0	0	0	0	0	0	0	0	1	0	0	0	0	0	0	0
Q96TA2	ATP-dependent zinc metalloprotease YME1L1 OS=Homo sapiens GN=YME1L1 PE=1 SV=2 - [YMEL1_HUMAN]	YbeY-KO	0	0	0	0	0	0	1	0.951807	0.377194	0.201807	0	0	0.0950086	0	0.504475	0.115577	0.70043	0	0	0	0	0
Q96TC7	Regulator of microtubule dynamics protein 3 OS=Homo sapiens GN=RMDN3 PE=1 SV=2 - [RMD3_HUMAN]	YbeY-KO	0.601393	1	0.188512	0	0	0	0	0	0	0	0	0	0	0	0	0	0	0	0	0	0	0
Q99536	Synaptic vesicle membrane protein VAT-1 homolog OS=Homo sapiens GN=VAT1 PE=1 SV=2 - [VAT1_HUMAN]	YbeY-KO	0	1	0	0	0	0	0	0	0	0	0	0	0	0	0	0	0	0	0	0	0	0
Q99623	Prohibitin-2 OS=Homo sapiens GN=PHB2 PE=1 SV=2 - [PHB2_HUMAN]	YbeY-KO	0	0	0	0	0	0	0	0	0	0	0	0.309558	0.366983	0.246919	1	0	0.991311	0.204423	0.531043	0	0.279542	0.461058
Q99714	3-hydroxyacyl-CoA dehydrogenase type-2 OS=Homo sapiens GN=HSD17B10 PE=1 SV=3 - [HCD2_HUMAN]	YbeY-KO	0.767646	1	0	0	0	0	0.120659	0	0.0591963	0.0513824	0.0372832	0.0271853	0.0164417	0.00459042	0.011908	0.00464709	0.0216727	0.00304482	0.0033299	0.00303624	0.00428302	0.00604671
Q99757	Thioredoxin, mitochondrial OS=Homo sapiens GN=TXN2 PE=1 SV=2 - [THIOM_HUMAN]	YbeY-KO	1	0	0	0	0	0	0	0	0	0	0	0	0	0	0	0	0	0	0	0	0	0
Q99797	Mitochondrial intermediate peptidase OS=Homo sapiens GN=MIPEP PE=1 SV=2 - [MIPEP_HUMAN]	YbeY-KO	1	0.745676	0	0	0	0	0	0	0	0	0	0	0	0	0	0	0	0	0	0	0	0
Q99798	Aconitate hydratase, mitochondrial OS=Homo sapiens GN=ACO2 PE=1 SV=2 - [ACON_HUMAN]	YbeY-KO	1	0.755421	0.406172	0.241451	0.106505	0.0448082	0.0845913	0.0574437	0.0158653	0.00757715	0.00177106	0.00407631	0	0	0.00399708	0	0.0119975	0	0	0	0	0
Q99805	Transmembrane 9 superfamily member 2 OS=Homo sapiens GN=TM9SF2 PE=1 SV=1 - [TM9S2_HUMAN]	YbeY-KO	1	0	0	0	0	0	0	0	0	0	0	0	0	0	0	0	0	0	0	0	0	0
Q99832	T-complex protein 1 subunit eta OS=Homo sapiens GN=CCT7 PE=1 SV=2 - [TCPH_HUMAN]	YbeY-KO	0	0	0	0	0.225139	0.397495	1	0.462987	0.0539981	0.0199443	0	0	0	0	0	0	0	0	0	0	0	0
Q99943	1-acyl-sn-glycerol-3-phosphate acyltransferase alpha OS=Homo sapiens GN=AGPAT1 PE=2 SV=2 - [PLCA_HUMAN]	YbeY-KO	1	0	0	0	0	0	0	0	0	0	0	0	0	0	0	0	0	0	0	0	0	0
Q9BPW8	Protein NipSnap homolog 1 OS=Homo sapiens GN=NIPSNAP1 PE=1 SV=1 - [NIPS1_HUMAN]	YbeY-KO	0.663868	1	0.65465	0.829136	0.710453	0.490041	0.675062	0.241317	0	0	0	0	0	0	0	0	0.0564938	0	0	0	0	0
Q9BPX6	Calcium uptake protein 1, mitochondrial OS=Homo sapiens GN=MICU1 PE=1 SV=1 - [MICU1_HUMAN]	YbeY-KO	0	1	0	0	0	0	0	0	0	0	0	0	0	0	0	0	0	0	0	0	0	0
[truncated: 132 more rows]
