# Supplementary material for: YbeY is required for ribosome small subunit assembly and tRNA processing in human mitochondria
Source: Nucleic Acids Res. 2021 May 25;49(10):5798–812. doi: 10.1093/nar/gkab404 (PMC8191802; doi:10.1093/nar/gkab404)
Supplement: gkab404_Supplemental_Files [file gkab404_supplemental_files.zip › YbeY R3 Suppl. Table S1 - Oligonucleotides.xlsx]

## Sheet: Sheet1
Supplementary Table S1. List of oligonucleotides used in this study
Purpose		5' to 3' sequence	Additional notes
Primers for cloning into pcDNA5/FRT/TO
YbeY-flag	forward	CTTTCTTGGATCCAATGAGTTTGGTGATTAGAAATCTGCAGCG	5'-Overhang+BamH1
YbeY-flag	reverse	CTCTCCGCGGCCGCCTACTTATCGTCGTCATCCTTGTAATCGCTCCCTCCGAAGAGGCC	3'-Overhang+Not1+Flag
Primers used for cloning into flag/strep2 encoding pcDNA5/FRT/TO
YbeY-flag/Strep2	forward	CTTTCTTGGATCCAATGAGTTTGGTGATTAGAAATCTGCAGCG	5'-Overhang+BamH1
YbeY-flag/Strep2	reverse	CTCTCCACCGGTGCTCCCTCCGAAGAGGC	3'-Overhang+Age1
P32-flag/strep2	forward	CTTTCTTGGATCCAATGCTGCCTCTGCTGCGCT	5'-Overhang+BamH1
P32-flag/strep2	reverse	CTCTCCACCGGTCTGGCTCTTGACAAAACTCTTGAG	3'-Overhang+Age1
PCR Primers for YbeY ZFN knockout screening
	forward	AAAGTGATCTGATTGCGCGT
	reverse	CTGGGAAGATGGGCTAGACA
PCR Primers for confirming Hap1 knockout
	forward	AGAAATCTGCAGCGAGTCAT
	reverse	CTGGGAAGATGGGCTAGACA
Circularisation Sequencing			Reverse primer used for RT
12S_rRNA	forward	AAACTTAAGGGTCGAAGGTG
12S_rRNA	reverse	GGTTAATCACTGCTGTTTCC
16S_rRNA	forward	GCAGCCGCTATTAAAGGTTC
16S_rRNA	reverse	GCGGTACTATATCTATTGCGC
tRNA_Ile	forward	GGGGGTTTAAGCTCCTATTA
tRNA_Ile	reverse	GAGTTACTTTGATAGAG
tRNA_Leu(UUR)	forward	GGAATTGAACCTCTGACTG
tRNA_Leu(UUR)	reverse	GCCCGGTAATCGCATAAAAC
tRNA_Ser(AGY)	forward	GCCATGTTGTTAGACATGGG
tRNA_Ser(AGY)	reverse	CAAGAACTGCTAACTCATGCC
