# Supplementary material for: YbeY is required for ribosome small subunit assembly and tRNA processing in human mitochondria
Source: Nucleic Acids Res. 2021 May 25;49(10):5798–812. doi: 10.1093/nar/gkab404 (PMC8191802; doi:10.1093/nar/gkab404)
Supplement: gkab404_Supplemental_Files [file gkab404_supplemental_files.zip › YbeY R3 Suppl. Table S2 - Antibodies.xlsx]

## Sheet: Sheet1
Supplementary Table S2. List of antibodies used in this study
Immunodetection
Target	Source	Dilution	Product catalog number
Primary antibodies
TOM22	Mouse	1:2000	Abcam ab10436
GAPDH	Mouse	1:2000	Abcam ab9482
YBEY	Rabbit	1:500	Atlas HPA018162
FLAG	Mouse	1:1000	Sigma F3165
TOM20	Rabbit	1:500	Santa Cruz sc-11415
OXPHOS cocktail	Mouse	1:1000	Abcam ab110411
uL3m	Rabbit	1:2000	Atlas HP043665 (MRPL3)
mS40	Rabbit	1:2000	Proteintech 16139-1-AP (MRPS18b)
uS17m	Rabbit	1:2000	Proteintech 18881-1-AP (MRPS17)
mS35	Rabbit	1:1000	Proteintech 16457-1-AP (MRPS35)
bL12m	Rabbit	1:2000	Proteintech 14795-1-AP (MRPL12)
NDUFS1	Rabbit	1:2500	Abcam ab169540
Secondary antibodies
Rabbit	Goat	1:1000	Promega W4011
Mouse	Goat	1:2000	Promega W4021
Immunocytochemistry
Primary antibodies
Flag	Mouse	1:200	Sigma F3165
Tom20	Rabbit	1:500	Santa Cruz sc-11415
Secondary antibodies
Alexa Fluor 488-conjugated anti-mouse	Goat	1:1000	Molecular Probes A1101
Alexa Fluor 594-conjugated anti-rabbit	Goat	1:1000	Molecular Probes A11037
